# Supplementary material for: Differential Expression of Candidate Salivary Effector Genes in Pea Aphid Biotypes With Distinct Host Plant Specificity
Source: Front Plant Sci. 2019 Oct 22;10:1301. doi: 10.3389/fpls.2019.01301 (PMC6818229; doi:10.3389/fpls.2019.01301)
Supplement: Supplementary file 1 [file DataSheet_1.zip]

Archive with 3 entries (3 files):
- Data Sheet 1.PDF
- Table S3.xlsx
- Table S4.xlsx
