# Supplementary material for: Differential Expression of Candidate Salivary Effector Genes in Pea Aphid Biotypes With Distinct Host Plant Specificity
Source: Front Plant Sci. 2019 Oct 22;10:1301. doi: 10.3389/fpls.2019.01301 (PMC6818229; doi:10.3389/fpls.2019.01301)
Supplement: Supplementary file 1 [file DataSheet_1.zip › Table S3.xlsx]

## Sheet: 3546_salivary_effectors
Supplementary Table S3 | Characteristics, gene expression and statistics of salivary candidate effectors
Gene information										Effectors		Salivary gland analysis in LSR1					Salivary gland analysis in P123					Biotype effect							Plant effect in alfalfa biotype					Plant effect in pea biotype					Line effect in alfalfa biotype								Line effect in pea biotype
Gene name	Secreted (Boulain et al. 2018)	Protein ID	Aphidbase ID	mRNA length (bp)	Protein length (aa)	Annotion status	Annotation	Gene copy (Boulain et al. 2018)	Orthology level (Boulain et al. 2018)	Salivary effectors (3546)	Salivary up-regulated effectors (1485)	LSR1 SG cpm	LSR1 AT cpm	FDR LSR1 SG vs AT	logFC LSR1 SG vs AT	Result LSR1 (0=NS; 1=SGup; -1=ATup)	P123 SG cpm	P123 AT cpm	FDR P123 SG vs AT	logFC P123 SG vs AT	Result P123 (0=NS; 1=SGup; -1=ATup)	Alfalfa biotype cpm	Pea biotype cpm	FDR Biotype effect	logFC Biotype effect	Student t-test pvalue	Biotype effect (0=NS; 1=alfalfaup; -1=peaup)	Salivary effector DE set	Alfalfa biotype on V. faba cpm	Alfalfa biotype on M. sativa cpm	FDR Plant effect in alfalfa biotype	logFC Plant effect in alfalfa biotype	Plant effect alfalfa (0=NS; 1=on Vicia up; -1=on alfalfa up)	Pea biotype on V. faba cpm	Pea biotype on P. sativum cpm	FDR Plant effect in pea biotype	logFC Plant effect in pea biotype	Plant effect pea (0=NS; 1=on Vicia up; -1=on pea up)	LL01 cpm	LSR1 cpm	L84 cpm	FDR Line effect in Alfalfa biotype	logFC LL01/LSR1	logFC LL01/L84	logFC LSR1/L84	LIne effect in alfalfa biotype (0=NS; 1=Sign)	ArPo58 cpm	P123 cpm	S1PS02 cpm
LOC100169049	Yes	XP_016663003.1	ACYPI009703	1846	449	partial=false	uncharacterized protein LOC100169049	Single	A. pisum specific	LSR1	No	1.03966557728057	0.802137306316656	0.64066818857644	0.37415733667904	0	0.617405690719832	0.274309989122832	0.207722138960966	NA	NA	1.37995533946527	0.532231365750791	0.00707980384469928	1.37432963984206	0.0358408213322594	1	Alfalfa-up	0.920795662488345	1.83911501644219	0.835408862684032	-0.998058764677175	0	0.40581357853783	0.721858046570232	0.491216510678552	-0.830898020401315	0	1.9288993077543	1.1396645257102	1.0713021849313	0.142688102584896	0.759116829934827	0.848352482368588	0.0892356524337606	0	0.417286804949336	0.365964157394503	0.803178605397567
LOC103311453	Yes	XP_016664765.1		2813	938	partial=true	fatty acid synthase-like	Mutiple	Insect	LSR1	No	1.12133788325479	0.982480576692914	0.888085779185287	0.190702085576368	0	0.246681161272136	0.0414731270479735	0.210710682337924	NA	NA	1.1647861640514	0.650365553134934	0.0124539740428377	0.84064441463449	0.0263233364349979	1	Alfalfa-up	0.908647026463806	1.42092530163899	0.999998581831488	-0.64503883554572	0	0.766974844137708	0.475451616630772	0.362175174394916	0.689880724202139	0	1.15976513540943	1.06383709031164	1.27075626643314	0.886921111014907	0.124544216117178	-0.131843806917707	-0.256388023034886	0	0.655050058373787	0.563022717293878	0.714618415521154
LOC100568979	Yes	XP_016656977.1		2298	745	partial=false	uncharacterized protein LOC100568979	Single	Aphidomorpha	LSR1	No	1.1437217121005	1.58655581435537	0.308994000807695	-0.472127008940755	0	0.303691226721778	0.30949277132599	0.940159948940562	NA	NA	2.17308604466991	1.35098123264629	0.00489979449251856	0.68569726961972	0.0498389612184153	1	Alfalfa-up	2.30209207424293	2.04408001509688	0.999998581831488	0.171493865124616	0	1.17467087737049	1.61544676555999	0.999931002494462	-0.459676614695962	0	2.11489856624906	1.6126602472909	2.79169932046975	0.100590301778318	0.391124701753195	-0.400538556426686	-0.79166325817988	0	1.48566120538222	0.747679168864392	1.67200691638868
LOC100575568	Yes	XP_016660905.1		544	141	partial=false	uncharacterized protein LOC100575568	Mutiple	Insect	LSR1	No	1.18147681528481	0.783865629255203	0.44968136925899	0.591851113180931	0	0.127404096647283	0	0.0842235573045725	NA	NA	1.24201581210477	0.419342732766968	0.0040709297964013	1.56625393788991	0.0292339109901397	1	Alfalfa-up	1.271806733477	1.21222489073253	0.999998581831488	0.0692220812338179	0	0.516901249009216	0.273004958403597	0.84154815577435	0.920961534257077	0	1.75975719663396	1.43644546959538	0.529844770084961	0.00662655237347228	0.292854708489742	1.73154444885031	1.43868974036056	1	0.691602460199839	0.50364145058269	0.0251920855949457
LOC100575083	Yes	XP_016656229.1		562	70	partial=true	trehalase-like	Single	A. pisum specific	LSR1	No	1.33236700029738	1.18532249501017	0.72085892518596	0.168698463845215	0	0.682874314341742	0.715667090924493	0.9121224468737	NA	NA	1.24312548768075	0.560607590849528	0.000806706544069778	1.14876747998883	0.0224265556362908	1	Alfalfa-up	0.984493926481822	1.50175704887968	0.999998581831488	-0.609197224512807	0	0.415058772654258	0.778930818142432	0.30535056957346	-0.908179561251564	0	1.57572570122382	1.37668576044593	0.776965001372507	0.0290948496838922	0.194803888805604	1.02000078012534	0.825196891319741	1	0.607517507546169	0.448811849476096	0.593752283912303
LOC100575729	Yes	XP_008181894.1		1771	407	partial=false	uncharacterized protein LOC100575729 isoform X1	Mutiple	Arthropod	LSR1	No	1.40963779982691	14.778729769148	3.07205292914865e-06	-3.39003327447902	-1	0.529543573889355	2.76374222116028	0.00013049102230301	-2.38358153630139	-1	1.96821665170669	1.15069131888764	0.00646056040213894	0.774336088894932	0.0140489381859871	1	Alfalfa-up	1.95239860222105	1.98403470119233	0.999998581831488	-0.0231896350137967	0	1.12233110876322	1.19323163407427	0.817376814263453	-0.0883757700718627	0	2.58607828819259	1.33217348460725	1.98639818232022	0.00944638287464025	0.956931471951694	0.380594262997404	-0.57633720895429	1	1.12026191343417	1.41688956602924	0.974248007718516
LOC103311740	Yes	XP_008189664.1		318	105	partial=false	fatty acid synthase-like	Single	A. pisum specific	LSR1	No	1.61526856225837	1.78612190807827	0.842233506952754	-0.145047954658037	0	0.344168025001212	0.0938550168885023	0.39250641043842	NA	NA	2.85029976624894	1.45605552289634	0.00763523448416599	0.968999821241826	0.0418023423282173	1	Alfalfa-up	2.66299090771007	3.03760862478782	0.999998581831488	-0.189888497628115	0	1.3903930288755	1.5545492639276	0.792948261114751	-0.161003582724067	0	1.94029574081416	4.45309563404168	2.157507923891	0.00292906228681946	-1.19849007451658	-0.153081807123727	1.04540826739285	1	1.31434207855347	1.78410764364095	1.3636699595121
LOC103310536	Yes	XP_008187372.1		1212	403	partial=false	uncharacterized protein LOC103310536	Single	Aphididae	LSR1	No	1.660090671116	1.91628263195608	0.689668871728264	-0.207036700532211	0	0.381450554263466	0.338997474989011	0.806845972615955	NA	NA	2.4333640447898	0.799800810704288	9.23056060207874e-05	1.60511843935148	0.0379945311157803	1	Alfalfa-up	2.51702607810401	2.34970201147559	0.999998581831488	0.0992423576530752	0	0.759228318392339	0.860659549172213	0.832211825347592	-0.180908859718925	0	0.641986035254269	3.57978293925427	3.07832315986086	1.98761364514879e-06	-2.47907388576396	-2.26135303112637	0.217720854637593	1	0.860880879284404	0.829564731093893	0.702693592096466
LOC100574026	Yes	XP_008189743.2		572	190	partial=true	LOW QUALITY PROTEIN: protein Wnt-5b-like	Mutiple	Arthropod	LSR1	No	1.6820385336705	0.976380141595353	0.289795158987479	0.784633914787725	0	0.565593061232541	0.094898020823022	0.0483982487220127	NA	NA	1.5754406732832	0.697172589409669	0.000169458164835125	1.17605232480556	0.00515309113593737	1	Alfalfa-up	1.4267530192322	1.72412832733419	0.999998581831488	-0.273131542616914	0	0.580703412369725	0.871876354969584	0.439110038292857	-0.586322042170708	0	2.09580194326326	1.31965742157904	1.31086265500729	0.0526319705512441	0.667298443048356	0.676944633459218	0.00964619041086155	0	0.527910611202368	0.702074127025186	0.896365733166015
LOC100570496	Yes	XP_008182825.1		1524	316	partial=false	uncharacterized protein LOC100570496 isoform X1	Single	Aphidomorpha	LSR1	No	1.73475225930559	11.4308142412867	1.70678157443426e-05	-2.72005608183264	-1	0.66988082288247	9.35583320802597	2.67180703429032e-06	-3.80368985587063	-1	2.20556695857795	1.37249262874108	0.00362853213752879	0.684311457684758	0.013430106712302	1	Alfalfa-up	2.44772732785886	1.96340658929704	0.999998581831488	0.318083891294778	0	1.45698408037997	1.24575545128274	0.658310640425428	0.225964226893544	0	2.32697208655085	1.83775395872168	2.45197483046131	0.391675778776964	0.340493771927296	-0.0754871043957449	-0.415980876323041	0	1.4470943737359	0.853740147308258	1.69797251989356
LOC107883717	Yes	XP_016659799.1		1868	413	partial=false	uncharacterized protein LOC107883717	Single	A. pisum specific	LSR1	No	1.73816829959215	1.33162455427461	0.357534866731324	0.384355062474024	0	0.387721197804743	0.141338526107495	0.0808875033003248	NA	NA	2.49340362835328	0.411973232682445	1.23603041251693e-08	2.59720164463805	0.0133205599534003	1	Alfalfa-up	2.5766236547325	2.41018360197405	0.999998581831488	0.0963387788523589	0	0.350014764736416	0.50491093460149	0.606187870075493	-0.528613140638046	0	1.00666066805272	2.57199544906093	3.90155476794619	3.57834570918524e-05	-1.35322342152788	-1.95436536913506	-0.601141947607181	1	0.439079501391363	0.346861788773942	0.431534865358546
LOC103310700	Yes	XP_016663933.1		618	164	partial=false	cell death abnormality protein 1	Single	A. pisum specific	LSR1	No	1.76808712838888	0.841001673380137	0.189436845977159	1.07191885331644	0	0.329452107451963	0.0536314382220013	0.126105108975492	NA	NA	3.21354429040716	1.48675085100587	6.25825269338131e-06	1.11195031482658	0.012628388763544	1	Alfalfa-up	3.25605704293792	3.17103153787639	0.999998581831488	0.0381737484224906	0	1.77348632743517	1.05664763636193	0.29953495631381	0.747093851133205	0	1.93985951230848	4.44590134089324	3.25487201801975	0.000551466302041447	-1.19648184034167	-0.746618597911089	0.449863242430581	1	1.16709785798267	1.33156051394013	1.99448671228632
LOC100160923	Yes	XP_001951371.2	ACYPI002189	4148	406	partial=false	zinc finger protein 227 isoform X1	Single	A. pisum specific	LSR1	LSR1	10.0525879615809	3.27259174370339	0.00121612856322308	1.61903168558424	1	0.945995906607278	0.446260351433014	0.0594739612785418	NA	NA	12.0735644789444	1.29699860491602	1.08253589068374e-10	3.21850355308185	0.00032225537815875	1	Alfalfa-up	12.5456004647424	11.6015284931463	0.999998581831488	0.112866631576248	0	1.32301589947048	1.25797266308434	0.915425428584228	0.0727298279936585	0	11.2611743325337	15.9734652569973	8.98605384730206	0.0349458261345384	-0.504316261471344	0.325594426066356	0.8299106875377	1	0.493692481667577	1.23761097352001	2.30847605793097
LOC103310965	Yes	XP_008188687.1		4635	1544	partial=false	uncharacterized protein LOC103310965	Mutiple	Aphidomorpha	LSR1	No	12.7762447817244	45.5099349421424	0.000297605287603743	-1.83270954311848	-1	0.142047434595884	0.649031519330999	0.0219313894385879	NA	NA	14.3297253487624	1.63852859068204	0.00139406965171635	3.12846022889208	0.0478216876380533	1	Alfalfa-up	12.0061538087352	16.6532968887897	0.742735337854005	-0.472033763684224	0	1.11434336131921	2.42480643472628	0.443436151142681	-1.12167574861201	0	18.0607659525975	24.7195915799909	0.208818513699012	2.81302413959125e-12	-0.452793676852848	6.43378291106378	6.88657658791663	1	2.16684471184318	0.595385198113577	1.83906395934343
LOC100572833	Yes	XP_008181714.1		834	202	partial=false	multiple epidermal growth factor-like domains protein 6	Single	A. pisum specific	LSR1	No	14.1886613172018	5.83446490802075	0.108837216936225	1.28205166602673	0	0.136459363676727	0.0548809866034738	0.660471028337039	NA	NA	40.2626034869635	1.57002830225648	9.47337942892378e-16	4.68048968882366	4.62491271605742E-06	1	Alfalfa-up	42.9423629845719	37.582843989355	0.999998581831488	0.192327337108025	0	2.01852097585197	0.897289291863241	0.179011778660856	1.16965347948757	0	40.4905068124375	35.1524982964776	45.1448053519753	0.237739057308157	0.203955934402343	-0.156975923179927	-0.36093185758227	0	0.338033960660979	0.361986400775781	4.01485503335563
LOC107882199	Yes	XP_016655728.1		1394	313	partial=false	uncharacterized protein LOC107882199	Single	A. pisum specific	LSR1	LSR1	14.4809702532221	1.37708594884679	3.10958259198101e-06	3.39437296002109	1	0.237360711535352	0.0134078595555003	0.006640507295588	NA	NA	1.30444266213274	0.229724396046855	5.06359202255424e-07	2.50494027054312	0.00134777777835246	1	Alfalfa-up	1.24803156105708	1.3608537632084	0.999998581831488	-0.124857625250247	0	0.160090487154179	0.334175259385869	0.779985502674249	-1.06171734460946	0	1.06600255187492	1.68466818379358	1.16265725072972	0.327195646365346	-0.660203874681744	-0.12520371395371	0.535000160728033	0	0.550386157195648	0.0245290645396179	0.0090865478740939
LOC107882733	Yes	XP_016657052.1		1291	181	partial=false	uncharacterized protein LOC107882733 isoform X1	Single	A. pisum specific	LSR1	LSR1	14.7417410695042	2.74747028305797	0.000122101250611071	2.42368841904035	1	0.452931450463097	0.0828513102014096	0.0226646157388638	NA	NA	1.15678217143905	0.378145139276889	0.00251000117177948	1.61284848529748	0.00334171639908935	1	Alfalfa-up	1.1080459628192	1.2055183800589	0.999998581831488	-0.121635920289909	0	0.40144884075575	0.343189587058597	0.9336168445296	0.226210367676566	0	0.711121482415115	1.36372905535624	1.39549597654579	0.161374207124216	-0.939292019372146	-0.972510536929969	-0.0332185175578236	0	0.534682964997207	0.210097784790279	0.324737632001794
LOC100162624	Yes	XP_016657982.1	ACYPI003769	2614	632	partial=false	kelch-like protein 3	Mutiple	Insect	LSR1	LSR1	15.006940879768	1.34964439508332	5.42973531597634e-05	3.47488140031462	1	0.0855150981744629	0.333904337568584	0.167177853535434	NA	NA	1.24951994570369	0.207852703046584	1.07649654313614e-06	2.58716204332635	0.0000114363997639169	1	Alfalfa-up	1.18289982082631	1.31614007058108	0.999998581831488	-0.153985138719026	0	0.198273634938314	0.22222130520899	0.540312441939636	-0.164504289390427	0	1.29337389675391	1.30001836776469	1.15516757259248	0.950978695007221	-0.0073920380465189	0.163023905401249	0.170415943447768	0	0.274879690153417	0.1323699236917	0.187806542002293
LOC100162727	Yes	NP_001155548.1	ACYPI003862	1537	234	partial=false	uncharacterized protein LOC100162727	Single	Aphididae	LSR1	No	2.16957184744582	1.62178903788824	0.42904482288992	0.419801737961105	0	0.44551360280639	1.00065335211335	0.0760328456531712	-1.16722126998076	0	1.73961691625778	0.457879658728103	0.00240215279213697	1.92549714509162	0.0494891166964662	1	Alfalfa-up	1.56006036841728	1.91917346409828	0.999998581831488	-0.298883258128675	0	0.344623541886884	0.627763833989933	0.654525402254313	-0.865200658261935	0	2.74544732227145	0.221725575365545	2.25167785113634	0.000252409883862969	3.62959616216314	0.286029272258868	-3.34356688990427	1	0.682441103036554	0.237017908849575	0.365095325460786
LOC107882151	Yes	XP_008184135.1		1072	174	partial=false	uncharacterized protein LOC107882151 isoform X1	Single	A. pisum specific	LSR1	No	2.17018682529307	3.50276825481902	0.186188174716012	-0.690651006479601	0	0.057010065449642	0.113415674456828	0.683268656276177	NA	NA	5.6544344797703	0.544470012449963	1.59157240569276e-13	3.37621881095642	0.00823784132863999	1	Alfalfa-up	5.61702200188197	5.69184695765863	0.999998581831488	-0.0190914172458695	0	0.512576384176229	0.592310454860564	0.866618635877007	-0.208586540164418	0	4.41411273785742	3.16744934571883	9.38174135573463	4.96106877606846e-06	0.478789065716121	-1.08771494517254	-1.56650401088866	1	0.910273445608803	0.00809459129807392	0.534606229580867
LOC100573001	Yes	XP_003248940.1		688	125	partial=true	PXMP2/4 family protein 4	Mutiple	Insect	LSR1	No	2.56000022666353	4.33670738630887	0.0969149675910562	-0.76043307705802	0	0.85241938359917	1.69574759682439	0.0766473304717648	-0.992201981023274	0	2.46700586590897	0.612857801937304	4.92823329406418e-07	2.0089599619105	0.000317970253225365	1	Alfalfa-up	2.67405178742477	2.25995994439316	0.999998581831488	0.242730203380443	0	0.597889345999844	0.635310485843493	0.981187220513682	-0.0875833278788498	0	2.80752759096035	1.89580717394003	2.69768283282653	0.204059305645446	0.566463256775008	0.0575773681979981	-0.50888588857701	0	0.682628414160325	0.545250811470613	0.583218659643031
LOC100160785	Yes	XP_008188079.1	ACYPI002056	1084	303	partial=false	uncharacterized protein LOC100160785	Single	A. pisum specific	LSR1	LSR1	2.94308094024983	0.902923037235028	0.0174287872027455	1.7045415404788	1	0.162571638176659	0.0816967057144745	0.464484074841899	NA	NA	6.20044567223079	2.10925033543256	2.27121484183562e-12	1.55559645612192	0.00257835122522625	1	Alfalfa-up	6.04055565388769	6.3603356905739	0.999998581831488	-0.0744216460089882	0	1.79780843046179	2.5764131928887	0.752436158190541	-0.519124685160276	0	6.42603168253904	5.97862827282354	6.19667706132981	0.827169870012236	0.104111901073807	0.0524324783753573	-0.0516794226984499	0	2.8844983912936	3.10131366539567	0.385302004428814
LOC100570366	Yes	XP_003245590.1		4064	893	partial=false	uncharacterized protein LOC100570366	Mutiple	Insect	LSR1	LSR1	282.903621623149	1.99414274343913	8.30983467406866e-08	7.14832631710049	1	0.275106641984445	0.356881336650446	0.844603106230775	NA	NA	32.2580300604347	3.5683007145082	2.17193042938625e-10	3.17631327346708	0.0122775313534423	1	Alfalfa-up	30.1948699626306	34.3211901582389	0.999998581831488	-0.18479612226216	0	3.5572745807412	3.58483991515871	0.956257785425728	-0.0111363570981338	0	13.4501143673527	51.6419312174624	31.6820445964892	3.75476355249802e-05	-1.94091658036029	-1.23604082980637	0.704875750553923	1	2.02338149941717	2.34685989827398	6.39935642560483
LOC107884599	Yes	XP_016662560.1		515	136	partial=false	uncharacterized protein LOC107884599	Single	A. pisum specific	LSR1	LSR1	29.8504303290345	0.248343634877728	2.63909813783249e-07	6.90869417209492	1	0.326050907486709	0	0.000687081804430719	NA	NA	1.11069477849228	0.0875163627121541	5.47954480030721e-05	3.66424816623461	0.0158813754379952	1	Alfalfa-up	1.10068870149435	1.12070085549022	0.999998581831488	-0.0259947349948602	0	0.0729429414680618	0.109376494578293	0.999931002494462	-0.584462447321581	0	1.49511457329904	1.62341681407295	0.213552948104848	0.000873170633689301	-0.118769790405173	2.80701140627956	2.92578119668474	1	0.104227821586864	0.0671964992597754	0.0837185028244049
LOC100573186	Yes	XP_008185884.1		643	152	partial=false	uncharacterized protein LOC100573186	Single	Aphididae	LSR1	No	3.2104936061863	5.15621593308142	0.0370716533293258	-0.683500600214621	-1	0.188106416718484	0	0.00741283285558368	NA	NA	1.77649767620047	0.204632862432285	2.46992775249471e-06	3.11730241089593	0.0340807963240252	1	Alfalfa-up	1.69091150227906	1.86208385012188	0.999998581831488	-0.139116884314735	0	0.151970021724374	0.283627123494153	0.626153863386971	-0.900208745924268	0	0.315659558360503	3.22823742981336	1.78559604042755	1.22133095571016e-05	-3.35389306714197	-2.49958821548502	0.85430485165695	1	0.145666081903484	0.0619228501495763	0.389561008893014
LOC107882457	Yes	XP_016656292.1		1703	108	partial=false	uncharacterized protein LOC107882457 isoform X1	Single	A. pisum specific	LSR1	No	3.38424147751546	2.76822904072805	0.409218440312506	0.289859712241734	0	0.0192641350005489	0.140231393567828	0.105342892108325	NA	NA	3.2046806020099	0.963203409445238	9.11710318855814e-07	1.73416341682756	0.0258545633994588	1	Alfalfa-up	3.12526834049066	3.28409286352914	0.999998581831488	-0.0715148552695778	0	0.846603627362682	1.13810308256907	0.930304358267408	-0.426872659087586	0	1.49020869932876	5.07494006920079	3.04889303750014	0.00063308556905209	-1.76780801454011	-1.03272165751832	0.735086357021789	1	0.800272090324343	0.177115660342517	1.78759119167249
LOC103311729	Yes	XP_008189655.1		456	152	partial=true	uncharacterized protein LOC103311729	Mutiple	Arthropod	LSR1	LSR1	3.52751687599784	1.51855954311951	0.0173720378563791	1.21589540345686	1	0.370459346740357	0.127883194604726	0.0778610188792517	NA	NA	2.19999352188789	0.367301480142719	3.42882671502224e-05	2.58213550760992	0.0436048385300357	1	Alfalfa-up	2.45181493019444	1.94817211358133	0.999998581831488	0.331728944847749	0	0.321572806737877	0.435894490249981	0.990799966357915	-0.438833555395728	0	3.63834492976658	0.429191626166178	2.5324440097309	3.41097207162347e-05	3.08329203801921	0.522734634810584	-2.56055740320863	1	0.332113904831196	0.277660595564059	0.481239278179472
LOC100572998	Yes	XP_003248615.2		854	83	partial=false	uncharacterized protein LOC100572998	Mutiple	Aphidomorpha	LSR1	LSR1	3.53749183338315	0.968615550783213	0.000237554814657489	1.86862259323014	1	0.538433077843881	0.292991856106199	0.182984414925074	NA	NA	1.11918466138907	0.34346117875697	3.07318726180635e-07	1.70393806434342	0.00898318864275674	1	Alfalfa-up	1.24824613421195	0.990123188566185	0.992480241191567	0.334222500825788	0	0.395419633421088	0.265523496760794	0.58489886367535	0.574544971755779	0	0.882572455419444	1.6987320852667	0.776249443481057	0.000286339244474306	-0.944593178793869	0.185172006227597	1.12976518502147	1	0.333569037815639	0.403882219008806	0.306994915685099
LOC100575301	Yes	XP_003241196.1		1748	545	partial=false	nuclear RNA export factor 1 isoform X1	Mutiple	Arthropod	LSR1	LSR1	3.67060997052069	1.81784257164217	0.0482360718795534	1.01375250310706	1	0.665798093972183	0.920396082569426	0.520591481339948	NA	NA	4.36137126324898	1.62347637971457	6.02524757828792e-07	1.42563962758559	0.0000379165344330171	1	Alfalfa-up	4.25527832251249	4.46746420398548	0.999998581831488	-0.0702026730591652	0	1.59791815284819	1.66181372001414	0.653735434921194	-0.0565651594513579	0	4.34788143462928	5.06880532805609	3.66742702706157	0.277846807098817	-0.221328438724221	0.245538182667207	0.466866621391427	0	1.80622288528604	1.30680331552858	1.6575190243776
LOC100575676	Yes	XP_003248765.1		487	162	partial=true	cubilin-like	Single	A. pisum specific	LSR1	LSR1	3.68438805658207	0.289893972675996	0.00038149569988537	3.66736935686508	1	0.745610678266411	0.0134078595555003	0.00280879951332905	NA	NA	3.29863743857025	0.99541148865966	1.40520089229957e-08	1.72840408133266	0.00227976262306717	1	Alfalfa-up	3.29663982356444	3.30063505357605	0.999998581831488	-0.00174735760959222	0	1.07690922280383	0.873164887443407	0.386768308252387	0.302570622639923	0	3.97890932490594	3.63616078726942	2.28084220353537	0.0377914726729428	0.129953608820316	0.802779389154635	0.672825780334319	1	0.408161246306074	0.602288773676578	2.01460995147043
LOC100160040	Yes	XP_001947370.2	ACYPI001373	2517	630	partial=false	beta-galactosidase	Mutiple	Arthropod	LSR1	No	4.36468184658239	3.87714738233024	0.745357497378131	0.170876762063674	0	0.578877420718734	1.77217588435881	0.0134878555279933	-1.61402420956116	-1	9.62031168313314	5.0368299297386	0.000629895197517152	0.933553970726699	0.0447002374784993	1	Alfalfa-up	11.3077534950722	7.93286987119404	0.756918761909914	0.511397549708852	0	5.05154778930498	5.01475314038902	0.948825565866214	0.0105468124400076	0	10.6913563423534	12.8002143554379	5.36936435160809	0.000939788414353928	-0.259720857056147	0.993608304146109	1.25332916120226	1	4.38135559039941	3.12664801466154	7.35154466900726
LOC103309210	Yes	XP_016659274.1		1731	256	partial=false	uncharacterized protein LOC103309210	Single	A. pisum specific	LSR1	LSR1	45.4019895489192	1.2502710139931	3.45644489355996e-07	5.1823305519673	1	0.105561572727017	0.0561305349849464	0.526056433110161	NA	NA	4.2682471110332	0.0864840843643009	2.7753499998105e-11	5.62343183642902	0.036261744583057	1	Alfalfa-up	4.19626851939581	4.34022570267059	0.999998581831488	-0.0486630694128917	0	0.0740995485416977	0.105060888098206	0.999931002494462	-0.503689027093754	0	2.14298602164296	8.82784818267949	1.83390712877715	1.01474272385664e-06	-2.04238840174577	0.224690513030983	2.26707891477675	1	0.0212568317037171	0	0.233944055048442
LOC100572028	Yes	XP_016662561.1		389	84	partial=false	uncharacterized protein LOC100572028	Single	A. pisum specific	LSR1	LSR1	51.2824838516835	0.522998614473991	1.07846831369181e-06	6.61524219438376	1	0.0385282700010978	0	0.279890213655407	NA	NA	2.77588154162559	0.23135382086294	1.28901448918739e-08	3.58420169092119	0.0204406515730399	1	Alfalfa-up	2.94008564282652	2.61167744042466	0.999998581831488	0.170881455032385	0	0.28615420060791	0.149153251245485	0.999931002494462	0.939997359210523	0	2.82875450112078	4.81671308351309	0.682177040242897	2.0563871088961e-05	-0.767860965932021	2.05178840214062	2.81964936807264	1	0	0	0.694061462588821
LOC100575446	Yes	XP_016665077.1		655	172	partial=false	uncharacterized protein LOC100575446	Single	A. pisum specific	LSR1	LSR1	63.8390738857658	0.61469454445163	1.93715287412588e-05	6.69819380924916	1	0.113317343359791	0	0.247452740307768	NA	NA	4.55570073312523	0.0496480838081799	1.65313656895337e-10	6.51691987879843	0.000633307856297511	1	Alfalfa-up	4.42680652596409	4.68459494028638	0.999998581831488	-0.0816579870594126	0	0.0601907106497188	0.0338341435458716	0.815954335395273	0.831060980588382	0	3.06911296357981	4.80181983580119	5.79616939999471	0.0768723385930649	-0.645742565527918	-0.917255896673279	-0.271513331145361	0	0.0571899588398752	0.0447960173829622	0.0444794869103198
LOC107883319	Yes	XP_016658558.1		940	183	partial=false	uncharacterized protein LOC107883319 isoform X1	Single	A. pisum specific	LSR1	LSR1	68.7340062267573	1.46292387767395	1.62457210203812e-07	5.55400092894289	1	0.984548657582792	0.140136449673291	0.00160256780836804	NA	NA	2.40105197566468	0.256027722886088	1.6456759386543e-08	3.22879139700851	0.00235915494275177	1	Alfalfa-up	2.67479331691427	2.1273106344151	0.999998581831488	0.33039670372689	0	0.313907743024701	0.169207692678168	0.708970352685538	0.891545456586823	0	2.2669691205391	3.44206040160665	1.4941264048483	0.0229578759956376	-0.602485949252763	0.601429616477462	1.20391556573023	1	0.317578352765722	0.146246182175966	0.269992199598624
LOC107883198	Yes	XP_016658289.1		1338	272	partial=false	uncharacterized protein LOC107883198	Single	A. pisum specific	LSR1	LSR1	7.53134704529063	1.08003157045756	7.55944140391732e-05	2.80172002467936	1	0.532593380084862	0.198576193632108	0.0807709887243406	NA	NA	1.99468668936233	0.581244630728854	1.88902408149443e-05	1.77876890558903	0.010386522384566	1	Alfalfa-up	2.18912617921374	1.80024719951092	0.999998581831488	0.282160089848619	0	0.519757806972823	0.673474866362901	0.469001300186915	-0.373784583155986	0	2.76384894302001	2.21942420137084	1.00078692369614	0.0100832915577929	0.316480526136261	1.46545197250594	1.14897144636968	1	0.206629587008661	0.942399030641776	0.741859163262749
LOC107883317	Yes	XP_016658554.1		545	115	partial=false	uncharacterized protein LOC107883317	Single	A. pisum specific	LSR1	LSR1	84.5647802781383	0.961420307358821	1.04616699013402e-06	6.45859749981115	1	0.114020130899284	0	0.0645505099156742	NA	NA	2.18636280264516	0.141926397645734	3.35908779180623e-08	3.94436779931746	0.00338095980532575	1	Alfalfa-up	2.68810231538537	1.68462328990494	0.999998581831488	0.674162034866675	0	0.131576477751732	0.157451277486736	0.812774485095878	-0.259003864871613	0	2.26721279172386	2.9621717706655	1.32970384554611	0.06167623092079	-0.385720570592288	0.769769979919352	1.15549055051164	0	0.151323540861306	0.0639986788949041	0.192992000787712
LOC100570791	Yes	XP_008181692.2		1843	613	partial=false	52 kDa repressor of the inhibitor of the protein kinase-like	Mutiple	Aphididae	LSR1	No	9.44773996274771	5.85023236955318	0.0948329387391266	0.691465937555212	0	0.0512425991014601	0.476418797401853	0.00713297743473076	NA	NA	10.0935895555517	1.93321789880304	5.93496491929106e-13	2.38430283347728	0.00158643208516683	1	Alfalfa-up	10.0580552832667	10.1291238278367	0.999998581831488	-0.0101579977897903	0	1.97541550997891	1.86992148203923	0.793181645244386	0.0791784498203821	0	7.65498464640783	12.8612416546378	9.76454236560952	0.0266059448751441	-0.748550912332504	-0.351148875257082	0.397402037075422	1	0.169531530328216	0.0549294938046343	5.55227226497155
LOC100574087	Yes	XP_016657899.1		1639	152	partial=false	uncharacterized protein LOC100574087	Single	Aphididae	LSR1 & P123	P123	1.36136117517806	0.809692992870947	0.191851821503111	0.749530777040083	0	1.35934439016976	0.321935914183631	0.00506276982377867	2.0777236421799	1	1.62915459085367	1.05430145042561	0.00920298509043633	0.627787800114152	0.0057234627183299	1	Alfalfa-up	1.48514072549445	1.77316845621288	0.999998581831488	-0.255729961986456	0	1.02818029107747	1.09348318944782	0.823854553110617	-0.0888377786143791	0	1.49792173853269	1.75340283573542	1.6361391982929	0.704139837637073	-0.227181204086627	-0.127325108577118	0.0998560955095082	0	1.26402751175666	1.13381206205684	0.739021687523373
LOC100576062	Yes	XP_008183085.1		1598	284	partial=false	uncharacterized protein LOC100576062	Single	Hemiptera	LSR1 & P123	P123	1.50559569813851	0.953041228723087	0.326823171594504	0.659668328156281	0	2.76871143142683	0.88012016294584	0.017081451316484	1.6533304783804	1	2.29900683133784	0.72830615979948	2.01096421653136e-06	1.65825847683935	0.0254853347679682	1	Alfalfa-up	2.24716283536523	2.35085082731044	0.999998581831488	-0.0650783262130069	0	0.687805310158474	0.789057434260988	0.930575275127602	-0.198130061438711	0	2.85534743088875	0.883886273253551	3.1577867898712	5.50151785826225e-05	1.69162095226345	-0.145242626900131	-1.83686357916358	1	1.07195656584143	0.353157136612304	0.616044891098884
LOC103309842	Yes	XP_016661132.1		1866	234	partial=false	histone-lysine N-methyltransferase PRDM9-like	Single	A. pisum specific	LSR1 & P123	P123	1.65930201607387	1.02728392166976	0.139125912580304	0.691688042943389	0	1.1012884595023	0.474040787241875	0.0232893147205597	1.21593598775892	1	3.24680205063429	1.97460974955349	0.00829183792783672	0.717423247470029	0.0246679699283106	1	Alfalfa-up	3.52436522964401	2.96923887162458	0.999998581831488	0.247270277320148	0	1.89297324698363	2.09706450340827	0.832733177667862	-0.147717215974873	0	4.03124731265078	2.79931309334827	2.90984574590382	0.243062713170446	0.526137688184395	0.470269825795527	-0.0558678623888679	0	1.72151172380352	2.29363642250176	2.02310604209483
LOC100569394	Yes	XP_003245027.1		1056	231	partial=false	uncharacterized protein LOC100569394	Mutiple	Aphidomorpha	LSR1 & P123	LSR1 & P123	1.89411548385692	0.626317455022935	0.0255479571084608	1.59640414076313	1	1.27146931813588	0.33501147010825	0.0185750999167238	1.9238971383384	1	7.02810845530157	4.08777947425666	0.000962556115591417	0.781804321097313	0.0223251986906441	1	Alfalfa-up	7.71459314819176	6.34162376241139	0.999998581831488	0.282737786652118	0	4.39165319175383	3.63196889801092	0.859053666253999	0.274012281100866	0	4.7369445533302	8.18739176712007	8.15998904545446	0.00825428662571386	-0.789434309881091	-0.784597654459729	0.0048366554213616	1	2.93292026419467	5.44338407114589	4.38912684881968
LOC103309374	Yes	XP_008182876.1		1209	316	partial=false	phospholipase DDHD1 isoform X1	Mutiple	Insect	LSR1 & P123	No	10.1643134235275	14.9848667438265	0.025983757604356	-0.55998892074578	0	5.47916156701507	9.4542511243975	0.00492822078102792	-0.786996969684367	-1	11.1286399281555	6.33324648248974	6.26512592735315e-10	0.813250337023548	0.00073862107521647	1	Alfalfa-up	11.0878266444555	11.1694532118555	0.999998581831488	-0.010581955451929	0	7.04866145915507	5.26012401749174	0.111522371033241	0.422252501510682	0	13.1905710506724	11.2891006793886	8.90624805440554	0.000360268960485988	0.224574619721855	0.566612063265416	0.342037443543561	0	6.62639721330092	6.43123519293201	5.9030746371625
LOC107885472	Yes	XP_016664612.1		773	225	partial=false	uncharacterized protein LOC107885472	Single	A. pisum specific	LSR1 & P123	LSR1 & P123	10.235923992536	0.602841276655109	3.75313917691561e-06	4.08549412587375	1	3.48776742545803	0.731457811815164	0.000276015808430756	2.25330142016603	1	1.38996344240932	0.0774771440475658	5.60609426960113e-09	4.16337525377717	0.00187789907882089	1	Alfalfa-up	1.36430663273344	1.4156202520852	0.999998581831488	-0.0532663748340035	0	0.0696749936755085	0.0891803696056517	0.999931002494462	-0.356085212501389	0	1.23989066301926	1.88380800784918	1.04619165635951	0.10947219920399	-0.603399261832418	0.245044194913653	0.848443456746071	0	0	0.0764079146710201	0.171305100405881
ACYPI30763	Yes	NP_001233082.1	ACYPI30763	1537	187	partial=false	uncharacterized protein LOC100572372	Single	Insect	LSR1 & P123	No	10.2896349732236	6.79053517353853	0.0646361742502396	0.599587393232003	0	4.2680254992366	3.20130830901452	0.197336281370086	0.414895906971534	0	6.58540390733805	3.80459178887603	1.86797301892094e-05	0.79151424797635	0.00915926791894678	1	Alfalfa-up	6.29954137578356	6.87126643889254	0.999998581831488	-0.125329225581416	0	3.58465446433708	4.13449777568445	0.92241457461676	-0.205878033575397	0	6.92021893226737	6.0035789861809	6.83241380356589	0.634697359344698	0.204991689135371	0.0184220585543065	-0.186569630581064	0	3.83824245250766	2.53260225458083	4.78180261995423
LOC100159109	Yes	XP_001952374.2	ACYPI000510	1728	350	partial=false	cell wall protein RBR3 isoform X1	Mutiple	Hemiptera	LSR1 & P123	No	10.3717435587622	205.802629882245	0.00967350090387823	-4.31051786303808	-1	10.2014841194045	535.124554765334	0.00229022156680006	-5.71300990081606	-1	4.41942593872895	0.770992550488401	1.06360272160905e-09	2.51891569164984	0.034848574080072	1	Alfalfa-up	4.54445130319825	4.29440057425965	0.999998581831488	0.0816493444420256	0	0.497413901625518	1.18136052378272	0.205599359369066	-1.24793057554801	0	7.89049727994778	1.06801999028152	4.29976054595755	2.37464570988271e-08	2.88506078403102	0.875844638626125	-2.0092161454049	1	1.10055813720791	0.208111332037401	0.825818821185787
LOC107883951	Yes	XP_016660548.1		743	201	partial=false	putative nuclease HARBI1 isoform X1	Single	A. pisum specific	LSR1 & P123	LSR1 & P123	11.4507031898706	0.29010289308993	5.45512916802467e-06	5.3022430841354	1	5.69372265314387	0	3.23183633121277e-06	15.7971099373619	1	1.78229320007611	0.287662406424773	2.48975740374307e-06	2.63086559949886	0.00126203337967371	1	Alfalfa-up	1.85889481815495	1.70569158199727	0.999998581831488	0.124088334078086	0	0.303568329522836	0.263803521777678	0.692408610817688	0.20255746136366	0	1.64012719857852	1.19910231448803	2.50765008716179	0.102646663470792	0.451820592958973	-0.612497916006709	-1.06431850896568	0	0.307761161492074	0.531988968861571	0.0680826503945722
LOC100168218	Yes	XP_001943383.1	ACYPI008940	2464	715	partial=false	acylamino-acid-releasing enzyme	Mutiple	Arthropod	LSR1 & P123	No	11.6315252732307	15.9749682546977	0.0543331895314656	-0.457769398243615	0	7.6325134315122	17.1810651358511	0.000225564183221244	-1.17057884554159	-1	29.1191594765999	11.1825012221599	1.01779692020267e-09	1.38071784992323	0.0000802883238003647	1	Alfalfa-up	27.0985473269609	31.1397716262389	0.999998581831488	-0.200542848942568	0	11.0952332483689	11.3134031828464	0.999931002494462	-0.0280929746999257	0	30.1884948771284	30.4243942924292	26.7445892602421	0.538232130750761	-0.0112296746326417	0.174751166951885	0.185980841584527	0	12.4054057382448	10.7645594271796	10.0493692388423
LOC100169117	Yes	XP_016656878.1	ACYPI009764	5301	910	partial=false	aminopeptidase N isoform X1	Mutiple	Insect	LSR1 & P123	LSR1 & P123	1136.62466211901	7.31274235666884	1.02232856103405e-06	7.28010807346056	1	76.0137805700773	0.994695320834908	2.0553945454793e-06	6.25571935512287	1	41.5682653511238	2.14000968455781	1.14472085327941e-11	4.27972937162708	0.000966940254758943	1	Alfalfa-up	40.5619805798965	42.5745501223511	0.999998581831488	-0.0698631866156558	0	2.25919786671002	1.9612274113295	0.803050112649191	0.204053800553558	0	33.0802021002326	56.8649462802519	34.759647672887	0.0379864227881032	-0.781569721647202	-0.0714451996772192	0.710124521969983	1	1.1751815165565	2.17649572502775	3.26861465378344
LOC100571412	Yes	XP_008179639.1		1081	177	partial=false	aminopeptidase 1-like	Single	A. pisum specific	LSR1 & P123	LSR1 & P123	117.930680074471	1.03864230900303	2.63909813783249e-07	6.82695870725507	1	97.5781891644627	0.100137534554052	8.09224012329069e-08	9.92699354292586	1	3.45073157033734	2.01567597986574	0.00436344317665302	0.775608743742918	0.0307323436764784	1	Alfalfa-up	3.32110719648689	3.58035594418779	0.999998581831488	-0.108438731454586	0	2.16089703077852	1.79784440349658	0.999931002494462	0.265362161202085	0	3.26903062877037	4.31392794866086	2.76923613358078	0.250977524507634	-0.400128497265706	0.239366851579407	0.639495348845113	0	2.14080758604335	3.41066609386178	0.749525961255783
LOC103310018	Yes	XP_016661692.1		673	133	partial=false	uncharacterized protein LOC103310018	Single	Aphididae	LSR1 & P123	LSR1 & P123	12.5734083551606	0.442197938765754	1.69015892110509e-05	4.82922492847681	1	2.85295495084898	0	2.91983187318723e-05	14.8002199135542	1	1.09930259072023	0.343404900178021	0.00100392424644526	1.67831719948818	0.000618970988431319	1	Alfalfa-up	1.1359470955603	1.06265808588017	0.999998581831488	0.0962181666691562	0	0.295023450357664	0.415977074908558	0.830359222669835	-0.495674387875338	0	1.08543825485345	0.961997549235362	1.25047196807188	0.762245147236797	0.174155483446553	-0.204177516235217	-0.378332999681769	0	0.421570285285702	0.586151181514576	0.0554094129795606
LOC100570553	Yes	XP_008179628.1		3216	911	partial=false	aminopeptidase N	Mutiple	Insect	LSR1 & P123	LSR1 & P123	1241.29709093354	9.13125350596416	1.91188061793572e-06	7.08680412973677	1	1303.31300236087	1.29721141012029	2.98061902083634e-07	9.97244316752851	1	36.106966270599	21.8919543876102	0.00262390480589715	0.721873859039503	0.0446343517373101	1	Alfalfa-up	35.3803971043169	36.833535436881	0.999998581831488	-0.0580696390776947	0	23.4130030824225	19.6103813453917	0.977188399567734	0.255692403843366	0	36.5292635472334	41.4999839362866	30.291651328277	0.400293300523827	-0.184057636618085	0.270131627310709	0.454189263928794	0	20.6833801199007	39.9030853390603	8.93333874770145
LOC100573156	Yes	XP_008184599.1		853	212	partial=false	uncharacterized protein LOC100573156	Single	A. pisum specific	LSR1 & P123	LSR1 & P123	127.00518109386	6.21418104751995	5.04344218208088e-07	4.35315718734869	1	1.77786459478371	0	1.88778637095923e-05	14.117938975124	1	6.94138812462776	1.16651408973245	5.18543509067385e-11	2.57291757921232	0.00176051730192316	1	Alfalfa-up	7.20630896056942	6.6764672886861	0.999998581831488	0.110175573600713	0	1.2524386633919	1.03762722924328	0.937023891085497	0.271451706810414	0	4.3713951654656	6.71055142762716	9.74221778079052	0.00564618740214226	-0.618326017444052	-1.15613823914625	-0.537812221702195	1	0.218457399350722	0.104532584581593	3.15376732231121
LOC100165505	Yes	XP_001944065.2	ACYPI006452	2113	440	partial=false	mucin-2-like isoform X2	Single	Aphididae	LSR1 & P123	P123	13.1375887167922	7.74707673654692	0.301123749627561	0.761968930579031	0	3.83393200404019	1.01766257196165	0.039258826728871	1.91346133720062	1	20.5253990526919	11.4746214602893	3.55386958200592e-06	0.838958166022301	0.0361649636548594	1	Alfalfa-up	19.3786155176771	21.6721825877067	0.999998581831488	-0.161378950591135	0	12.7601087519497	9.5463905227987	0.826932465334134	0.418613364631316	0	19.9380775655162	16.9492888054139	24.6888307871457	0.0461870021915651	0.234300296533017	-0.308330811213025	-0.542631107746043	0	8.88263292449081	7.19010927849492	18.0126174486829
LOC100161890	Yes	XP_008183818.1	ACYPI003079	1718	367	partial=false	cell-death-related nuclease 7	Single	Arthropod	LSR1 & P123	No	13.3093551771707	12.7337287889526	0.851176004769322	0.0637852438112083	0	8.66887757763099	6.34782083730048	0.167195469596644	0.449577714562041	0	33.8472592899406	18.6264671752998	1.16462612372856e-09	0.861681467639626	0.0325173323912175	1	Alfalfa-up	33.3903466574543	34.3041719224269	0.999998581831488	-0.0389529697998459	0	20.1629251916196	16.32178015082	0.306111554894878	0.304906542130064	0	46.5542634205448	19.0464433629985	35.9410710862786	2.6071501069953e-09	1.28938719835832	0.373278976658338	-0.916108221699986	1	16.3263680250107	15.2647857971397	24.0759312581747
LOC100574052	Yes	XP_008189370.1		905	264	partial=true	signal recognition particle subunit SRP72-like	Mutiple	Arthropod	LSR1 & P123	No	13.5428272649396	21.7354605864066	0.00181454163081464	-0.682517697926696	-1	14.137451248768	19.4784878840717	0.0167035646685502	-0.462356837862555	0	17.9908347696518	11.1902351602883	2.17222583432785e-06	0.685016900883249	0.0219883729937818	1	Alfalfa-up	17.1117177799782	18.8699517593254	0.999998581831488	-0.141106140979582	0	10.9082767782799	11.6131727333008	0.780241780692822	-0.090338960469811	0	22.3674756276058	11.8007975679378	19.8042311134118	5.12060979068149e-06	0.922512300197376	0.175592918941598	-0.746919381255778	1	11.3481121684017	10.9916004506415	11.1596905182695
LOC103311473	Yes	XP_008189321.2		1441	480	partial=true	aminopeptidase N-like	Mutiple	Insect	LSR1 & P123	LSR1 & P123	135.468957556044	1.00795350790022	5.19734558942856e-08	7.0702473337461	1	14.0601624649405	0.0140326337462366	1.28365009510769e-07	9.95837746010715	1	8.03471455382669	0.706187368285418	4.26265690143981e-10	3.50793752668219	0.00499426336122238	1	Alfalfa-up	7.80811579973613	8.26131330791725	0.999998581831488	-0.0813966970983182	0	0.563903996462856	0.919612426019261	0.999931002494462	-0.705576392662558	0	4.22741943810856	11.9265866907325	7.95013753263897	0.00223587778586056	-1.4963100155878	-0.911186576902733	0.585123438685065	1	0.273461550674863	0.3216316196655	1.53310294831402
LOC100574137	Yes	XP_003248687.2		873	280	partial=false	beta-ureidopropionase	Mutiple	Arthropod	LSR1 & P123	No	14.4478611250707	109.518681094632	5.05223262400404e-07	-2.92224047390168	-1	13.2127521368711	79.2384467223064	6.72205599760931e-07	-2.5842604991534	-1	23.4921043764637	10.5947856155403	8.40352937570905e-09	1.1488140819225	0.00025780428468736	1	Alfalfa-up	23.2195437249438	23.7646650279837	0.999998581831488	-0.0334784436071505	0	10.645448085549	10.5187919105274	0.999931002494462	0.0172676568627852	0	23.472177096968	19.4841741155732	27.51996191685	0.0260997010399831	0.268647622585848	-0.229525908281566	-0.498173530867414	0	10.52049528275	11.1722232648086	10.2219838954741
LOC100572705	Yes	XP_016656742.1		2211	227	partial=false	uncharacterized protein LOC100572705	Single	A. pisum specific	LSR1 & P123	LSR1	14.8252314106214	4.62320411335208	0.0261525813570997	1.68106818672082	1	3.673988557746	2.01838687603621	0.262892107836115	0.864112193998214	0	51.904607718438	26.2184356535257	9.34527553877961e-07	0.985278284864763	0.0235120754678273	1	Alfalfa-up	46.6593213867681	57.1498940501079	0.992480241191567	-0.292585498921266	0	24.9154112817284	28.1729722112216	0.522420575222	-0.177273385195587	0	43.1710592358991	37.3398191042477	75.2029448151672	2.16731402626964e-05	0.209349030683727	-0.800723242114571	-1.0100722727983	1	23.5136722549149	26.75870604439	29.0319354191671
LOC100302370	Yes	NP_001156343.1		902	245	partial=true	uncharacterized protein LOC100302370 precursor	Single	A. pisum specific	LSR1 & P123	LSR1 & P123	1536.34279526868	8.88332201121267	1.17785872937777e-05	7.43416900194783	1	747.713259095226	1.08910672156242	3.38354163036865e-06	9.42306370861959	1	67.4045447623036	37.1521199467676	0.00181815224377945	0.859399590669181	0.00878181219245819	1	Alfalfa-up	69.9929224923847	64.8161670322226	0.999998581831488	0.110855339764186	0	43.2222725272563	28.0468910760346	0.482212779429936	0.62393406701128	0	68.2553923049063	66.2394188030366	67.718823178968	0.994974893238908	0.0432529474206309	0.0113861071941145	-0.0318668402265163	0	36.0289505898066	58.465698052921	21.4490606901981
LOC100164742	Yes	XP_001950667.1	ACYPI005732	926	157	partial=false	TATA-binding protein-associated factor 2N-like	Single	A. pisum specific	LSR1 & P123	No	16.033417296503	8.18784542737223	0.439326416176563	0.96951755441685	0	4.14805615522604	1.65104591690857	0.35772964929903	1.32900258335317	0	45.6382124526314	26.9968043989698	0.00173018445419061	0.757451456646613	0.0346744360422338	1	Alfalfa-up	51.5772392554811	39.6991856497816	0.999998581831488	0.377625139267248	0	27.2057084092792	26.6834483835056	0.999931002494462	0.02796427275852	0	48.2820810698846	28.6668795357245	59.965676752285	0.00161044169723624	0.752100944358809	-0.312648521791263	-1.06474946615007	1	27.1944297166094	27.3207751198126	26.5004774411279
LOC103309964	Yes	XP_016661490.1		1999	91	partial=false	uncharacterized protein LOC103309964	Single	A. pisum specific	LSR1 & P123	LSR1 & P123	16.5025572953054	0.603719876509956	1.59721095684681e-07	4.7724362907882	1	2.5273475429937	0.321216196098357	6.68143745938249e-06	2.97561554190258	1	1.44215733667827	0.0812138842938016	3.47167528249145e-08	4.1486830795067	0.00206703967550009	1	Alfalfa-up	1.59659075632125	1.28772391703529	0.999998581831488	0.310171245101206	0	0.0674784684317948	0.101817008086812	0.796354622725633	-0.593479443395074	0	2.13328566499249	1.0633389934112	1.12984735163113	0.0503087722179742	1.00440752173729	0.916889240156051	-0.0875182815812383	0	0.0745616803617303	0.0901922235664558	0.0820138575941639
LOC100575419	Yes	XP_016662474.1		1086	232	partial=true	glutathione S-transferase 1-1-like	Single	A. pisum specific	LSR1 & P123	LSR1 & P123	17.4939520250346	0.802680106495261	0.000200014074329896	4.44571581305431	1	1.72670050401768	0	0.0010999996818967	14.0758137985546	1	2.12836781273508	0.0933347357481359	4.10347753315574e-08	4.5097124703103	0.00387338211405291	1	Alfalfa-up	1.8381788117494	2.41855681372076	0.999998581831488	-0.395869314280928	0	0.0898326533161292	0.0985878593961459	0.999931002494462	-0.134170050592041	0	1.73579588675277	3.28724773095453	1.36205982049794	0.0306919625831003	-0.921243648374875	0.349784439464111	1.27102808783899	1	0.139080918250899	0.141383881679161	0
LOC100168479	Yes	XP_003248391.3		2503	570	partial=false	esterase E4	Mutiple	Insect	LSR1 & P123	No	17.9004663956003	194.039133820712	0.000155092767125909	-3.43827124611822	-1	11.5915996451938	333.700745089787	1.59591069541221e-05	-4.84739131646732	-1	76.292404815809	38.6382624749989	2.45668739765018e-08	0.981507376829115	0.0268470180386027	1	Alfalfa-up	76.9822146646023	75.6025949670157	0.999998581831488	0.0260894219042304	0	38.9926218104388	38.106723471839	0.856207367433423	0.0331555965138367	0	58.6564016694547	93.2347658129618	76.9860469650105	0.00459074659809205	-0.668578531483604	-0.392307837916014	0.27627069356759	1	20.9360037258362	32.2799921622102	64.9675892242251
LOC100570096	Yes	XP_003244614.1		2611	491	partial=false	leucine-rich repeat and immunoglobulin-like domain-containing nogo receptor-interacting protein 2 isoform X1	Mutiple	Insect	LSR1 & P123	LSR1 & P123	18.1041527048336	6.60213768997052	0.0111219457198375	1.45530164376098	1	4.12036664777293	0.73249129199353	0.00148620112683772	2.49172727605075	1	40.247324075754	21.8420793529553	1.25576711239033e-07	0.881779638897796	0.041399932631444	1	Alfalfa-up	38.8745741181813	41.6200740333267	0.999998581831488	-0.0984526611228508	0	22.1360504285283	21.4011227395957	0.94768308243448	0.0487113508258982	0	31.0128105840197	60.5631303829467	29.1660312602956	6.58210670977518e-07	-0.965573229031509	0.0885748975433257	1.05414812657483	1	22.1592529433956	16.0763457836255	26.0740578998906
LOC100574057	Yes	XP_008179417.1		3154	166	partial=false	uncharacterized protein LOC100574057 isoform X1	Single	Aphididae	LSR1 & P123	LSR1 & P123	18.5807232677372	3.74226345831435	4.71355775567621e-05	2.31179284015641	1	19.4526886970873	0.0584397439588166	1.33993286919435e-07	8.37634483970423	1	3.00268322757949	1.52817331556284	0.000629319712009221	0.974397752540083	0.03212942820858	1	Alfalfa-up	3.0785319008604	2.92683455429859	0.999998581831488	0.0729013217876125	0	1.40252341005738	1.71664817382102	0.73675647686857	-0.291569538400744	0	2.16020772159806	4.43563531529924	2.41220664584117	0.002987002185655	-1.03793645160483	-0.159176480926418	0.878759970678407	1	1.36960683155174	1.59454968017071	1.66535200468986
LOC100573825	Yes	XP_003242029.1		572	68	partial=false	uncharacterized protein LOC100573825	Single	Insect	LSR1 & P123	LSR1 & P123	19.2855832387293	1.58232527674996	0.00015476102946908	3.60732097630452	1	7.05045187260064	0.139076789080893	5.40085095769303e-05	5.66274565307329	1	420.029340675306	72.319567682801	2.74434840881158e-10	2.53803049918807	0.0377081314612048	1	Alfalfa-up	523.849577061409	316.209104289202	0.446955322600482	0.728273696281475	0	88.1706796636298	48.5428997115579	0.181124133906027	0.861038690272811	0	238.116331907431	765.660479639533	256.311210478953	4.39744068416732e-06	-1.68503780010071	-0.106229961778224	1.57880783832248	1	71.7414557613032	36.9330315851308	101.322530866735
LOC100164176	Yes	XP_001944330.2	ACYPI005212	4952	1215	partial=false	flocculation protein FLO11	Single	Arthropod	LSR1 & P123	No	2.0966262453436	1.58327682297459	0.454318760020498	0.405133872395959	0	1.67674342166132	1.46787119434779	0.766589666323949	0.191924322093843	0	11.4748094563109	5.71024854537308	0.000341625610180742	1.00683205810338	0.0244562944630295	1	Alfalfa-up	13.6887662561908	9.26085265643103	0.999998581831488	0.563775489792342	0	5.87866539399591	5.45762327243884	0.867940822040143	0.107215851875578	0	11.3062818450598	13.5156921239546	9.60245439991833	0.479824789610785	-0.257508740415074	0.235647189405573	0.493155929820647	0	4.58861449852472	3.93203482931533	8.47878037443731
LOC107883651	Yes	XP_016659599.1		1302	247	partial=false	bile salt-activated lipase-like	Single	A. pisum specific	LSR1 & P123	P123	2.2713915140199	1.97302318187766	0.684475866448631	0.203158889518023	0	1.11549573530577	0.0879351957057442	0.000382891358098826	3.66359009812773	1	1.56648245163361	0.563460570431502	1.33376471793273e-05	1.47497812096027	0.000218377672769613	1	Alfalfa-up	1.64777507055566	1.48518983271156	0.999998581831488	0.149871976994098	0	0.560464577043036	0.567954560514201	0.930575275127602	-0.0191523173379644	0	1.28670610263142	1.57572254166232	1.83701871060709	0.263809179982339	-0.292310394462258	-0.513650170221965	-0.221339775759707	0	0.63680250791946	0.659679979522768	0.398474718172939
LOC100570167	Yes	XP_008189464.1		1461	253	partial=false	kelch-like protein 3	Single	A. pisum specific	LSR1 & P123	P123	2.53033604981733	2.73304227908188	0.761877718981229	-0.111174549689384	0	3.02380541130236	1.04279872529933	0.000654939099385377	1.53581394612047	1	4.75438829283469	2.20883661040229	2.27425538691777e-07	1.10593805932488	0.000707966083884914	1	Alfalfa-up	4.69851879951253	4.81025778615686	0.999998581831488	-0.0339081902518319	0	2.09069566038015	2.38604803543551	0.506147541878872	-0.190640021241391	0	3.91480319220939	4.99192813706028	5.35643354923442	0.0544800401944013	-0.350649432856686	-0.452323037642462	-0.101673604785776	0	2.24207297036999	2.40134510207081	2.01494618510625
LOC100569762	Yes	XP_008183653.1		786	160	partial=false	uncharacterized protein LOC100569762	Single	A. pisum specific	LSR1 & P123	No	2.62138915776211	2.61927825043567	0.972713648506975	0.00116217238831579	0	2.22925190328868	1.98824365618815	0.680000458363853	0.165057236806406	0	2.98310138115189	1.81814926413806	0.000868444298098434	0.714311377730027	0.00237049779959907	1	Alfalfa-up	3.03966989487126	2.92653286743251	0.999998581831488	0.0547221754871828	0	1.91228673400796	1.67694305933321	0.903423336782327	0.18946515859173	0	3.56255686375312	2.33197772939279	3.05476955030975	0.0466896936413244	0.611337662280405	0.221842762325898	-0.389494899954507	1	1.6542574896599	2.34193884278627	1.59578773059329
LOC100571809	Yes	XP_003241933.2		3027	466	partial=false	balbiani ring protein 3	Mutiple	Hemiptera	LSR1 & P123	P123	20.1375337285342	19.4778347451521	0.832280311239253	0.0480534536320204	0	11.0192032687634	6.6829566135022	0.00493199128848302	0.721453007005154	1	36.1161340790084	18.8746483994549	2.47927461124927e-13	0.936190054173527	0.00719451747470751	1	Alfalfa-up	35.8086088882445	36.4236592697724	0.999998581831488	-0.0245693954718739	0	16.9080647487315	21.82452387554	0.228744905159776	-0.368238638087594	0	38.4321133167829	24.4060521946928	45.5102367255497	5.35390632932585e-09	0.655071202006941	-0.243878196862469	-0.898949398869411	1	22.0237011744518	11.5261548216549	20.9745799316986
LOC100575164	Yes	XP_003242883.2		2291	666	partial=false	angiotensin-converting enzyme	Mutiple	Arthropod	LSR1 & P123	LSR1 & P123	2371.6101790772	14.6451229087397	6.53772057449715e-06	7.33929299254917	1	854.325642969244	0.936552906510274	1.42564024904107e-06	9.83305600924896	1	89.089056440728	11.5137614619037	1.02895910328237e-10	2.95187808508101	0.0000110503009750369	1	Alfalfa-up	89.1832318609734	88.9948810204826	0.999998581831488	0.00305012686849763	0	12.4539471828553	10.1034828804763	0.999931002494462	0.301750360203618	0	92.8452650138788	92.4538285230001	81.9680757853052	0.746087192216965	0.00609526688911806	0.179765999512967	0.173670732623849	0	9.03593476020995	21.3337679437117	6.63114831848984
LOC100302376	Yes	NP_001156435.1		896	192	partial=true	uncharacterized protein LOC100302376 precursor	Single	A. pisum specific	LSR1 & P123	LSR1 & P123	239.850940270269	2.34338339288888	1.60521722564038e-08	6.6773403153296	1	28.796950059866	0.111060771468659	1.57860028600675e-08	8.01712946866115	1	9.70822642763334	1.3705986714201	2.07754533505824e-09	2.82431116770276	0.00633687431796618	1	Alfalfa-up	10.6247857466473	8.79166710861935	0.999998581831488	0.273225083358376	0	1.51962970539676	1.14705212045511	0.626725109688179	0.405788871983698	0	13.1275001873778	12.015136937175	3.98204215834724	0.000183826174188977	0.127738107787048	1.72098657627776	1.59324846849071	1	1.54371244284023	2.09166366579674	0.586010150214619
LOC103310009	Yes	XP_008185179.1		422	140	partial=true	uncharacterized protein LOC103310009	Single	A. pisum specific	LSR1 & P123	LSR1 & P123	25.2356080162584	0.536495925351827	3.7518588452902e-07	5.55548665389947	1	6.76910627705985	0	3.37010645954231e-07	16.0466990601324	1	1.18420383898038	0.197710691323044	1.12817851645468e-05	2.5818469505007	0.0135351641278287	1	Alfalfa-up	1.10189332918039	1.26651434878036	0.999998581831488	-0.200878854025727	0	0.275472611289489	0.0810678113733771	0.999931002494462	1.76470778719998	0	0.366139095117644	1.82302290408158	1.3634495177419	0.00277632664721589	-2.31555411396173	-1.89650938454581	0.419044729415917	1	0.035933127136158	0.687515401757178	0
LOC100569554	Yes	XP_003247472.1		993	104	partial=false	protein dpy-30 homolog isoform X1	Mutiple	Arthropod	LSR1 & P123	No	26.4456437951979	36.6187425349823	0.0164950488617598	-0.469550638275408	0	7.46993857095558	6.71872439895449	0.423130136152169	0.152906867332643	0	23.5682706179531	5.53065731107871	3.71572763835045e-16	2.09130307908823	0.000140593684764502	1	Alfalfa-up	23.0939632667688	24.0425779691373	0.999998581831488	-0.058075815306536	0	5.37601634183625	5.76261876494238	0.853348501509263	-0.100187055554749	0	27.4476267893903	25.0337232653591	18.2234617991098	0.000136905277927541	0.13280802871153	0.590881708948247	0.458073680236717	1	6.0149362978976	4.90609034403135	5.44917610053392
LOC100573897	Yes	XP_008182522.1		414	137	partial=false	KRAB-A domain-containing protein 2-like	Single	A. pisum specific	LSR1 & P123	LSR1 & P123	26.89634249464	0.33828239281664	3.36251515789944e-07	6.31261705247777	1	6.83767630493124	0.0584397439588166	8.02683923971378e-07	6.86796698043734	1	2.17916032091576	0.288899998564334	3.88451129643274e-06	2.91469715147374	0.0156124050183271	1	Alfalfa-up	2.32847952969783	2.02984111213369	0.999998581831488	0.198021395669853	0	0.255459208871273	0.339061183103925	0.789702870351349	-0.408452685717822	0	1.67395836438632	3.55534060850791	1.30818198985304	0.00756323153756019	-1.08667853022352	0.355676291019978	1.4423548212435	1	0.215152291785325	0.602616582377513	0.1264239796486
LOC100534630	Yes	NP_001191917.1		1684	231	partial=true	uncharacterized protein LOC100534630 isoform 1	Single	Aphidomorpha	LSR1 & P123	P123	26.9371325223572	19.9216168490712	0.117582283481113	0.43525965489979	0	5.35702325481912	1.87213135830305	0.000357398178955484	1.51669976455596	1	15.7586218530438	4.08902672256844	7.09170806873287e-12	1.94628584850226	0.0000406454393393487	1	Alfalfa-up	15.0348515659766	16.482392140111	0.999998581831488	-0.132615015731567	0	3.82495292214395	4.48513742320517	0.644358987490771	-0.229710198448246	0	15.7812902402718	18.8146044680948	12.6799708507648	0.0299545489935432	-0.253636325234397	0.31566149656477	0.569297821799167	0	6.33360565971727	2.04050656465514	3.03434812432049
Bloc1s2	Yes	NP_001155758.1	ACYPI008364	832	146	partial=false	biogenesis of lysosome-related organelles complex 1 subunit 2	Single	Arthropod	LSR1 & P123	No	27.2397097931477	49.2953538817189	0.0148289997518749	-0.855737975213983	-1	17.4064729904509	23.9235363128076	0.164125264262737	-0.458804498170415	0	32.8280385553491	21.0459927397661	9.05033046551811e-07	0.641380529325707	0.00203767216122943	1	Alfalfa-up	30.4841904206271	35.1718866900711	0.999998581831488	-0.206361493731835	0	22.0587110977925	19.5269152027264	0.626189947614259	0.175884440904839	0	37.1360680379954	29.8226253266867	31.5254223013651	0.088228400786262	0.316412852665741	0.236304683176238	-0.0801081694895023	0	21.4265713852758	16.0412351638954	24.5931044258511
LOC100163901	Yes	XP_008180880.1	ACYPI004953	378	121	partial=false	uncharacterized protein LOC100163901	Single	Aphididae	LSR1 & P123	LSR1 & P123	27.3432385083857	0.771116394940881	1.97696557883396e-06	5.14790986906647	1	7.40104363967006	0.170605870034172	4.30902201548915e-06	5.43816364207577	1	1.92594266211725	0.561416483412077	1.58187153938036e-06	1.77823938051545	0.0000350699106544284	1	Alfalfa-up	2.02812474976807	1.82376057446644	0.999998581831488	0.153230051958062	0	0.592067676033618	0.515439694479765	0.974604943903187	0.199958447164397	0	2.32537346882047	1.83726754870157	1.61518696882972	0.309327780184206	0.339884226972682	0.525733986176676	0.185849759203994	0	0.481808990494975	0.819786576175295	0.450249400702024
LOC100163247	Yes	XP_016662738.1		3315	622	partial=false	lipase 3 isoform X1	Mutiple	Arthropod	LSR1 & P123	No	27.7937721178568	8.75464245570492	0.0630568142698871	1.66663019471482	0	12.5984732087033	3.64887906965483	0.0570030212226382	1.78769557659435	0	112.643322992948	72.7092284186741	0.000318069969813243	0.631550705001453	0.0055088658534808	1	Alfalfa-up	109.481294482042	115.805351503853	0.999998581831488	-0.0810175255157018	0	77.5761260716532	65.4088819392055	0.764849711422288	0.246126179566333	0	88.7953600597645	131.681371906158	117.453237012921	0.0228590378422985	-0.568494545721243	-0.403529881543399	0.164964664177843	0	59.1937302576673	75.4195676930661	86.7595547923687
LOC100571706	Yes	XP_008178904.1		449	110	partial=false	uncharacterized protein LOC100571706	Single	A. pisum specific	LSR1 & P123	LSR1 & P123	27.8145073565643	0.182937568230795	1.54097007037389e-07	7.2475591395363	1	15.8064846393654	0	8.92237798729622e-08	17.2701661497776	1	1.76679984787333	1.07418807698623	0.00939069899398776	0.71783935399426	0.000493809584510061	1	Alfalfa-up	1.90101394111228	1.63258575463439	0.999998581831488	0.219610338019613	0	1.13502677329875	0.982930032517435	0.778233354336828	0.207565697975826	0	1.67587501384501	1.92424781974482	1.70027671003017	0.827095252752442	-0.199368944333958	-0.0208537628268298	0.178515181507128	0	1.15510836067453	1.27183406061854	0.818966949654414
LOC103307615	Yes	XP_008187472.1		744	189	partial=true	uncharacterized protein LOC103307615	Mutiple	Aphididae	LSR1 & P123	LSR1 & P123	283.876464940428	1.97060858821031	2.04113615368364e-06	7.17040548538551	1	120.599932979542	0.24375049387723	1.09828635614442e-06	8.95001769211522	1	14.9686000473215	4.68323895579046	0.000387365768962029	1.67633957466358	0.041890497427181	1	Alfalfa-up	17.2508718434434	12.6863282511996	0.999998581831488	0.443394699591785	0	5.11048282395325	4.04237315354628	0.851940232175417	0.338257095559748	0	25.319334946676	14.4374994104464	5.14896578484208	0.00049372114920996	0.810414328253961	2.29786260118571	1.48744827293175	1	3.58207342058173	8.77426364676142	2.73181784526417
LOC100160747	Yes	XP_001949587.3	ACYPI002019	1666	320	partial=true	uncharacterized protein LOC100160747	Mutiple	Arthropod	LSR1 & P123	LSR1 & P123	29.9351897185411	13.5116810427388	0.0157765422177673	1.14762937825149	1	32.3700715734263	5.92524868316587	0.000144733528366979	2.44969305388675	1	10.1750221344314	4.67507392509695	0.0126705531120709	1.12195416958111	0.0382103641915925	1	Alfalfa-up	10.3865952930264	9.9634489758364	0.999998581831488	0.0600056776518932	0	4.98515147978419	4.20995759306609	0.911056368483499	0.243831642215066	0	11.7708375053133	4.21043004505218	14.5437988529288	0.00560157796411778	1.48315546515082	-0.30518484180394	-1.78834030695476	1	3.66769313219287	4.74612720480758	5.82708825281333
LOC107883720	Yes	XP_016659801.1		251	104	partial=true	uncharacterized protein LOC107883720	Single	A. pisum specific	LSR1 & P123	LSR1 & P123	298.988592068077	2.51588783542951	3.52950872952512e-06	6.89282216470106	1	6.61993642655572	0	7.2299199409594e-05	16.0145515349908	1	19.8028785406186	0.445139399051327	7.54132662497193e-13	5.47499236849243	0.000108328962975125	1	Alfalfa-up	19.9218747765207	19.6838823047165	0.999998581831488	0.0173386253343926	0	0.492245519467082	0.374480218427694	0.371395972514778	0.394488562780355	0	20.4594104138353	24.0479269628919	14.9012982451287	0.0965836526365163	-0.233146909428705	0.45732391284499	0.690470822273695	0	0.596777989561683	0.543604093741364	0.18440133468687
LOC100575348	Yes	XP_008184856.2		2419	390	partial=false	uncharacterized protein LOC100575348 isoform X1	Mutiple	Arthropod	LSR1 & P123	LSR1 & P123	3.40852749646234	1.0975459957125	0.00247477348792022	1.63477810416172	1	1.64106011426183	0.437565853719791	0.00277025264833198	1.9068142616395	1	12.3281149267766	4.10559294107915	1.59746997061804e-08	1.58626627925244	0.0390457565041758	1	Alfalfa-up	12.3570745228433	12.29915533071	0.999998581831488	0.00677799367198845	0	3.23408818688461	5.41285007237096	0.373175439673589	-0.743029409517547	0	19.3042609802508	9.45031660899645	8.22976719108262	0.000315719428203823	1.03047696333876	1.22998574391624	0.199508780577479	1	1.21187294037133	2.70770981822037	8.69636344021554
LOC100573896	Yes	XP_016659309.1		666	214	partial=false	kelch-like protein 2	Single	A. pisum specific	LSR1 & P123	No	3.45780571780091	44.7136968675836	7.39627522320394e-07	-3.69274961883948	-1	3.20037589330618	68.3702235003264	1.53601586752398e-07	-4.41701190452335	-1	3.99808618603288	2.17283208584572	4.64116339137955e-05	0.879702572181004	0.0265490961942228	1	Alfalfa-up	3.96254569646755	4.03362667559821	0.999998581831488	-0.0256499916716968	0	2.25706207146749	2.04648710741307	0.544828371598677	0.14129651660429	0	5.78843863462944	2.67889216497436	3.52692775849484	0.000574704989879469	1.1115088118021	0.714746243517855	-0.396762568284247	1	2.21055811371235	1.8022115654008	2.42405726876172
Rlpa	Yes	NP_001155924.1	ACYPI004737	1014	220	partial=false	RlpA family protein-like precursor	Single	Hemiptera	LSR1 & P123	No	3.47483882954883	3.17966051669046	0.874548011504819	0.128069468656297	0	3.87287866597437	2.59153735635233	0.341286738077649	0.579579696057735	0	4.70575528370362	2.27925773240297	0.000906618190350109	1.04582958966165	0.0478283227907517	1	Alfalfa-up	4.40729218942865	5.00421837797859	0.999998581831488	-0.183252202456977	0	2.73301802202537	1.59861729796937	0.361585178062989	0.773670368057849	0	7.44779992859069	3.19826249532771	3.47120342719246	0.00554273806493614	1.21950022875172	1.10135621181558	-0.11814401693614	1	2.41131720862608	1.50864360034955	2.73727766657796
LOC100570917	Yes	XP_003243804.1		898	199	partial=false	mitochondrial cardiolipin hydrolase-like	Mutiple	Insect	LSR1 & P123	No	3.54331381517678	2.60840122161458	0.405184238610501	0.441918850446582	0	1.29690006369078	1.32859477945819	1	-0.0348311841758153	0	2.68528038517788	1.57920589966806	0.00394466952474598	0.765835823563414	0.00296832062821257	1	Alfalfa-up	2.51424158024269	2.85631919011308	0.999998581831488	-0.184033930357153	0	1.65161733611449	1.4705887449984	0.903423336782327	0.16748561831798	0	2.53943140486678	2.73607695208033	2.78033279858653	0.92500765546564	-0.107599219171324	-0.130747153467405	-0.0231479342960808	0	1.87954610242518	1.1889107393324	1.53103378462804
LOC100163674	Yes	XP_001942916.2	ACYPI004742	794	176	partial=false	ribosome-recycling factor%2C mitochondrial	Mutiple	Arthropod	LSR1 & P123	No	3.7892780024266	6.21415500079889	0.0709904304614904	-0.713620382984386	0	1.28042582025374	3.14675962604193	0.00882407861174446	-1.29717648143279	-1	6.3990320495345	2.82854437437282	1.89338319439752e-09	1.17776542929414	0.00472246809188561	1	Alfalfa-up	7.12692369959392	5.67114039947508	0.778226845917499	0.329640605740968	0	2.86360346620919	2.77595573661825	0.93859635594996	0.0448471671723241	0	5.46288740730203	5.19110871099369	8.54310003030778	0.000301720625833874	0.0736196054740376	-0.645086464521229	-0.718706069995266	1	3.13304390453215	2.36511077278052	2.83389181945546
LOC100302406	Yes	XP_016661946.1		1693	425	partial=false	uncharacterized protein LOC100302406 isoform X1	Mutiple	Insect	LSR1 & P123	No	31.4392027550355	64.4386268281055	4.83645623450525e-05	-1.03535876715715	-1	10.3259689793842	15.835467415649	0.00267158337030461	-0.61687742191918	-1	34.8605591653332	14.0140616755679	8.17026083214351e-13	1.31471440381243	0.019871525084201	1	Alfalfa-up	35.2077984210502	34.5133199096162	0.999998581831488	0.0287417605019781	0	15.36163079573	11.9927079953247	0.660009231477592	0.357173920051811	0	40.8833065088601	37.2394222084985	26.4589487786412	0.00159157929147547	0.134680847373085	0.62775421363409	0.493073366261005	1	2.60329564867827	13.4775388567124	28.1361991629198
LOC100571410	Yes	XP_008179356.1		776	162	partial=false	aminopeptidase 1	Single	A. pisum specific	LSR1 & P123	LSR1 & P123	312.482075083757	1.80524368346371	1.98842602721971e-07	7.4353565770019	1	18.7096719861557	0.0841008585828821	9.08489081689541e-07	7.79574131708841	1	11.3380496959186	0.500889921267046	2.38639504290349e-10	4.50025983176184	0.000533549002832248	1	Alfalfa-up	11.2632652404922	11.4128341513449	0.999998581831488	-0.0190319729653307	0	0.508308569967203	0.489761948216809	0.997517999293848	0.0536238656383651	0	9.59918441055801	14.5393784648571	9.87558621234057	0.20407512581105	-0.598976752680568	-0.0409541348470711	0.558022617833497	0	0.318363558895804	0.548643925805072	0.681718352482114
LOC100162337	Yes	XP_001949754.1	ACYPI003494	1669	131	partial=false	spermidine/spermine N(1)-acetyltransferase-like protein 1	Single	Insect	LSR1 & P123	No	32.9529444475225	153.796581286281	0.000500769472433212	-2.22254070891829	-1	12.0957730269317	147.02670672907	1.99378148878389e-05	-3.60349241349702	-1	72.4849835799838	38.2887451997656	3.29884190662914e-05	0.920759990302195	0.0488755335171222	1	Alfalfa-up	59.2720990826023	85.6978680773652	0.262234650753954	-0.531906164066292	0	37.9621959195299	38.7785691201191	0.803751489604821	-0.0306961234875987	0	87.2587291222591	95.2446875010912	34.951534116601	8.28806244603701e-07	-0.126339024706817	1.31994120667917	1.44628023138599	1	35.366838349287	44.9637946503931	36.4549938598378
LOC100534636	Yes	NP_001191953.1		764	189	partial=true	uncharacterized protein LOC100534636 precursor	Mutiple	Aphididae	LSR1 & P123	LSR1 & P123	358.561570050544	1.55761048151669	1.74701478940559e-06	7.84665034652314	1	1.08612831200649	0.0572851394718815	0.0154935988796478	4.24250637863706	1	24.5754688275215	0.251790735826394	6.6246745167455e-13	6.60828293659895	0.0426094379750199	1	Alfalfa-up	28.0934036726486	21.0575339823945	0.999998581831488	0.415894931301214	0	0.212241566906268	0.311114489206583	0.757796784734452	-0.551738353911287	0	51.7703909612786	12.264146899172	9.69186862211408	3.63475691743463e-07	2.07767135375421	2.41726836078207	0.339597007027855	1	0.310313582853447	0.117964000561009	0.288624707606239
LOC100572105	Yes	XP_003247986.1		490	102	partial=false	uncharacterized protein LOC100572105	Single	A. pisum specific	LSR1 & P123	LSR1 & P123	37.6718284012536	0.577758378300469	9.74264411919917e-08	6.02663011563551	1	19.7867337443997	0.0477116170392432	4.34622251123256e-08	8.69296385792448	1	1.79636092630184	0.432161087416195	1.52107271034789e-06	2.05518268221045	0.00841137394992436	1	Alfalfa-up	1.99330871417523	1.59941313842846	0.999998581831488	0.317622521110049	0	0.459695933328796	0.390858818547294	0.787672202486389	0.23403231531026	0	2.53414912666129	1.92918832203836	0.925745330205885	0.0112614171183615	0.393489591330285	1.45271524895314	1.05922565762286	1	0.0918482383524862	1.02749762017163	0.364267280088299
LOC100302403	Yes	NP_001156509.1		811	120	partial=true	uncharacterized protein LOC100302403 precursor	Single	A. pisum specific	LSR1 & P123	LSR1 & P123	370.522669208189	2.31722306982415	3.56536116707877e-06	7.32095919921836	1	56.5962285166053	0.0280652674924732	3.86677721478416e-06	10.9725755778271	1	16.4987740573688	3.91875435843532	8.2705711674436e-07	2.0738637108548	0.00018873261145782	1	Alfalfa-up	17.4316812534674	15.5658668612701	0.999998581831488	0.163325798887584	0	4.56740884514132	2.94577262837631	0.618225810110974	0.632729857107339	0	16.2840848043903	20.420836361893	12.791401005823	0.228281232180091	-0.326577520275231	0.348285933650314	0.674863453925545	0	4.43528111216618	4.56143454867223	2.78477810176874
LOC100166702	Yes	NP_001156548.1	ACYPI007553	1194	170	partial=false	uncharacterized protein LOC100166702 isoform a precursor	Single	A. pisum specific	LSR1 & P123	LSR1 & P123	3780.40608986472	21.7195798251014	2.07918637069773e-05	7.44339460829819	1	203.161839382294	0.689446050952836	1.40244075961885e-05	8.2027675312012	1	91.4009655909214	17.964667342963	1.90388411317412e-07	2.3470407334167	0.0209111539160815	1	Alfalfa-up	95.6880684256529	87.11386275619	0.999998581831488	0.135436724253346	0	20.903019066944	13.5571397569915	0.585146436557504	0.624658493546587	0	35.9555249388697	156.126458067617	82.1209137662777	4.39251132939537e-05	-2.1184265790179	-1.19153395214287	0.92689262687503	1	14.2860583634672	16.9776358155466	23.1686233402912
LOC100575308	Yes	XP_008181308.1		1549	161	partial=false	helicase POLQ-like	Single	A. pisum specific	LSR1 & P123	No	4.45362381197076	7.08595708364483	0.0533995650319345	-0.669970992228696	0	3.17851096856629	4.02980757882513	0.319658586862353	-0.342350297351566	0	6.23697306114781	4.11582372660459	9.75298347575651e-06	0.599652911290565	0.0282575745063748	1	Alfalfa-up	6.48402256081145	5.98992356148417	0.999998581831488	0.114351518009939	0	4.12425968691532	4.10316978613851	0.995329495301252	0.00739632275318546	0	5.00331172195394	7.61586997129413	6.09173749019535	0.00193413091872713	-0.606115616258175	-0.28396528201685	0.322150334241326	1	3.1001064522908	3.81310062668531	5.57686293571657
LOC107882143	Yes	XP_016659693.1		1191	373	partial=false	phospholipase DDHD1-like	Single	A. pisum specific	LSR1 & P123	No	4.56664375811349	8.3884885845414	0.0039178996831738	-0.877262249779827	-1	3.35665755957411	5.97222963580355	0.00567308885769221	-0.831225452802903	-1	6.82543303889173	3.821341447672	5.9343914849874e-08	0.83682479199289	0.00209166631558811	1	Alfalfa-up	6.39982444326877	7.25104163451469	0.999998581831488	-0.180155927232723	0	4.0036221198042	3.5479204394737	0.772047818799548	0.174332154221031	0	8.18577538721489	5.41286320830552	6.87766052115478	0.00174102231722309	0.596718122796447	0.251197821842061	-0.345520300954385	1	3.07310520647627	3.59321053265146	4.9017296691233
LOC100169277	Yes	NP_001155821.1	ACYPI009911	1486	228	partial=false	hairy E protein-like	Single	Aphidomorpha	LSR1 & P123	LSR1	4.64731702840874	1.20296187961584	0.000190204965927639	1.94971825895508	1	1.64939338085271	1.03612096600012	0.0971280918699153	0.670691309373651	0	1.74497680835894	0.755801952097234	0.00582559423039403	1.2070195170785	0.0434833875739179	1	Alfalfa-up	1.58326669919124	1.90668691752665	0.999998581831488	-0.268163673155124	0	0.767520598362807	0.738223982698875	0.999931002494462	0.0561468621739802	0	2.71962827736725	0.750909195832781	1.7643929518768	0.00124986547853551	1.8565600436554	0.62420885448712	-1.23235118916828	1	0.563690678553884	0.736174687162566	1.00203729229699
LOC100574331	Yes	XP_008180741.1		2267	299	partial=false	uncharacterized protein LOC100574331	Single	A. pisum specific	LSR1 & P123	No	4.8836072424594	3.73014458469431	0.294757456998768	0.388706491250186	0	2.34385561157474	1.61386587233066	0.182321272415547	0.538335176296709	0	3.21141593013723	1.60137990828152	1.01495940600974e-06	1.003848754109	0.0169928504045664	1	Alfalfa-up	3.27308601460226	3.1497458456722	0.999998581831488	0.0554160943472957	0	1.43779002932718	1.84676472671303	0.298298995275031	-0.361147078051421	0	1.73806438249225	4.02624607424666	3.86993733367279	5.78952005639303e-06	-1.21190665290719	-1.15478295606829	0.0571236968389067	1	1.75524938102648	1.84756908381171	1.21978520056341
LOC103309951	Yes	XP_008184951.2		1648	350	partial=false	zinc finger protein 525-like	Mutiple	Insect	LSR1 & P123	No	4.9207595903267	6.36532660253652	0.174292394854871	-0.371346853074113	0	3.51505325497164	6.54418173839515	0.00477313472604119	-0.896647269366768	-1	3.47206604564587	2.0300319314992	0.00555878724504114	0.774262455485417	0.00111777867516163	1	Alfalfa-up	3.55432863211691	3.38980345917484	0.999998581831488	0.0683754503479703	0	2.02413663062798	2.03887488280604	0.948821346015625	-0.0104665696954241	0	3.58757288585123	3.97947969929546	2.84914555179093	0.265253586345453	-0.149567714235618	0.332468394879602	0.482036109115219	0	1.62422269377872	2.08920089982852	2.46966784210034
LOC103308725	Yes	XP_016658132.1		907	284	partial=false	uncharacterized protein LOC103308725	Single	Aphididae	LSR1 & P123	LSR1 & P123	42.1059672418191	0.853890446104181	5.59477574596997e-05	5.62366439210094	1	9.16825870710589	0	7.82873679522927e-05	16.4843758694164	1	2.6995125731519	0.613837388974778	3.38924022537535e-06	2.13658893985707	0.000505136173314553	1	Alfalfa-up	3.02263160003406	2.37639354626974	0.999998581831488	0.347031377600345	0	0.650899826764015	0.558243732290923	0.81516858598339	0.221540382046949	0	2.99837948032968	3.12243781364016	1.97772042548586	0.287835515375992	-0.0584879428827255	0.600319656177301	0.658807599060026	0	0.718066929966621	0.708337348052458	0.413161972522422
LOC100302479	Yes	XP_003244468.2		338	91	partial=false	uncharacterized protein LOC100302479	Single	A. pisum specific	LSR1 & P123	LSR1 & P123	424.63265242911	2.21162103834611	4.9110434154043e-06	7.58490241039729	1	5.6228954438392	0.0841008585828821	0.000502753570952706	6.06136012337664	1	12.4761075333226	0.316354123319318	5.2361724973787e-10	5.30103928023668	0.000766138290905621	1	Alfalfa-up	13.659597425628	11.2926176410172	0.999998581831488	0.274535022130452	0	0.343047375090719	0.276314245662216	0.982275980945247	0.312097883706506	0	14.8930930303374	14.6390220037205	7.89620756590984	0.0974190547484331	0.0248240649841272	0.915403004256158	0.890578939272031	0	0.500780205041574	0.281098336855723	0.123247454423486
LOC103309642	Yes	XP_016660484.1		699	100	partial=false	uncharacterized protein LOC103309642 isoform X1	Single	A. pisum specific	LSR1 & P123	LSR1 & P123	46.7827279379041	0.95872382299278	4.89155092741079e-07	5.60856950770669	1	42.9828544600963	0.0560355910904089	9.41728638507695e-08	9.58063317686601	1	2.25558525953429	0.741040593447956	5.74748792292759e-07	1.60574662847499	0.0121750918215992	1	Alfalfa-up	2.49061123557992	2.02055928348866	0.999998581831488	0.301745165023668	0	0.874886949724455	0.540271059033209	0.966431475652076	0.69541320577207	0	2.40678506293543	2.14157896132234	2.21839175434511	0.919126376205983	0.168425014158214	0.117588058810272	-0.0508369553479414	0	0.253020382014461	2.2237086218623	0.140530424436677
LOC100574495	Yes	XP_003248351.1		746	192	partial=false	leucine-rich repeat-containing protein 15	Mutiple	Arthropod	LSR1 & P123	No	47.4058973644727	14.4682252963038	0.105130555161969	1.71217164690861	0	3.77167267276412	1.44426245292198	0.287794692676707	1.38480990429405	0	133.6434402352	41.7826298797305	1.10379252237452e-10	1.67741144622303	0.0132655362124265	1	Alfalfa-up	141.070551672869	126.216328797531	0.999998581831488	0.16051829227781	0	51.8160065348839	26.7325648970004	0.999931002494462	0.954799565329085	0	154.948497499133	109.011511270137	136.97031193633	0.209128711948717	0.507307886077601	0.177925417723535	-0.329382468354067	0	0	34.6432949302308	97.6332536950068
LOC103307748	Yes	XP_016656065.1		2191	484	partial=false	uncharacterized protein LOC103307748	Mutiple	Insect	LSR1 & P123	No	5.21800476153414	4.3798666882044	0.453726578916442	0.252606011318745	0	4.88402561487745	4.55946500210263	0.76925906804266	0.0992041125144725	0	8.42826342023492	4.85091165534707	3.05679719068716e-07	0.796966876811498	0.00101893426125413	1	Alfalfa-up	8.30493792692275	8.55158891354709	0.999998581831488	-0.0422231172393127	0	4.81870430831169	4.89922267590015	0.847464152753453	-0.023907590196649	0	6.8289349199175	8.74636243056825	9.70949291021902	0.00855579733064908	-0.357017915489693	-0.50772909860565	-0.150711183115957	0	5.1206691029445	6.27510981804757	3.38784418806977
LOC100159081	Yes	XP_001945544.2	ACYPI000488	1800	237	partial=false	electron transfer flavoprotein beta subunit lysine methyltransferase	Mutiple	Insect	LSR1 & P123	No	5.38067975348509	4.99288528606903	0.694812579983467	0.107912600323765	0	2.44754685099687	2.12654561636025	0.485883914264274	0.202815776499179	0	5.59240604503498	2.67522188962267	5.90981385313529e-10	1.06378242644843	0.0056586769717897	1	Alfalfa-up	5.55698366220199	5.62782842786796	0.999998581831488	-0.0182763479893738	0	2.73037951200696	2.59248545604623	0.868943195613048	0.0747655985352392	0	4.56638939009882	7.60947706550361	4.6013516795025	1.41563005389618e-05	-0.73673079076979	-0.0110035973567283	0.725727193413061	1	2.73957613324658	2.39034341067244	2.82589958043416
LOC100163549	Yes	XP_016661226.1		1980	466	partial=false	carboxypeptidase Q	Mutiple	Arthropod	LSR1 & P123	No	5.85056499040354	13.7896117577763	0.000240623114618636	-1.23691978415501	-1	4.84980939835495	22.6529630970794	2.42028585859904e-06	-2.2236764399606	-1	22.0249324828289	13.1040863938968	2.83085666999925e-06	0.749116363728064	0.00048579563732455	1	Alfalfa-up	22.5446436920526	21.5052212736052	0.999998581831488	0.0680977333333212	0	14.1959599136255	11.4662761143037	0.590839454189109	0.308083480186854	0	21.8372605261318	23.8258230964444	20.4117138259105	0.455778937273721	-0.125733621311496	0.0973941005481094	0.223127721859605	0	12.5613590788621	16.4989832751593	11.0394416669283
LOC107884315	Yes	XP_016661601.1		1737	578	partial=false	uncharacterized protein LOC107884315	Single	Aphididae	LSR1 & P123	LSR1 & P123	50.598069832275	0.70338613907731	1.06216699611599e-07	6.16841939440422	1	7.19744468029512	0.0268157191110007	2.96145921205292e-07	8.06291205887292	1	8.58822812786758	0.274953773233138	2.95663686741596e-10	4.96459171286577	0.000653790287483693	1	Alfalfa-up	8.05392318165458	9.12253307408057	0.999998581831488	-0.179742764444078	0	0.346770008544376	0.167229420266281	0.781242339486119	1.05215044851359	0	6.31632014655353	10.990228446642	8.45813579040715	0.192027126736346	-0.799055459344581	-0.421249641461341	0.37780581788324	0	0.115882216201011	0.553850497553987	0.242722262215012
LOC100575066	Yes	XP_016662601.1		708	221	partial=false	peroxidase	Single	A. pisum specific	LSR1 & P123	LSR1 & P123	56.9103203372965	0.677279167381785	4.25019269834635e-06	6.39258540714478	1	20.6893809548135	0.102269551927929	5.15129701638283e-06	7.65896696778662	1	1.67789835017432	0.764910563092433	0.00121576892761051	1.13318972384392	0.0179250171337808	1	Alfalfa-up	1.66128601216367	1.69451068818496	0.999998581831488	-0.0285682631534482	0	0.779997661941494	0.742279914818841	0.887277389065538	0.071506467656941	0	1.73838713122358	2.19838847900297	1.0969194402964	0.0238023609304324	-0.338679584380468	0.664243295879819	1.00292288026029	1	0.495712994657725	1.55480640348671	0.456030972898662
LOC103309122	Yes	XP_016659090.1		536	140	partial=false	uncharacterized protein LOC103309122	Single	A. pisum specific	LSR1 & P123	LSR1 & P123	58.3354254661464	0.444561834818528	1.1404941236285e-05	7.03552233666792	1	15.8326507314556	0	1.81545721922947e-05	17.2725524009085	1	2.45809673761977	1.13654505593894	0.00551690216099755	1.11281857477469	0.00901548443583983	1	Alfalfa-up	2.39734092247624	2.5188525527633	0.999998581831488	-0.0713315856307236	0	1.18700824762205	1.06085026841428	0.969111569431405	0.162108914890297	0	1.50138974608039	3.26761421304265	2.60528625373626	0.0482948757505305	-1.1218871915999	-0.795102648264434	0.326784543335466	1	1.20421539214575	1.29435578965302	0.929092065519503
LOC100568763	Yes	XP_008182874.1		729	169	partial=false	probable phospholipase C20G8.02%2C mitochondrial	Mutiple	Insect	LSR1 & P123	No	6.29948132254702	7.23439599541889	0.381388996300301	-0.199636563612715	0	2.73002040860706	2.38070562527058	0.497555122299816	0.197514740537225	0	6.75046534057415	1.98061516176739	1.056970422853e-13	1.76898690151494	0.000199006093588907	1	Alfalfa-up	6.75103189247447	6.74989878867383	0.999998581831488	0.000242164525756205	0	1.92157006088157	2.06918281309612	0.878272576746184	-0.106775535140751	0	6.35995582890529	8.54749436283959	5.34394582997757	0.000265886775268077	-0.426479015042308	0.25110704935167	0.677586064393978	1	2.53760692054951	2.19767734593555	1.13857530389431
ACYPI32014	Yes	NP_001280350.1	ACYPI32014	1183	115	partial=false	uncharacterized protein LOC100571492	Mutiple	Arthropod	LSR1 & P123	No	6.31036412616786	9.05558009656894	0.0875957983435782	-0.521076876636264	0	3.80129787611227	4.85775930994264	0.279845523790118	-0.353790674371181	0	5.74833652770756	3.53056533335932	4.57921784877021e-06	0.703229545457641	0.0000850238251748158	1	Alfalfa-up	5.65918681264962	5.83748624276549	0.999998581831488	-0.0447524825117799	0	3.79498734838598	3.13393231081933	0.538961400653405	0.27612105637192	0	6.2505897117803	5.59463969552722	5.39978017581515	0.404008487198484	0.159944378991411	0.211087993990315	0.0511436149989043	0	3.42828151606126	3.46155215348412	3.70851645801714
LOC107882996	Yes	XP_016657776.1		3285	818	partial=false	uncharacterized protein LOC107882996 isoform X1	Single	A. pisum specific	LSR1 & P123	LSR1 & P123	6.61762742236719	3.68512274746202	0.0128494987540904	0.84458404631909	1	4.35934745400072	0.0473503829988827	3.32122033245594e-07	6.52158174728831	1	5.29673341503944	0.631593406058252	6.48423980269967e-13	3.06783371889815	0.00342760531925073	1	Alfalfa-up	5.15627841458394	5.43718841549494	0.999998581831488	-0.0765306583801363	0	0.602399616164426	0.67538409089899	0.770921125495124	-0.164987345391	0	3.40609270493205	7.99469848025192	4.48940905993436	6.17455600840517e-05	-1.23090161145773	-0.398397633333145	0.832503978124585	1	0.669767951666326	0.330841845018408	0.826385200160438
LOC100168183	Yes	XP_016663852.1	ACYPI008909	1094	178	partial=false	papain inhibitor-like	Mutiple	Aphidomorpha	LSR1 & P123	No	6.7379827437936	8.68718940288838	0.373532206682678	-0.366567954467496	0	1.82153605192892	6.25430299305268	0.00174704596798331	-1.77963743095191	-1	26.2226571996997	8.12983360576197	1.71580178574577e-08	1.68950391064894	0.0163489376347042	1	Alfalfa-up	27.707445816278	24.7378685831214	0.999998581831488	0.163552520580788	0	9.20735705187804	6.51354843658786	0.999931002494462	0.499343388063902	0	42.1710365693881	23.2084242680361	13.288510761675	1.72083131333729e-05	0.861601114012281	1.66606561667119	0.804464502658913	1	2.80852249246603	16.4137285820995	7.88829096064707
LOC100168663	Yes	XP_001951705.1	ACYPI009343	1284	300	partial=false	ketosamine-3-kinase isoform X1	Single	Hemiptera	LSR1 & P123	No	6.97222790233699	10.4654862168172	0.0627492993743179	-0.585940799800893	0	4.50633958147422	7.17970280888084	0.0417416730500728	-0.671956173018754	-1	6.27268369548646	3.70749318460918	8.9987651336049e-06	0.758622861987453	0.000280196964795878	1	Alfalfa-up	5.9326293782145	6.61273801275842	0.999998581831488	-0.156576087270466	0	3.83567633079085	3.51521846533667	0.846449656699314	0.125866631975517	0	5.67419536724979	6.64461243924671	6.49924327996288	0.448834394410408	-0.227765515901226	-0.19585269976664	0.0319128161345856	0	4.08282068893052	2.76401616388655	4.01188179600168
LOC100570052	Yes	XP_003247372.2		2465	813	partial=false	uncharacterized protein LOC100570052	Mutiple	Hemiptera	LSR1 & P123	No	6.97605633988082	42.0615993272669	2.25797747976531e-05	-2.59200286005625	-1	9.27047189092037	83.9941515942534	3.53216100916665e-06	-3.17956035107688	-1	3.1975186763526	1.77998311271675	0.0119271785494018	0.845053301542751	0.0423130988532856	1	Alfalfa-up	3.16602217763165	3.22901517507354	0.999998581831488	-0.0284228596266052	0	1.67161525373666	1.94253490118689	0.921852951227314	-0.216697690878	0	4.02741196304342	1.65871244793989	3.90643161807448	0.00459122925345322	1.27973809565546	0.0440005833230628	-1.2357375123324	1	1.48435853566076	1.50982241908692	2.35086116008782
LOC100568837	Yes	XP_003245507.1		1917	464	partial=false	exportin-4	Mutiple	Insect	LSR1 & P123	P123	60.5365126281164	42.7905276873392	0.101068864306625	0.500513108605522	0	27.8467497252723	8.97664573952628	0.00018041903957286	1.63324968940111	1	61.2197457288586	39.5266705510386	2.29376136297806e-05	0.631169321638818	0.00539380921781032	1	Alfalfa-up	60.0112992665457	62.4281921911715	0.999998581831488	-0.0569635234582755	0	38.9894733938008	40.3324662868953	0.912042166736367	-0.0488569583936987	0	75.0961930548341	53.6650379099339	54.8980062218077	0.0193388003859866	0.484756509285715	0.451985311842753	-0.0327711974429618	0	42.535768276395	29.0156482799397	44.3245710974899
LOC100167919	Yes	NP_001156276.1	ACYPI008667	839	106	partial=false	uncharacterized protein LOC100167919 precursor	Mutiple	Aphididae	LSR1 & P123	LSR1 & P123	615.962184083613	3.30349682639489	2.57315218736741e-06	7.54266057606289	1	417.261643541142	0.39599778277728	6.87482905367786e-07	10.0408803129269	1	16.6657268482994	8.05419776472539	0.00029187363764286	1.04906218188607	0.00527843803867431	1	Alfalfa-up	15.6399932245943	17.6914604720044	0.999998581831488	-0.177813263185385	0	8.07151737594184	8.02821834790071	0.999931002494462	0.00776005826569619	0	17.2859468861112	18.9822552475071	13.7289784112798	0.361048565931859	-0.135051027291423	0.332373194182203	0.467424221473626	0	9.57409730881377	10.1338218690549	4.56661902835572
LOC103309259	Yes	XP_008182457.2		3037	913	partial=false	aminopeptidase N	Single	A. pisum specific	LSR1 & P123	LSR1 & P123	666.390434982139	3.68199067387947	1.13374352850001e-06	7.49969894500513	1	635.802763552902	17.0268301416171	3.96988524319056e-06	5.22268926026714	1	30.0645382618531	19.2666349310347	0.0274412165151655	0.641955496454987	0.0222751168727715	1	Alfalfa-up	31.748860529233	28.3802159944731	0.999998581831488	0.161819244881253	0	19.6363454864264	18.7120690979472	0.999931002494462	0.0695573609074793	0	32.7483135275249	21.4511853128421	35.9941159451923	0.0715219130907257	0.610360924695784	-0.136340074674864	-0.746700999370647	0	17.8267086882194	23.8122953981715	17.3580180487036
LOC100576058	Yes	XP_008181410.1		1389	219	partial=false	uncharacterized protein LOC100576058	Single	A. pisum specific	LSR1 & P123	LSR1 & P123	67.4744503499369	0.739552683386501	4.4285625712789e-07	6.51135165986236	1	32.3200565774654	0.0561305349849464	2.46376900174631e-07	9.1668646990744	1	4.08826859957019	1.57438322123945	0.000120791891420381	1.37664688957311	0.00220389904480276	1	Alfalfa-up	4.22407783644141	3.95245936269897	0.999998581831488	0.0958857897059816	0	1.75600010960736	1.30195788868759	0.703917092455946	0.431610149066206	0	4.48130403019281	3.58998561667531	4.19351615184246	0.777513680197145	0.319932551515359	0.0957559861169801	-0.224176565398379	0	1.2964354821199	2.33417527455911	1.30008686552719
LOC107883892	Yes	XP_016660298.1		1434	477	partial=false	RNA-directed DNA polymerase from mobile element jockey-like	Single	A. pisum specific	LSR1 & P123	LSR1 & P123	67.5953860471928	1.63505144414994	1.4458113896277e-07	5.36943074184035	1	12.907713349062	0.0993830407105912	1.50512400875351e-07	7.01957830156912	1	5.82370792627932	1.34688873093854	1.71886378886495e-06	2.11222499401595	0.0192993205494256	1	Alfalfa-up	5.41696673596943	6.23044911658922	0.999998581831488	-0.201850930772294	0	1.38373667748831	1.2916168111139	0.997954679888767	0.0993913032472178	0	4.47930239596816	9.60867958328733	3.38314179958247	0.00207741700332753	-1.10104693215968	0.404899983005362	1.50594691516504	1	1.4572799380169	1.77797358385687	0.86955140010986
LOC100302480	Yes	NP_001156816.1		223	147	partial=true	uncharacterized protein LOC100302480 precursor	Single	A. pisum specific	LSR1 & P123	LSR1 & P123	69.5060889802901	0.424683513510821	6.1002610139192e-07	7.3542698599372	1	27.5231152598372	0.0828513102014096	7.04168735373425e-07	8.3741685315915	1	3.05798113186576	1.11386678157555	0.00181125077663138	1.45692047012766	0.00564831012213431	1	Alfalfa-up	3.29256775428399	2.82339450944753	0.999998581831488	0.22178239961005	0	1.14563879156467	1.06620876659186	0.994954588019864	0.103662299102078	0	2.44768989085502	4.26805490125657	2.45819860348569	0.16896032951758	-0.802132808077688	-0.0061804391837739	0.795952368893914	0	0.637609670581571	2.32910285860312	0.713186453146262
LOC100571322	Yes	XP_003244842.3		1014	172	partial=false	aromatic-L-amino-acid decarboxylase-like	Mutiple	Insect	LSR1 & P123	LSR1 & P123	7.26741822557915	0.790976490800279	2.11899771939152e-05	3.19957368069297	1	4.83784882961046	0.211454222891409	5.60890205286893e-06	4.51529612106798	1	16.8275651565603	7.02862506862093	4.08601094078863e-06	1.2595000866491	0.0167702016348567	1	Alfalfa-up	14.8195756524448	18.8355546606758	0.999998581831488	-0.345954379992213	0	6.20951626837141	8.25728826899522	0.491280853774512	-0.411187187331064	0	8.66192971524102	21.703655750746	20.1171100036939	0.000200677354439666	-1.32516769033712	-1.21565320919534	0.109514481141775	1	8.21717983564782	8.1622755388561	4.69543897200054
LOC103307721	Yes	XP_008178185.1		987	328	partial=false	craniofacial development protein 2-like	Mutiple	Insect	LSR1 & P123	LSR1 & P123	7.43880572747054	0.227199404480438	3.18463385744854e-05	5.03242460521521	1	1.77221216397846	0	0.00011126124894991	14.1133451131036	1	1.1818552310922	0.0641631863184002	3.70694564792938e-07	4.2010390666159	0.0128917346418457	1	Alfalfa-up	1.26529122855195	1.09841923363246	0.999998581831488	0.204040691414362	0	0.0717003851231959	0.0528573881112068	0.752517521471033	0.43987573049731	0	2.07775346536815	0.898100984135951	0.569711243772504	0.00311697115657497	1.20998370796118	1.86653792095177	0.656554212990593	1	0.024736924705488	0.126658112424213	0.061478759369245
LOC100569591	Yes	XP_016664411.1		1738	538	partial=false	peroxidase-like	Mutiple	Arthropod	LSR1 & P123	No	7.45197433410847	4.62869651831231	0.390939681410919	0.687004921955537	0	3.08818344551537	2.01150410202041	0.46384808865662	0.618458770124603	0	40.458566538836	22.3219581421158	8.1961967618026e-07	0.857978718557554	0.00416926474133091	1	Alfalfa-up	40.4691507973892	40.4479822802827	0.999998581831488	0.000754839282797894	0	23.7691953014317	20.1511024031419	0.5091929864148	0.238234295924586	0	39.4032432434725	50.2825122165034	31.6899441565319	0.004268840366578	-0.35174155792915	0.314288372826257	0.666029930755407	1	24.6725317917166	20.4712239041595	20.9818571529598
LOC103310619	Yes	XP_008187645.1		1120	292	partial=false	zinc finger protein 574	Mutiple	Aphidomorpha	LSR1 & P123	LSR1	7.51888541756918	4.21727595906219	0.0154303581351594	0.834192366650386	1	6.66632635037598	6.67662170477427	0.983534681199808	-0.00222632014885288	0	12.7457757372376	7.34779743237468	8.1150487535292e-07	0.794627107281617	0.000292969846312897	1	Alfalfa-up	12.7161508533544	12.7754006211208	0.999998581831488	-0.00670649647555513	0	7.26118357749199	7.47771821469872	0.823097861582431	-0.042393379083122	0	13.1598320819523	10.4694323490153	14.608062780745	0.0161167911106806	0.329955041689601	-0.15062270328851	-0.480577744978111	0	7.11939027369159	8.70968001373459	6.53237995770646
LOC100167786	Yes	XP_016659236.1	ACYPI008548	1217	235	partial=false	uncharacterized protein LOC100167786 isoform X1	Single	Aphididae	LSR1 & P123	No	7.5383223028944	10.2138069497256	0.205402203428075	-0.438200298801309	0	5.32045679726065	7.18439879382725	0.230821892330916	-0.433310282735175	0	8.0610706330677	5.23453659223779	7.46224891245222e-05	0.622899976901036	0.00904150902650412	1	Alfalfa-up	7.66603248781079	8.45610877832462	0.999998581831488	-0.141513823352497	0	5.52613315044524	4.79714175492662	0.578084627264996	0.204095252230143	0	9.32090921891918	6.07411085565076	8.78819182463317	0.00593889265608663	0.617789179054967	0.0849033922862205	-0.532885786768746	1	5.5132297105237	4.53506390309871	5.45968300160598
LOC100573444	Yes	XP_008180690.1		1919	326	partial=false	zinc finger protein 525	Mutiple	Aphididae	LSR1 & P123	No	7.70089819808264	9.27087864262512	0.418231499799541	-0.267676178419495	0	1.06432486860521	0.912993736175128	0.608536117949192	0.221239245363047	0	7.50152213178521	4.05122436461972	2.08767103223422e-08	0.888808996701562	0.0149066370909298	1	Alfalfa-up	7.26271272614394	7.74033153742649	0.999998581831488	-0.0918868459383828	0	4.17096543408912	3.87161276041561	0.999931002494462	0.107446695131398	0	8.43759871663556	7.02465748787096	7.04231019084912	0.211640812572933	0.264401153662756	0.260780313846986	-0.00362083981576983	0	4.07195062673715	1.75715100546335	5.86161153740388
Mrpl18	Yes	NP_001155682.1	ACYPI006860	839	182	partial=false	39S ribosomal protein L18%2C mitochondrial	Mutiple	Arthropod	LSR1 & P123	No	7.84066201992428	15.3507856738352	0.000428834577977461	-0.96925611727829	-1	6.99158984573126	13.1125564443856	0.000611961970905248	-0.907246892581951	-1	11.734098801304	7.13181861481532	1.08274522593133e-08	0.718357194533248	0.0118640247120938	1	Alfalfa-up	11.9711685267041	11.497029075904	0.999998581831488	0.0583028777286578	0	7.45992071805021	6.63966545996297	0.505672578150573	0.168049744896148	0	14.3355085494181	8.31430603295878	12.5524818215352	2.78735339511857e-06	0.785918039944468	0.191619019607934	-0.594299020336534	1	6.93181652803639	7.13767072636415	7.36713942971096
LOC100162859	Yes	XP_008180768.1	ACYPI003982	3787	329	partial=false	serine/threonine-protein phosphatase 6 regulatory ankyrin repeat subunit A-like isoform X2	Single	A. pisum specific	LSR1 & P123	P123	7.95736077107811	8.43578350037424	0.749199520218084	-0.0842310319992072	0	5.72498559605767	3.49177025306839	0.0155502181222397	0.713297309234092	1	9.19428072457686	5.97195439014441	1.94436198295852e-07	0.622525102287122	0.00868794343530783	1	Alfalfa-up	8.90737229766162	9.48118915149209	0.999998581831488	-0.0900681214224506	0	5.9791350507958	5.96118339916733	0.943090454535944	0.00433803811886508	0	8.10383829764808	11.46986686057	8.00913701551248	0.000169403110513569	-0.501166128277125	0.0169583760603748	0.5181245043375	0	5.98571306839851	6.80330824900604	5.29036088915018
ACYPI39568	Yes	NP_001232999.1	ACYPI39568	1366	132	partial=false	uncharacterized protein LOC100569946 precursor	Mutiple	Aphididae	LSR1 & P123	LSR1 & P123	7467.92955008794	36.3067783293047	1.0391988717689e-05	7.68432163448599	1	9831.02792026656	11.3276091015556	2.39130083087513e-06	9.76134235309833	1	303.512130895137	127.048262183033	4.29518747256082e-06	1.25637687786893	0.0149778823446473	1	Alfalfa-up	297.982679965312	309.041581824961	0.999998581831488	-0.0525724896305323	0	150.99762884521	91.1242121897683	0.908161001609203	0.728619552863377	0	295.505227929281	329.361293906885	285.669870849245	0.821107957235031	-0.156487317213102	0.0488347517250734	0.205322068938176	0	76.1007701782347	311.380806327204	40.7192172734545
LOC100571631	Yes	XP_008181302.1		1013	166	partial=false	uncharacterized protein LOC100571631 isoform X1	Single	A. pisum specific	LSR1 & P123	LSR1 & P123	750.245724142891	5.38396075652788	1.23455218358963e-05	7.12252488344394	1	189.933864641557	0.342461288449816	5.37445497923462e-06	9.11492007373803	1	25.2734039052108	5.17467755766242	6.13313829165126e-09	2.28805693907636	0.00377712980779191	1	Alfalfa-up	25.9900494069348	24.5567584034867	0.999998581831488	0.0818392449702332	0	5.87716458604099	4.12094701509457	0.847550028374338	0.512144386250604	0	16.6514330142927	38.6816968311643	20.4870818701753	0.00541230784579198	-1.21599980751523	-0.29906654264555	0.916933264869676	1	0.390107682194095	14.8428413666346	3.18163036104668
LOC100167538	Yes	XP_001951579.2	ACYPI008331	470	86	partial=false	serine-threonine kinase receptor-associated protein-like	Mutiple	Arthropod	LSR1 & P123	P123	8.11811912996835	8.16381054876244	0.989937277791019	-0.00809709265829943	0	1.88202771070655	0.939168024437514	0.01091188935156	1.00275572325505	1	38.3470555954148	5.12785131048893	3.07868871168843e-11	2.902665100776	0.0324203089440787	1	Alfalfa-up	41.1293409543543	35.5647702364754	0.999998581831488	0.209719111512669	0	4.98939247681285	5.33553956100306	0.92241457461676	-0.0967700127566636	0	20.0752939529644	21.7862180548981	73.179654778382	2.19614683639412e-07	-0.117994098798904	-1.86601628229179	-1.74802218349289	1	5.24678260064582	7.33531681495737	3.21916135872592
Mrpl21	Yes	NP_001155483.1	ACYPI002597	898	195	partial=false	39S ribosomal protein L21%2C mitochondrial	Mutiple	Arthropod	LSR1 & P123	No	8.17013353428032	18.0356945538773	5.79854601954886e-05	-1.14241375999243	-1	8.87251616748554	21.791289491009	1.6755656143463e-05	-1.29632672693447	-1	13.3461963022886	6.27145770992399	1.22196796947421e-10	1.08954371397945	0.00318576302675616	1	Alfalfa-up	13.8269162323942	12.865476372183	0.999998581831488	0.103974556280049	0	6.94315023908619	5.26391891618068	0.459519682841397	0.39945312307177	0	17.0678284345617	8.9661451994564	14.0046152728477	3.23817427329376e-06	0.928712108127217	0.285375313919362	-0.643336794207855	1	4.7960174730754	9.84390480443652	5.18402831853227
LOC100572794	Yes	XP_016657574.1		2567	725	partial=false	leucine-rich repeats and immunoglobulin-like domains protein 1	Mutiple	Insect	LSR1 & P123	No	80.8026385163658	23.5528738089138	0.0841904542424931	1.77849496207847	0	5.38201074534121	3.03678828900664	0.479588798839275	0.825578236597246	0	203.205297428322	75.0402755911352	1.76418834287784e-13	1.43719976873636	0.0407390867544996	1	Alfalfa-up	216.732599917555	189.67799493909	0.999998581831488	0.192363855808848	0	94.977960724825	45.1337478906005	0.692408610817688	1.07338619595706	0	215.623210975693	182.555610758213	211.43707055106	0.409776854487637	0.240176355614469	0.0282841317796762	-0.211892223834793	0	0.255391419429226	57.9326743412486	178.468217597092
LOC100570376	Yes	XP_016664152.1		2080	61	partial=false	uncharacterized protein LOC100570376	Mutiple	Aphidomorpha	LSR1 & P123	LSR1 & P123	9.0359597165976	1.52863975979491	0.00062227237982113	2.56335097015237	1	5.14238701984879	0.187619958892284	4.50183426769468e-05	4.77581229258435	1	87.3157187757883	43.6433076670445	1.56508395100906e-05	1.00047929542537	0.0100438213162725	1	Alfalfa-up	87.8950012159771	86.7364363355994	0.999998581831488	0.0191429487647878	0	42.2220575192393	45.7751828887523	0.763534425067485	-0.116568765894604	0	57.136799593192	86.9924066837627	117.81795005041	0.00131034154052521	-0.606468382422789	-1.04406592209021	-0.437597539667424	1	42.3062073546577	59.1446283855061	32.8467714671393
LOC100160169	Yes	XP_016657940.1	ACYPI001488	12068	3833	partial=false	cubilin	Mutiple	Arthropod	LSR1 & P123	LSR1 & P123	92.576195493972	12.607061896173	1.5495079768324e-05	2.87639929827012	1	41.4234455784818	1.45623498751775	9.28544982054616e-07	4.83003689502499	1	106.244086077787	45.064693777311	8.14794495952702e-09	1.23731120202384	0.00282662288485467	1	Alfalfa-up	109.337878161704	103.15029399387	0.999998581831488	0.0840453504915011	0	49.53088933197	38.3654004453225	0.741757546411518	0.368522711584266	0	108.053925949118	122.812152910603	87.8661793736391	0.0726645660777786	-0.184701678680865	0.298371315502285	0.483072994183151	0	24.0853147453473	41.0846682571114	73.4239690318271
LOC100569104	Yes	XP_008188393.1		1620	421	partial=false	angiotensin-converting enzyme	Mutiple	Arthropod	LSR1 & P123	LSR1 & P123	985.396590751657	6.70511797832616	1.87208876922709e-06	7.19927658332408	1	239.683335937861	0.609373800188167	7.77736446212342e-07	8.61935029101852	1	34.9954059648929	4.69614305308369	7.12195502140529e-11	2.8975906847985	0.0000162246050142491	1	Alfalfa-up	35.1279312219722	34.8628807078136	0.999998581831488	0.0109268311012299	0	4.80642391364914	4.53072176223552	0.987660196384796	0.0852230001841085	0	37.1049375370905	33.7033449709372	34.1779353866511	0.807109373978419	0.138719003658593	0.118545595774731	-0.0201734078838621	0	2.72930536255782	6.11069703134209	5.92470509910802
LOC100569871	Yes	XP_003243139.2		783	242	partial=false	uncharacterized protein LOC100569871	Mutiple	Insect	P123	P123	0.357078638208574	0.125791459711187	0.155030019998513	NA	NA	1.42719281681316	0	0.00016339761752963	13.8009937213903	1	1.63043642329595	0.504839192411151	7.64721152593413e-06	1.69116510263021	0.0444737063977453	1	Alfalfa-up	1.48279784322285	1.77807500336905	0.999998581831488	-0.261994259882905	0	0.42956527518478	0.617750068250709	0.450887086921028	-0.524145890207232	0	0.49583104492981	1.65974290239788	2.73573532256016	2.77821245546955e-06	-1.74283525765064	-2.46376994808979	-0.72093469043915	1	0.74868404317915	0.478428196124108	0.233354168519187
LOC100571991	Yes	XP_003242562.1		945	183	partial=false	uncharacterized protein LOC100571991	Single	Aphididae	P123	No	0.948949338864303	0.993045207137165	0.996771591103647	NA	NA	2.5621232192598	1.69019434696073	0.100558184527361	0.600121669297086	0	1.11838705022946	0.401422003131241	0.00020447295332033	1.47799759934077	0.0163721890661342	1	Alfalfa-up	1.04182422179934	1.19494987865957	0.999998581831488	-0.197838222235483	0	0.466677793854198	0.303538317046807	0.823854553110617	0.620548174458531	0	0.783577658854817	0.906107492886163	1.66547599894739	0.0644866242257741	-0.209581050541929	-1.08768891032426	-0.878107859782326	0	0.168975660215253	1.08578530145541	0.132866975971093
LOC100575389	Yes	XP_008189042.2		704	202	partial=false	uncharacterized protein LOC100575389	Single	Insect	LSR1	No	1.00097740627426	1.20194330632492	0.684475866448631	-0.26393534138601	0	0.948513956413555	0.393736045750679	0.0316642209393833	NA	NA	1.11493559230976	1.36915032948608	0.129904497209307	-0.296296465336013	0.280920838144348	0	Non-DE	1.156620071045	1.07325111357452	0.999998581831488	0.107927373123426	0	1.34667204547321	1.40286775550539	0.938371042963336	-0.0589804618600372	0	0.621902490233247	1.54309830321332	1.17980598348272	0.00273872286300541	-1.31093120080279	-0.923679646842158	0.38725155396063	1	1.51547607897154	1.50503390810312	1.08485256720991
LOC100570016	Yes	XP_016661702.1		2496	661	partial=false	zinc finger protein 62 homolog	Mutiple	Aphidomorpha	LSR1	No	1.00631973632574	1.69309116660973	0.179429031323953	-0.750512747758233	0	0.320131657715179	0.406424187220905	0.813929875882072	NA	NA	0.76056488140741	0.394694381045586	0.108779027064036	NA	0.103511447991453	NA	Non-DE	0.772674876441102	0.748454886373718	0.999998581831488	0.04594612993923	0	0.385166157367939	0.408986716562056	0.999931002494462	-0.0865730404608952	0	0.817469760895207	0.274497061524173	1.18972782180285	0.00319045434984661	1.57402564969343	-0.541339076377039	-2.11536472607047	1	0.496580385274731	0.451520735253564	0.226970092604229
LOC107882555	Yes	XP_016656560.1		1017	173	partial=false	uncharacterized protein LOC107882555	Single	A. pisum specific	LSR1	No	1.01178882321218	0.822512882124502	0.77323999686194	0.298765219288745	0	0.641375790157649	0.080447157333002	0.0333911320649642	NA	NA	6.62964982773476	6.42039761405647	0.875084048907864	0.0462693152857262	0.925793327218279	0	Non-DE	7.40249283413668	5.85680682133285	0.999998581831488	0.337896878892978	0	7.00210057508206	5.54784317251809	0.538484344515245	0.335860778288855	0	6.65087581851769	7.87468356152597	5.36339010316063	0.0774484314089051	-0.243674245948178	0.310393936136597	0.554068182084775	0	5.38060227467654	6.18974655976623	7.85267286474457
LOC100568964	Yes	XP_003247173.1		2142	280	partial=false	homeobox protein slou	Single	Arthropod	LSR1	No	1.01308878129027	0.779602207479044	0.49151206809455	0.37790788357642	0	0.247383948811629	0.165797564297357	0.522309658915055	NA	NA	2.78120868533227	2.45590884560523	0.570254909893371	0.17944811525354	0.683883580541411	0	Non-DE	2.84712536697396	2.71529200369058	0.999998581831488	0.0683986659888089	0	2.10920066575135	2.97597111538604	0.283457584187439	-0.496664166589272	0	1.7868431629993	3.10268178079453	3.45410111220297	0.000940972003869148	-0.796068487879982	-0.95085833506474	-0.154789847184758	1	2.3389493739369	2.43173111528878	2.61560239586037
LOC100168935	Yes	XP_008186516.1	ACYPI009598	2131	366	partial=false	protein decapentaplegic-like	Mutiple	Arthropod	LSR1	No	1.01378635868352	0.710380188115052	0.66892104460256	0.513029631826647	0	0.278156448179952	0.252397519643184	0.905010707747015	NA	NA	0.680705322408994	0.374597756593549	0.4499616078733	NA	0.217438369216184	NA	Non-DE	0.606054819400878	0.755355825417111	0.999998581831488	-0.317708119299625	0	0.424072091359637	0.300386254444416	0.874775155430185	0.497490743535304	0	1.091307140054	0.0935182396368556	0.857290587536131	0.000116823862463475	3.54325593943535	0.348164902657732	-3.19509103677762	1	0.289509962529232	0.214506972767143	0.604775736531853
LOC103310290	Yes	XP_008186298.1		711	236	partial=false	uncharacterized protein LOC103310290	Single	Aphididae	LSR1	LSR1	1.01545927256783	0.297150371597738	0.00553838228756861	1.77252392558509	1	0.255139719444403	0.0853504069643547	0.127283912801556	NA	NA	1.7637917910756	2.02760598706037	0.650879117773367	-0.201086420832179	0.238275474055177	0	Non-DE	1.8269035554825	1.7006800266687	0.999998581831488	0.103288742687213	0	1.92263462097477	2.18506303618877	0.935755783421919	-0.184590282372942	0	1.6461316688087	2.10631779087787	1.53892591354023	0.26204333267512	-0.355624235790584	0.0971498523821315	0.452774088172716	0	2.25797618522433	1.21205800563981	2.40360013440006
LOC100165499	Yes	XP_001943819.2	ACYPI006447	2107	591	partial=false	ring canal kelch homolog isoform X1	Mutiple	Arthropod	LSR1	No	1.01724216919448	1.2745477950326	0.538567442750386	-0.325293671460935	0	0.105561572727017	0.307278506246658	0.159318216172475	NA	NA	0.700603281020514	0.276552084468088	0.981955409242076	NA	0.144799443830277	NA	Non-DE	0.565844461488198	0.83536210055283	0.999998581831488	-0.561996149906981	0	0.200888352491995	0.390047682432227	0.896324528053992	-0.957256581879035	0	0.923478620699253	0.0295118873576251	1.14881933500466	0.000994970784651477	4.96298642665075	-0.314970828080057	-5.27795725473081	1	0.386187296382598	0.0447960173829622	0.330394683838777
cp37	Yes	NP_001165717.1	ACYPI004114	739	165	partial=false	cuticular protein 37 precursor	Single	A. pisum specific	LSR1	LSR1	1.02281826245484	0.348569631620592	0.0400701724573295	1.55275825031679	1	0.68654735606423	0	0.000918010893962622	NA	NA	21.8185846500353	61.1229442428844	0.099618313016515	-1.48615226810351	0.206779141883104	0	Non-DE	31.6888285144361	11.9483407856344	0.999998581831488	1.4071640352666	0	56.6394262926388	67.8482211682528	0.369503434963075	-0.260504339567576	0	2.78217950252259	3.15904560856613	59.5145288390171	0.0018572706583904	-0.183267076482333	-4.41890506724331	-4.23563799076098	1	58.7631817771124	120.952624802147	16.0909147544011
LOC100574058	Yes	XP_003242241.1		879	117	partial=false	uncharacterized protein LOC100574058	Single	A. pisum specific	LSR1	No	1.0240507933994	0.961545266709558	0.980079082371859	0.0908514362677684	0	0.643643256801151	0.678907325718797	0.894432006195961	NA	NA	2.78391170022765	3.27509252088646	0.168769627384508	-0.234414438648318	0.710856109127709	0	Non-DE	1.75054957849579	3.81727382195952	0.0586017082736737	-1.12473475626268	0	3.05197058351621	3.60977542694182	0.963447115589666	-0.242168029484765	0	1.99020940032438	4.09509063336718	2.26643506699141	0.00340233086483651	-1.0409378916502	-0.187495762216438	0.853442129433763	1	4.00355634152936	3.82231282818644	1.96315969027498
LOC103311528	Yes	XP_008189391.1		456	134	partial=false	uncharacterized protein LOC103311528	Mutiple	Aphididae	LSR1	No	1.02485041030549	1.13673112527352	0.756799833369712	-0.14946384956638	0	0.247509935880291	0.133633447469168	0.270438140560651	NA	NA	1.08363831038171	0.904621344036881	0.660781854400196	0.260471019267784	0.524915059909215	0	Non-DE	0.845578227289614	1.32169839347381	0.999998581831488	-0.644382862404752	0	0.79583665024432	1.06779838472572	0.701879705990743	-0.424095026384923	0	0.68632476558604	1.61716760708484	0.94742255847426	0.0109749888835857	-1.23638490933831	-0.465058686247197	0.771326223091113	1	0.929216542501347	0.729519053555442	1.01518893826467
LOC100572910	Yes	XP_003242060.2		747	140	partial=false	matrix metalloproteinase-17	Single	Aphididae	LSR1	No	1.02532691314125	0.86422467474667	0.812392166905208	0.246579415031118	0	0.643643256801151	0.277963690372712	0.183599096851297	NA	NA	2.25138555680033	2.59458770950085	0.307865475029129	-0.204683686783736	0.297161111736911	0	Non-DE	2.54597775248353	1.95679336111713	0.999998581831488	0.379728398289658	0	2.74688126700941	2.36614737323802	0.920147987617111	0.215254618404224	0	2.53614185494958	1.83325061001497	2.38476420543644	0.285535407955913	0.468209613528304	0.0887852055511818	-0.379424407977122	0	2.2454315621437	2.60137916746293	3.00814191995978
LOC103311364	Yes	XP_008189181.1		627	140	partial=true	uncharacterized protein LOC103311364	Mutiple	Insect	LSR1	No	1.0259768921803	1.17867600379448	0.803228066749485	-0.200150749379504	0	0.406429095441646	0.555875039788339	0.796673889211622	NA	NA	3.50732057737298	2.86026841074578	0.317087542652126	0.294209459864548	0.404546966741718	0	Non-DE	3.15606658851685	3.85857456622911	0.999998581831488	-0.289940341339965	0	3.16217290103313	2.40741167531476	0.692325976633455	0.393433384909516	0	5.31258406828475	2.11453055971034	3.09484710412385	0.000723389771141305	1.32903528522348	0.779526169496352	-0.549509115727128	1	3.44423687977658	2.42101726258965	2.51090716643374
LOC107884093	Yes	XP_016661050.1		351	104	partial=false	protein FAM49B-like	Single	A. pisum specific	LSR1	LSR1	1.02628426671184	0.188872660842243	0.000822208967857881	2.44132152457998	1	0.726715378076623	0.0590216910131322	0.000338950138639269	NA	NA	10.3911841881061	3.17545421392024	9.96458497184426e-10	1.71029365265403	0.12120493070268	0	Non-DE	9.00165173474	11.7807166414721	0.999998581831488	-0.388165649054731	0	2.75361415677172	3.80821429964302	0.607972056546273	-0.467788246071878	0	2.78641637005903	7.82063790235273	20.5664982919064	1.56552733460026e-10	-1.48884210623471	-2.88376865833265	-1.39492655209793	1	1.19168177080476	1.83014053913436	6.63223208548753
LOC103310097	Yes	XP_008185463.1		627	208	partial=false	uncharacterized protein LOC103310097	Mutiple	Insect	LSR1	No	1.0386668095449	0.915727895832721	0.773234781331246	0.181723408346373	0	0.890165314048263	0.538538385318979	0.1812437605631	NA	NA	0.696652846388487	0.600063142924435	0.842949872262365	NA	0.562880510560985	NA	Non-DE	0.729558894294495	0.663746798482478	0.999998581831488	0.136391448456517	0	0.47617506584368	0.785895258545567	0.476243513371803	-0.72284496965852	0	0.259142651424966	0.841280339491473	0.98953554824902	0.0188426697562647	-1.69845501256641	-1.93259422911483	-0.234139216548422	0	0.497314049259923	0.85198095229342	0.521827807826661
LOC100570909	Yes	XP_003241807.1		2907	570	partial=false	inactive serine protease 39	Single	Hemiptera	LSR1	No	1.04569746561148	0.779602207479044	0.438491965287294	0.423608354888138	0	0.791656724414528	0.221833155387766	0.010380180611036	NA	NA	1.26534546994122	0.963412067496864	0.307955633233074	0.393270699997384	0.353025118133621	0	Non-DE	1.3480729099475	1.18261802993495	0.999998581831488	0.188914348780081	0	0.924771296745233	1.02137322362431	0.673225670907581	-0.143341617927114	0	2.09011360765063	0.714174513995763	0.991748288177279	0.00433011866023061	1.54909983425797	1.07545901502151	-0.473640819236468	1	0.737060786026524	1.69539965616318	0.649443534328218
LOC100569063	Yes	XP_003241842.1		5895	386	partial=false	uncharacterized protein LOC100569063 isoform X1	Single	Hemiptera	LSR1	No	1.04924045371702	0.879535322744777	0.876041136712308	0.25450538617103	0	0.974341835307075	0.0835235563394146	0.0196545712357375	NA	NA	19.5577812513436	34.2842527356109	0.17521192390098	-0.809800196995036	0.699180688180384	0	Non-DE	23.6365745426197	15.4789879600676	0.999998581831488	0.610709823597048	0	45.5371160898611	17.4049577042356	0.948825565866214	1.38754461890382	0	2.05224614058888	2.03123822438177	54.5898593890603	0.000508474084328493	0.0148435976866962	-4.73328964800269	-4.74813324568938	1	16.4340984611763	99.2633601788122	3.72115191037146
LOC107885883	Yes	XP_016665079.1		1484	351	partial=false	uncharacterized protein LOC107885883 isoform X1	Single	A. pisum specific	LSR1	No	1.05092877973212	0.430721468933014	0.0741229263217533	1.28664012438987	0	0.962169924586868	0.37283576491616	0.0498100694774355	NA	NA	0.459060188860882	0.567667781483374	0.146602644976403	NA	0.587379417684004	NA	Non-DE	0.309455253082394	0.60866512463937	0.785240370817298	-0.975917892213985	0	0.599635667780011	0.519715952038418	0.999931002494462	0.206362859403438	0	0.467325383760999	0.119124289228317	0.790730893593328	0.000931066249247257	1.97105790056162	-0.758633148158119	-2.72969104871974	0	0.3949056743658	0.469045575105116	0.85388007512707
LOC100167657	Yes	XP_001946287.2	ACYPI008434	2306	281	partial=false	uncharacterized protein LOC100167657	Single	Aphididae	LSR1	No	1.06052597828414	3.35991395127658	0.0246936974536801	-1.66355123284062	-1	0.336731192733603	0.0841008585828821	0.167177853535434	NA	NA	1.2328531240627	1.06601996796538	0.733454664271322	0.209748160316478	0.738118307037797	0	Non-DE	1.52427793128204	0.941428316843357	0.999998581831488	0.695202829535844	0	0.741067532593249	1.55344862102357	0.328353432844409	-1.06779760165274	0	1.03983449505989	0.295080568215858	2.36364430891235	0.000275203932277285	1.81682299981719	-1.18458132805497	-3.00140432787216	1	1.33900815209152	1.17571614543459	0.650677205038629
cp76	Yes	NP_001165729.1	ACYPI006175	1062	222	partial=false	cuticular protein 76 precursor	Mutiple	Insect	LSR1	No	1.06654356361329	0.762923463879849	0.55363640519664	0.483278829114287	0	0.562503987888669	0.0816967057144745	0.0316879279722829	NA	NA	41.2443679755198	43.5603189823529	0.620628280748507	-0.0788172035596688	0.995971627540343	0	Non-DE	39.0053886312619	43.4833473197778	0.999998581831488	-0.156789554939942	0	39.1482378658909	50.1784406570458	0.384808626372413	-0.358120267694321	0	21.2606823206285	48.1694964568661	54.3029251490649	0.000346690030767751	-1.17992815387257	-1.3528378870287	-0.172909733156135	1	46.5448665159554	65.5512910661823	22.3860842749663
LOC100573657	Yes	XP_008182356.1		1399	404	partial=false	uncharacterized protein LOC100573657	Single	Aphididae	LSR1	No	1.07622945598057	1.32177751573759	0.496981609647489	-0.29646876080969	0	0.255139719444403	0.994690441889602	0.00521243807303434	NA	NA	1.27408801351013	0.396038114161209	0.163897794017305	1.68550274999563	0.139135849792806	0	Non-DE	1.11973906815241	1.42843695886786	0.999998581831488	-0.351274785852729	0	0.569830357025474	0.13534974986481	0.505895298856243	2.07384026018802	0	2.64173101017573	0.0529415195778547	1.12759151077682	0.000193836463455637	5.63827226695773	1.2281657240642	-4.41010654289353	1	0.192239500566133	0.22256709362882	0.77937326690121
LOC100570533	Yes	XP_016661708.1		781	249	partial=false	homeobox protein vnd	Mutiple	Arthropod	LSR1	No	1.08562404891391	19.3475325326005	1.59476297301179e-05	-4.15542766733897	-1	0.958961047158585	31.9995573540415	3.22799981299285e-06	-5.06028999677639	-1	0.99457751403181	0.588871076372504	0.205895282805098	NA	0.235889860836499	NA	Non-DE	1.01044332796866	0.978711700094961	0.999998581831488	0.0460325568892304	0	0.663068440780928	0.477575029759868	0.829200012192905	0.473430383947145	0	1.77478011241264	0.251978691450756	0.956973738232029	2.40902411734892e-05	2.81577550286111	0.891019591103297	-1.92475591175782	1	0.408762114566956	0.533696277723305	0.849141669458521
LOC103310044	Yes	XP_008185313.1		1710	569	partial=false	uncharacterized protein LOC103310044	Single	Aphididae	LSR1	No	1.08640116910688	33.7751653791642	4.704210464124e-06	-4.95820547313081	-1	0.244466941428569	40.0180503559525	8.46638026829938e-07	-7.35428127175532	-1	0.930913036537158	0.433062784314291	0.0249989468217626	NA	0.229786119796212	NA	Non-DE	0.637612930393084	1.22421314268123	0.999998581831488	-0.941101969864558	0	0.525561892426428	0.294314122146084	0.52975828504351	0.836503903032357	0	1.89123515699333	0.341907446934565	0.559596505683577	0.000161482492362984	2.46730539688541	1.75668839517362	-0.710617001711791	1	0.306369647759242	0.319971908773632	0.675567248612877
LOC100574628	Yes	XP_003246703.1		555	108	partial=true	uncharacterized protein LOC100574628	Mutiple	Aphidomorpha	LSR1	No	1.08862714941316	0.496127535579947	0.183576847169892	1.13356874189098	0	0.630047788409358	0.44871197624869	0.624745785181733	NA	NA	0.752537888083069	0.53742561328106	0.999968237016191	NA	0.499490011374401	NA	Non-DE	0.666022319575829	0.839053456590309	0.999998581831488	-0.333192203197362	0	0.555698116382693	0.51001685862861	0.963827307832096	0.123756413860655	0	1.35578611651193	0.100639883369058	0.80118766436822	0.000955926225221509	3.75052913787431	0.758843836792916	-2.99168530108139	1	0.500298549205721	0.275188707422691	0.79176761485816
LOC107882669	Yes	XP_016656836.1		827	221	partial=false	uncharacterized protein LOC107882669 isoform X1	Single	A. pisum specific	LSR1	No	1.1177234584588	1.42793798993974	0.643928860728974	-0.353342003145905	0	0.0563206775428162	0.158097702134888	0.426520275443386	NA	NA	1.19148158998899	0.94668714519199	0.0605661524079873	0.331765715720015	0.705803166460737	0	Non-DE	1.19695562610559	1.1860075538724	0.999998581831488	0.0132564705844422	0	1.02902312977489	0.823183168317641	0.882465474349717	0.321990021882171	0	1.64399463669564	1.42866295343463	0.501787179836707	0.000185371467680435	0.202526766980525	1.71185834562342	1.5093315786429	1	0.397991247946663	0.512229199367717	1.9526885785458
LOC100161057	Yes	XP_001947629.1	ACYPI002311	816	150	partial=false	ejaculatory bulb-specific protein 3-like	Single	Aphidomorpha	LSR1	No	1.12710816048365	0.588364974284788	0.130275199484395	0.937725508229139	0	0.932525729796872	0.0280652674924732	0.000360078788902763	NA	NA	4.60578539323502	8.34609352560393	0.00181125077663138	-0.857639859715807	0.171278997479136	0	Non-DE	4.47909333370277	4.73247745276726	0.999998581831488	-0.0793889035683109	0	8.8273172690712	7.62425791040303	0.997517999293848	0.211378128619355	0	3.27304921589182	4.74940737976149	5.79489958405174	0.0349979456147053	-0.537098511196841	-0.824129184407468	-0.287030673210627	1	7.08505212773037	14.4102007390962	5.00805743225843
LOC107882394	Yes	XP_016656157.1		1034	199	partial=false	uncharacterized protein LOC107882394 isoform X1	Single	A. pisum specific	LSR1	No	1.14006770806412	1.51646166243902	0.432617602676933	-0.41155811120441	0	0.689065405870507	0.754408630482994	0.894123435763352	NA	NA	0.656182465894899	0.378332271577036	0.00494971960213709	NA	0.0689229184823693	NA	Non-DE	0.601413320728577	0.71095161106122	0.999998581831488	-0.241394547593355	0	0.32801529257395	0.453807740081664	0.528474410892362	-0.468318138568268	0	0.550244286133844	0.854624298249742	0.56367881330111	0.100005975711683	-0.635124709326582	-0.034794835903379	0.600329873423203	0	0.260027473165906	0.251242869288429	0.621969551501277
LOC100168063	Yes	XP_003241023.1	ACYPI008799	644	124	partial=false	histone H2A-like	Mutiple	Arthropod	LSR1	No	1.14284014448478	1.05878558857512	0.891403223645273	0.110203135783374	0	0.438460619713108	0.454627414525172	0.967450777991127	NA	NA	1.786180548654	0.686068959932554	0.0604853544446137	1.38032291462698	0.0789327759008281	0	Non-DE	1.42636571289182	2.14599538441617	0.999998581831488	-0.589303044306459	0	0.568944328558212	0.861755906994068	0.94768308243448	-0.598991791605562	0	2.76407703563513	0.390525473759223	2.20393913656764	0.00641869950967592	2.82299207862516	0.32670017642457	-2.49629190220059	1	0.922651897529636	0.347123436934122	0.673325853214802
LOC100165020	Yes	XP_001951241.2	ACYPI005994	1725	288	partial=false	uncharacterized protein LOC100165020 isoform X1	Mutiple	Arthropod	LSR1	No	1.14402290244292	0.793340386853053	0.407546454568703	0.528048296718079	0	0.917967559233591	0.0853504069643547	0.00142360848376334	NA	NA	1.7148631157925	1.77196298387162	0.613062115894965	-0.0472523337832398	0.67334857479626	0	Non-DE	1.81814118399231	1.61158504759269	0.999998581831488	0.173983908152615	0	1.49084513378854	2.19363975899624	0.941099859791255	-0.557196223902941	0	1.370787670532	1.68907495634638	2.08472672049913	0.144793589685775	-0.301208400408072	-0.60481711700583	-0.303608716597758	0	1.96123273696606	1.26626446347123	1.94939809647859
LOC107885653	Yes	XP_016664817.1		965	150	partial=false	uncharacterized protein LOC107885653	Single	A. pisum specific	LSR1	No	1.14589598990254	0.703290358721223	0.203969093806284	0.704204530408608	0	0.160118540838329	0.563516757986408	0.0229735202058058	NA	NA	0.717044908289873	0.143355653148077	0.999968237016191	NA	0.293618289923922	NA	Non-DE	0.558224662566484	0.875865154013261	0.999998581831488	-0.649862908640253	0	0.0952545598299837	0.215507293125218	0.564640165248252	-1.17787663224463	0	0.0326747521700544	2.09643697174416	0.0220230009554003	5.89640569014064e-10	-5.99927959025006	0.567037772894889	6.56631736314494	1	0.0189200008959354	0.0731230910879829	0.348864485498723
LOC100575711	Yes	XP_008178870.2		901	182	partial=false	hypha-specific G1 cyclin-related protein 1-like	Single	Aphididae	LSR1	No	1.14717752261146	1.43681690597842	0.534186656611065	-0.324762219353217	0	0.237360711535352	0.307088618457583	0.77034702964229	NA	NA	0.958974661280613	0.169760410141675	3.10079578584839e-06	NA	0.00195844790189218	NA	Non-DE	0.97348893895668	0.944460383604546	0.999998581831488	0.0436743042447155	0	0.167991988835227	0.172413042101348	0.857011490691709	-0.0374764748021373	0	0.871197708831713	0.676844463852931	1.3288818111572	0.109035847511952	0.364128268686811	-0.609083705036884	-0.973211973723695	0	0.171749148974287	0.266293873309716	0.0901471530081081
LOC100165302	Yes	XP_001952493.2	ACYPI006259	1653	278	partial=false	uncharacterized protein LOC100165302	Single	Insect	LSR1	No	1.14797809682171	2.97409934116793	0.243727739710695	-1.373280561877	0	0.304394014261271	1.80034583376546	0.11178141168713	-2.563868423798	0	5.41283301845767	1.35365185994785	0.0372562789595341	1.99944721576203	0.0747701145410531	0	Non-DE	4.89080054163173	5.93486549528362	0.999998581831488	-0.279144704372004	0	1.562382124654	1.04055646288862	0.908789357608436	0.586392097423783	0	5.12206159766765	0.593352294513629	10.5230851631917	0.0002937359364654	3.10954880224481	-1.03874677246496	-4.14829557470978	1	0.824134267758233	2.23902072246542	1.28077788056133
LOC100163719	Yes	XP_001945679.2	ACYPI004782	1519	261	partial=false	protein FAM133-like isoform X1	Single	Aphididae	LSR1	No	1.15025298429923	1.04313607839507	0.817807787089499	0.141010949686677	0	0.611306078328818	0.302280312720768	0.20530423382971	NA	NA	1.23699075528556	1.3078101145533	0.337829394622003	-0.080312052775459	0.769372643987304	0	Non-DE	1.49544861701269	0.978532893558426	0.999998581831488	0.611886087680334	0	1.08918936154832	1.63574124406079	0.407702526259447	-0.586689751824501	0	0.876596694704524	0.96674929987533	1.86762627127682	0.0140645064244678	-0.141213229571155	-1.09113331931841	-0.949920089747256	1	1.26593824713081	1.30609357273315	1.35942958891643
LOC100573072	Yes	XP_008180786.2		1962	362	partial=false	uncharacterized protein DDB_G0283697-like	Single	A. pisum specific	LSR1	No	1.15290822059994	0.659746516678545	0.0970462614524008	0.805200407872746	0	0.312149784894045	0.275464593609767	0.785892177483904	NA	NA	0.550832119611443	0.809758864470153	0.477138837424117	NA	0.567248441263805	NA	Non-DE	0.578275301338251	0.523388937884634	0.999998581831488	0.143873052077037	0	0.852359723925735	0.745857575286779	0.384808626372413	0.192562255919995	0	1.02223502887322	0.216486346863292	0.41377498309782	0.00193816084053507	2.2388538520537	1.30460110677469	-0.934252745279015	1	1.43225555341105	0.769833110265927	0.0947034411044621
Obp	Yes	XP_016661626.1		495	141	partial=false	odorant-binding protein	Mutiple	Insect	LSR1	No	1.15892810511819	0.651120213071617	0.180122432711296	0.831698165603371	0	0.0988990639224617	0	0.0645068200747902	NA	NA	1.01723162483574	0.390570998614665	0.00118656607254637	1.38076397217978	0.0912791876112159	0	Non-DE	1.12731129960501	0.907151950066475	0.999998581831488	0.313469830388486	0	0.480252904582798	0.256048139662465	0.999931002494462	0.907379262263905	0	1.57770944572396	1.3164405089648	0.157544919818457	6.08580912729081e-05	0.261171066841318	3.3231723951954	3.06200132835408	1	0.683151485907341	0.439914015943981	0
LOC100569345	Yes	XP_003248909.1		380	118	partial=false	uncharacterized protein LOC100569345	Mutiple	Aphididae	LSR1	No	1.16560422750156	0.793140292922692	0.193692775266011	0.555371915232474	0	0	0.0281343028130397	0.348911688143848	NA	NA	0.938176848495904	0.199499442196326	3.89936068845825e-08	NA	0.00744822557257674	NA	Non-DE	0.895209780332262	0.981143916659546	0.999998581831488	-0.132238971996389	0	0.171409881693384	0.24163378295074	0.999931002494462	-0.495371890252883	0	0.589567120210063	1.3283474955147	0.896615929762946	0.0143898510194524	-1.17176855208343	-0.604750274959656	0.56701827712377	1	0.0233112241490696	0	0.570524857610095
LOC100574322	Yes	XP_008184761.1		702	233	partial=false	uncharacterized protein LOC100574322	Mutiple	Insect	LSR1	No	1.16630763452592	1.29803898748576	0.796995206704933	-0.154372788507879	0	0	0.0280652674924732	0.508356103876041	NA	NA	1.1009675472708	0.122755372416543	0.999968237016191	3.16387012406246	0.219560172149789	0	Non-DE	1.06397607895864	1.13795901558297	0.999998581831488	-0.0969828833323551	0	0.0841571768152	0.180652665818557	0.999931002494462	-1.10206033111511	0	0.0378905402214263	0.0423047883744643	3.22270731321651	1.59245761098923e-09	-0.158586956869309	-6.40653389707407	-6.24794694020476	1	0.0391481456049722	0	0.321288342523661
LOC107882313	Yes	XP_016656000.1		1221	262	partial=false	uncharacterized protein LOC107882313	Single	A. pisum specific	LSR1	No	1.17697837693345	0.948475396442898	0.772427462502754	0.311376032566663	0	0.37390002061411	0.403769391096472	0.89003538128598	NA	NA	0.853897945424901	0.239132949677283	0.999968237016191	NA	0.197948687512507	NA	Non-DE	0.646097812960646	1.06169807788916	0.999998581831488	-0.716549059083651	0	0.295829329608121	0.154088379781026	0.658983057832563	0.941007025178835	0	0.589574411391081	0	1.97211942488362	7.34837439268085e-05	12.5257028751927	-1.74182957614397	-14.2675324513366	1	0.157024554648468	0.127558524258076	0.426922564047227
LOC100568740	Yes	XP_008187498.1		1215	277	partial=false	uncharacterized protein LOC100568740 isoform X1	Single	Hemiptera	LSR1	No	1.17790770650597	1.39921978639277	0.671571423910356	-0.248376721831056	0	0.36986263788318	0.248743818393304	0.465840798294523	NA	NA	0.590592972651189	0.660333369445686	0.699184025208307	NA	0.63113375287787	NA	Non-DE	0.684306263634806	0.496879681667573	0.999998581831488	0.461745604181721	0	0.700103052068989	0.600678845510733	0.892170428959764	0.220973439560126	0	0.908536082597416	0.488589804951114	0.374653030405038	0.133554969375827	0.894783589609777	1.27776245256025	0.382978862950471	0	0.774711764910971	0.407077566188345	0.725683937493218
LOC103309499	Yes	XP_008183257.1		1998	665	partial=false	piggyBac transposable element-derived protein 4-like	Mutiple	Insect	LSR1	No	1.19789581146411	2.2983565133522	0.124468673080507	-0.940042506655397	0	0.595794537063269	0	0.00344622746787244	NA	NA	0.612897127210073	0.839308415011948	0.999968237016191	NA	0.70229705466834	NA	Non-DE	0.723793537415459	0.502000717004687	0.999998581831488	0.527888801508309	0	0.864024767443739	0.802233886364261	0.757237229607963	0.107049761238156	0	0.403421676215861	0.0368601849312445	1.39840952048311	2.56807398902008e-05	3.44860229325254	-1.79317199631574	-5.24177428956829	1	1.51166582472195	0.857191449526639	0.0181730957481878
ACYPI21111	Yes	NP_001284565.1	ACYPI21111	1274	137	partial=false	uncharacterized protein LOC103310715	Single	Aphididae	LSR1	No	1.19955437871805	0.713116379317229	0.319874843425743	0.750207083664893	0	0.702058897329779	0.218274398032423	0.0697407608107357	NA	NA	1.54663560443053	1.47172593704369	0.810360179556681	0.0716195431149648	0.691077934326063	0	Non-DE	1.76359115262204	1.32968005623902	0.999998581831488	0.407436994156276	0	1.66259824987435	1.18541746779769	0.528474410892362	0.488044376305054	0	1.97768219951903	2.09017688731657	0.572047726455977	1.63933664093957e-05	-0.0798105006436428	1.78942396127296	1.86923446191661	1	1.46391496538623	2.24601197240189	0.861670274746074
LOC100159851	Yes	XP_001946822.2	ACYPI001192	1517	401	partial=false	uncharacterized protein LOC100159851	Single	Aphididae	LSR1	LSR1	1.20078290010569	0.16494735565332	0.00414032706240733	2.86314354917698	1	0.971279084270547	0.200355572309779	0.0137145684057876	NA	NA	2.76716307988568	3.10940055250329	0.0319909735992302	-0.168223068013624	0.891563942186467	0	Non-DE	2.86856777830862	2.66575838146274	0.999998581831488	0.10578458267069	0	4.10134278428238	1.62148720483466	0.76299890247622	1.33877868754035	0	0.0319253767015713	8.24919036690391	0.0203734960515727	1.19830386301813e-11	-8.00891066824167	0.645458062687303	8.65436873092898	1	0.0873822236083512	11.2762958571094	0.202306303492303
LOC100572191	Yes	XP_003247445.1		1376	214	partial=false	zinc finger protein GLIS2 homolog	Single	Insect	LSR1	No	1.20350957309684	0.958763529828916	0.700490542952093	0.32797008301357	0	0.734396075802111	0.170700813928709	0.0411520877926876	NA	NA	1.1225649769148	0.829955425465141	0.30456123309177	0.435647888080105	0.157853459986714	0	Non-DE	1.2522140782837	0.992915875545909	0.999998581831488	0.334737830023515	0	0.888024778402357	0.742851396059317	0.767023835968697	0.257526297163387	0	1.44357334552118	0.828094830320384	1.09602675490285	0.426250669643685	0.801702243634661	0.397329706401467	-0.404372537233194	0	1.05809780611889	0.585912933765605	0.751418562040277
LOC100168167	Yes	XP_001942766.2	ACYPI008893	1756	361	partial=false	mucin-2 isoform X1	Single	Aphididae	LSR1	No	1.20578446057436	0.864517556223801	0.482800872193895	0.479957649057508	0	0.49703536426676	1.00334233666537	0.191618343669307	-1.01324707413327	0	0.854661304473066	0.324736617730984	0.1756429117336	NA	0.126097601535582	NA	Non-DE	0.584087229137151	1.12523537980898	0.999998581831488	-0.945971073683978	0	0.395358289777326	0.21880410966147	0.740441882666492	0.853520839420721	0	1.48293757896227	0.170435853533016	0.91061048092391	0.00512887974668576	3.12040816587881	0.703490762374065	-2.41691740350474	1	0.179138837514468	0.311805480069491	0.509798864119996
LOC103310259	Yes	XP_008186108.1		1084	227	partial=false	uncharacterized protein LOC103310259	Mutiple	Insect	LSR1	No	1.20799181141573	0.953640669734732	0.532683221796807	0.34106115588376	0	0.950304737705924	1.44240517188413	0.237337479977151	-0.601962558434536	0	1.19171589613276	1.08690307053427	0.757854940937024	0.132805379333088	0.734050693934152	0	Non-DE	1.14684774780974	1.23658404445577	0.999998581831488	-0.108686419808574	0	0.997134305410902	1.22155621821932	0.624355167675611	-0.292860519127769	0	1.15454818563053	1.17969847709932	1.24090102566842	0.968453044598542	-0.0310871139493227	-0.104050969754497	-0.0729638558051741	0	0.637899452603193	1.36512797688684	1.4031274869695
LOC100159753	Yes	XP_008179986.1	ACYPI001102	1010	218	partial=false	uncharacterized protein LOC100159753	Single	Insect	LSR1	No	1.21209370091144	0.749389657528849	0.454000270038671	0.693639775636857	0	0.0462840406338723	0.429061243795643	0.0654093899482385	NA	NA	0.965883502219775	0.20268499237968	0.999968237016191	NA	0.124290587357494	NA	Non-DE	0.941027561487912	0.990739442951638	0.999998581831488	-0.0742687110553582	0	0.119195503153122	0.327919226219516	0.999931002494462	-1.46001068203041	0	2.1480347478315	0	0.749615758827827	0.00567729593451646	14.3907968728407	1.51866886064422	-12.8721280121964	1	0.327919226219516	0.10677656782068	0.129130651419076
LOC100574700	Yes	XP_003242161.1		1167	204	partial=false	chromobox protein homolog 1-like	Mutiple	Arthropod	LSR1	No	1.21674647268349	0.514201695010388	0.0999879877745941	1.24246034373725	0	0.342922284262368	0.778045367816802	0.172495403222032	NA	NA	0.855140303590681	0.284375534531651	0.999968237016191	NA	0.155794734416112	NA	Non-DE	0.905094783071215	0.805185824110146	0.999998581831488	0.168747108821984	0	0.1703303110532	0.455443369749328	0.999931002494462	-1.41893648713662	0	1.71964616352071	0	0.845774747251335	0.00405527691735341	14.0699080167705	1.02367967975295	-13.0462283370175	1	0.455443369749328	0.029391365036423	0.283081467866622
LOC100161920	Yes	NP_001280373.1	ACYPI003107	911	196	partial=false	uncharacterized protein LOC100161920 precursor	Single	Aphididae	LSR1	No	1.21912435697802	0.908547699220277	0.474900509986342	0.424170683192147	0	0.216611449443305	0.532385587306154	0.138301800071523	NA	NA	0.344089086470315	0.290833543740199	0.999968237016191	NA	0.847669463212549	NA	Non-DE	0.309022116320353	0.379156056620277	0.999998581831488	-0.295081674964882	0	0.394601881502234	0.135181037097145	0.999931002494462	1.54550504731545	0	0.4808988076061	0.0131641470977602	0.538204304707085	0.00988182165699792	5.18042950110693	-0.162388644769193	-5.34281814587612	0	0.0910886739498656	0.0469295464164311	0.725650585347612
LOC103309887	Yes	XP_008184768.2		2877	866	partial=false	uncharacterized protein LOC103309887	Single	Aphidomorpha	LSR1	No	1.22020228319445	2.17658305716978	0.152038634363928	-0.834892790089713	0	0.0770565400021956	0.0292198719794083	0.537149085632061	NA	NA	0.977949936192148	0.508196112599003	0.086040673260677	NA	0.283392318255404	NA	Non-DE	0.930892881870373	1.02500699051392	0.999998581831488	-0.138946677810626	0	0.311318630968072	0.803512335045399	0.353800160647047	-1.3679282535099	0	0.621646896129114	0.281268641174881	2.03093427127245	2.0563871088961e-05	1.14386585258608	-1.70781527820853	-2.85168113079461	1	0.738346217215717	0.211309152402272	0.469525555216331
LOC100575322	Yes	XP_016663617.1		1988	556	partial=false	uncharacterized protein LOC100575322 isoform X1	Mutiple	Insect	LSR1	No	1.22142987538492	1.27311952539692	0.860222272396291	-0.0597920381010097	0	0.0319784641009112	0.0551696377252076	0.680809374866365	NA	NA	0.677904396410703	0.111219556972338	0.00346736927183417	NA	0.00777272090714388	NA	Non-DE	0.837369454812325	0.518439338009081	0.999998581831488	0.691689102229316	0	0.0983827922500942	0.130474704055704	0.869108573570893	-0.407292223036105	0	0.38042445019423	0.954787225846741	0.698501513191138	0.110267405166926	-1.32734120240143	-0.876480612111427	0.450860590289999	0	0.108410351439302	0.0735871936188538	0.144696494294769
LOC103308019	Yes	XP_008178847.1		885	294	partial=false	KRAB-A domain-containing protein 2-like	Single	Aphididae	LSR1	No	1.22921382058966	1.41699949650307	0.66692154525123	-0.205087799902608	0	0.499851747672232	0.208377823884997	0.14935886202839	NA	NA	0.576079748686591	0.383720299642368	0.430619156759946	NA	0.266649323838623	NA	Non-DE	0.665427242868248	0.486732254504933	0.999998581831488	0.451152550460696	0	0.420555452615039	0.328467570183362	0.999931002494462	0.356545101163841	0	0.497024468157847	0.268945878275354	0.962268899626572	0.0128514323054064	0.885754908396677	-0.952982906861916	-1.83873781525859	0	0.179274951221044	0.817667060854498	0.281897308778254
LOC107883227	Yes	XP_016658348.1		534	100	partial=false	uncharacterized protein LOC107883227	Single	A. pisum specific	LSR1	No	1.2308869432974	0.689586771479337	0.388027516359611	0.835802259100327	0	0.689575903665277	0.753163951111338	0.85995370740862	NA	NA	0.942187282083299	0.537677013132352	0.109551921629867	NA	0.229710753274376	NA	Non-DE	0.976037744660491	0.908336819506107	0.999998581831488	0.103709578685558	0	0.564341589779871	0.497680148161074	0.704152862252092	0.181349833651513	0	0.621901859110198	0.412883691489723	1.79177629564998	0.00137372574793143	0.590834080958115	-1.52648024506738	-2.11731432602549	1	0.446652102649886	0.390595806478382	0.764571871034487
LOC103311577	Yes	XP_008189461.1		597	198	partial=false	uncharacterized protein LOC103311577	Single	A. pisum specific	LSR1	No	1.23723037395367	0.662694823087101	0.0921858308272628	0.900596519977394	0	0.771185928301769	0.458875112382001	0.227244309509591	NA	NA	0.529958565101796	0.798252026290815	0.145797362710589	NA	0.0798594353431302	NA	Non-DE	0.487616926887296	0.572300203316297	0.999998581831488	-0.231023911608026	0	0.775224168451353	0.832793813050008	0.953509116285061	-0.103345801648206	0	0.417712813280359	0.583907379525526	0.588255502499503	0.414694039455057	-0.48312986218143	-0.493831402312355	-0.0107015401309251	0	1.04586739498361	0.700585981681051	0.579246419547275
LOC100163784	Yes	XP_001945166.1	ACYPI004844	2083	587	partial=false	ring canal kelch homolog	Mutiple	Arthropod	LSR1	No	1.23769556750231	1.41191791108804	0.637394392010254	-0.189985328112067	0	0.237360711535352	0.167047112678829	0.522309658915055	NA	NA	0.863144003312183	0.526554384854095	0.319634946306794	NA	0.469773364298781	NA	Non-DE	0.781458764007517	0.944829242616849	0.999998581831488	-0.273883869924323	0	0.457261332688658	0.630493963102249	0.567832834996154	-0.463463631071599	0	1.72534494334018	0.130257148814163	0.733829917782209	0.00789808170188347	3.72642683215956	1.23325422673944	-2.49317260542012	1	0.345810540120771	0.0895920347659244	1.09301687860462
ACYPI24610	Yes	NP_001233004.1	ACYPI24610	1337	160	partial=false	uncharacterized protein LOC100571238	Single	A. pisum specific	LSR1	No	1.24134957153869	1.10522344682508	0.686456319178812	0.167557057467065	0	0.518737997061074	4.94387203792972	6.22206853283193e-06	-3.25231453945202	-1	2.48588916110249	5.35436639805821	0.0325665289386606	-1.10692280340342	0.183657754567463	0	Non-DE	3.10532932189912	1.86644900030586	0.999998581831488	0.734450186839721	0	3.46315378467501	8.19118531813301	0.303754103536681	-1.24198578117007	0	0.574034600423731	1.10776121151419	5.77587167136955	0.00713869580707265	-0.948316249692759	-3.33060275858423	-2.38228650889147	1	4.90658758131018	8.85162239701261	3.09389617899234
LOC100572416	Yes	XP_003241417.1		2735	408	partial=false	homeobox protein Hox-B4a-like	Single	Insect	LSR1	No	1.24985454087253	1.13585383760314	0.827876387208098	0.137971418585446	0	0.113317343359791	0.337652982713001	0.127098988812227	NA	NA	0.656823761636555	0.295223018728188	0.999968237016191	NA	0.223480051185077	NA	Non-DE	0.607095194267234	0.706552329005877	0.999998581831488	-0.218873661126727	0	0.159481592381516	0.498835158248196	0.999931002494462	-1.64517323545075	0	1.01167445157383	0	0.958796833335836	0.00370871766902763	13.3046000946186	0.0774402043493439	-13.2271598902693	1	0.475065636751225	0.107840859152082	0.229317604761428
LOC100167975	Yes	XP_001947401.1	ACYPI008718	1391	405	partial=false	lipase 3	Single	Hemiptera	LSR1	No	1.25023488969571	2.10885280130621	0.136732938845885	-0.75421224966882	0	0.450299119256169	0.390129816448067	0.930109847804443	NA	NA	1.99463980084505	1.30887857505327	0.151188949248082	0.6077590858486	0.146813065155345	0	Non-DE	2.08526607009378	1.90401353159633	0.999998581831488	0.131187744739363	0	1.1995814606921	1.47282424659501	0.757237229607963	-0.296054151675686	0	1.80657865936974	1.07057015890848	3.10677058425694	0.0134917793068292	0.754825829645644	-0.782122220215469	-1.53694804986111	1	1.28607784911147	1.89998638481266	0.863353198375909
LOC100573371	Yes	XP_003247577.1		2288	404	partial=false	forkhead box protein F2-like	Single	Arthropod	LSR1	No	1.25618761954585	2.0561051525184	0.147709668742529	-0.710817414400007	0	0.865492427070954	2.16383034285233	0.0177059324725689	-1.32189427698001	-1	0.706006346968281	0.519363519348453	0.178512784977936	NA	0.267925376455168	NA	Non-DE	0.678567456955494	0.733445236981067	0.999998581831488	-0.112197008157238	0	0.571292186742007	0.441470518258121	0.610844356758063	0.371911702285096	0	0.872720690615288	0.428005766656597	0.817292583632958	0.232137552317322	1.02771803280506	0.0946561482591872	-0.933061884545873	0	0.494272886780985	0.321994183593973	0.707367747032999
LOC103310141	Yes	XP_008185646.1		2632	618	partial=false	coiled-coil domain-containing protein 191 isoform X1	Single	Insect	LSR1	No	1.25904104937197	0.978934732613753	0.539776807210759	0.363007955801495	0	0.938014033786145	0.136482748423411	0.00263892969146811	NA	NA	0.91498623477511	0.573801349989942	0.039334999075666	NA	0.0108893783370785	NA	Non-DE	0.912230737217899	0.917741732332321	0.999998581831488	-0.00868943056786555	0	0.640185366044157	0.47422532590862	0.566713281208207	0.43291698707061	0	0.848854304556608	0.973356799100628	0.922747600668095	0.858725885464506	-0.197430053215021	-0.120405518450235	0.0770245347647861	0	0.60041589985878	0.555108575443191	0.556818109784737
LOC100161859	Yes	XP_001944520.2	ACYPI003051	1569	463	partial=false	UDP-glucuronosyltransferase 2B15	Mutiple	Arthropod	LSR1	No	1.27040334858622	1.00841833481064	0.692071052155778	0.333162865507609	0	0.190373883361987	0.174741929632982	0.946782148669182	NA	NA	1.08560470837618	2.71586970846482	0.136162318445386	-1.32283561902778	0.27101154817836	0	Non-DE	0.99296233925304	1.17824707749931	0.999998581831488	-0.246831197081622	0	2.1895261828978	3.50538499681536	0.969834121618336	-0.678954202291846	0	1.91832844694425	0.194432228023016	1.14405345016126	0.00196503102557581	3.30184386623282	0.745644401985188	-2.55619946424764	1	5.64045093732417	0.757027920658168	0.773445664078938
LOC100571097	Yes	XP_003241645.2		1051	284	partial=false	uncharacterized protein LOC100571097	Single	Aphididae	LSR1	No	1.27273364763826	0.729253352820952	0.109438266359251	0.803354041811827	0	0.481167950126238	0.279784924124326	0.204003906688726	NA	NA	0.796712193118682	0.897576465017157	0.599899669916632	NA	0.813181256281246	NA	Non-DE	0.86270841271202	0.730715973525344	0.999998581831488	0.239562279357481	0	0.776659436385253	1.07895200796501	0.923854431590484	-0.474276671337367	0	0.363976115508022	1.15053865674591	0.875621807102117	0.000127025854121183	-1.66012284094252	-1.26623253906106	0.393890301881466	1	1.71325401378342	0.373351900108035	0.338143058424942
LOC107882932	Yes	XP_016657572.1		1985	115	partial=false	uncharacterized protein LOC107882932	Single	A. pisum specific	LSR1	No	1.27968532762485	0.799930317696857	0.438307110514993	0.677775253453063	0	0.0385282700010978	0	0.397821383532072	NA	NA	0.760144751786993	0.534805878003873	0.368895067691554	NA	0.525601133449574	NA	Non-DE	0.931905052443003	0.588384451130983	0.999998581831488	0.6634238508528	0	0.452465772929832	0.658316035614936	0.902275152667206	-0.540971677412945	0	0.521916840981894	1.17188511248788	0.586632301891205	0.105030515665402	-1.16678598759922	-0.168606069284998	0.998179918314216	0	0.315045410560421	0.41196164449478	0.896793825743291
LOC103310637	Yes	XP_008187783.2		830	212	partial=false	cuticle protein 7-like	Single	Aphididae	LSR1	LSR1	1.28144661786502	0.3730176728707	0.0111712801479372	1.78018335870045	1	0.801419444718076	0.0268157191110007	0.000680274155506666	NA	NA	27.4836647525424	41.5055322753604	0.189001247490477	-0.594727482659971	0.72334139625065	0	Non-DE	39.259816708745	15.7075127963398	0.999998581831488	1.32159868195239	0	42.4166415978841	40.138868291575	0.532928085278181	0.0796304570783731	0	6.06671739207359	6.72032805754857	69.663948808005	0.00161915159454303	-0.147613240683405	-3.52140253062414	-3.37378928994073	1	32.5412779310784	97.0676258913712	7.81296259569027
LOC100575100	Yes	XP_003240561.1		1750	478	partial=false	forkhead box protein C1-like	Single	Aphididae	LSR1	LSR1	1.28492026796902	0.2312867572868	0.00207514363367401	2.47341291080785	1	0.94098428796914	0.0292198719794083	0.000262793769613589	NA	NA	1.32776982355869	1.46013103789631	0.372249392262339	-0.137082930118345	0.905712305273084	0	Non-DE	1.36593897442643	1.28960067269095	0.999998581831488	0.0829686287626354	0	1.42123853576424	1.51846979109442	0.646548044454648	-0.0954694955189079	0	0.498851195245396	0.811642534152101	2.67281574127858	0.000353212509377038	-0.702123504957559	-2.42144374919329	-1.71932024423573	1	1.54115598023609	2.26689943296228	0.717486391035791
LOC100161743	Yes	XP_001947495.2	ACYPI002943	1465	271	partial=false	uncharacterized protein LOC100161743	Single	Arthropod	LSR1	No	1.28819392318221	0.856547223634086	0.709370078667777	0.588688665966349	0	0.849118994240888	0.589945820442015	0.699412823750074	NA	NA	4.98671799151342	6.35296932435773	0.276430493474716	-0.349334213241857	0.447003282338412	0	Non-DE	6.23915186376234	3.7342841192645	0.999998581831488	0.740518227958689	0	5.60985342583544	7.46764317214116	0.638709469181611	-0.412689916018346	0	3.3614720914586	4.26739596279623	7.33128592028543	0.156552153029069	-0.3442536988239	-1.12494986065618	-0.780696161832281	0	4.63413176256129	10.0347851813306	5.47012171293519
LOC100570351	Yes	XP_003240449.1		515	108	partial=false	uncharacterized protein LOC100570351	Single	A. pisum specific	LSR1	No	1.30070558530335	0.948847142014295	0.688257585564464	0.45500572307141	0	0	0.109089727068943	0.260088461948866	NA	NA	0.51147116788854	0.109282417813938	0.00144929903380752	NA	0.0320360115872023	NA	Non-DE	0.412226756644878	0.610715579132202	0.999998581831488	-0.567062498503081	0	0.16548843919806	0.0249733857377545	0.502306282128417	2.72826710445631	0	0.886035345118301	0.206902313198474	0.441475845348845	0.0108148876549018	2.09788017808313	1.00486581027228	-1.09301436781085	0	0.0498002702996941	0.0453306362339955	0.231822420094984
cp21	Yes	NP_001127764.1	ACYPI56616	1560	430	partial=false	cuticular protein 21	Single	Arthropod	LSR1	No	1.30311112967013	2.05792624839257	0.187260530118447	-0.659190552792305	0	0.561098412809683	0	0.0013934306798538	NA	NA	29.4352154815551	51.1521107597731	0.00564033664882573	-0.797248503266842	0.588113247717415	0	Non-DE	41.515378410289	17.3550525528213	0.999998581831488	1.25829011462752	0	50.7588995173594	51.7419276233936	0.483663795536742	-0.0276730109653526	0	2.96459592517655	2.58782875884331	82.7532217606456	1.21996486798828e-05	0.196086238956294	-4.80286117652632	-4.99894741548261	1	45.8083045501409	112.376264435798	8.58535527051132
LOC100570274	Yes	XP_003247666.1		1530	245	partial=false	uncharacterized protein LOC100570274 isoform X1	Single	Aphididae	LSR1	No	1.30391170388039	1.12435459493117	0.733938041063491	0.21373141144114	0	0.853042619126151	0	0.00140355974807021	NA	NA	1.57681470686725	1.56533214228938	0.999968237016191	0.010543656382928	0.849018661533844	0	Non-DE	1.68539064335558	1.46823877037892	0.999998581831488	0.198996417404967	0	1.22438910466476	2.07674669872632	0.407702526259447	-0.762263148981555	0	0.926738521855424	2.07636338702174	1.72734221172459	0.00558933383173225	-1.16373852107349	-0.898247536041891	0.265490985031597	1	1.8357843017049	1.14552186865404	1.57663776989903
LOC100574240	Yes	XP_003245743.1		1095	196	partial=false	uncharacterized protein LOC100574240	Single	Insect	LSR1	No	1.31072032808531	0.839530052879294	0.336064491024921	0.642644240301579	0	0.144089842728114	0.387630719685122	0.169243611609648	NA	NA	0.885576232197638	0.59745179386675	0.197857830887655	NA	0.478043307656466	NA	Non-DE	0.860195020418242	0.910957443977035	0.999998581831488	-0.0827198793882308	0	0.707804715528629	0.431922411373931	0.662667541230899	0.712579196976467	0	1.88320188442495	0.141169471598163	0.632357340569801	7.73805064113645e-05	3.73674263834837	1.57422419770702	-2.16251844064135	1	0.0728709391598925	0.931618431043071	0.959615509773921
LOC100574836	Yes	XP_008188795.1		453	131	partial=false	uncharacterized protein LOC100574836	Mutiple	Hemiptera	LSR1	No	1.31688491055673	1.28569440600696	0.906464044333712	0.0345788366585454	0	0.924834101549767	0.782869884424064	0.57614435117282	NA	NA	0.972582763075355	0.631208267801237	0.0192175323981449	NA	0.123534990382864	NA	Non-DE	0.950577985317502	0.994587540833209	0.999998581831488	-0.0652933683806328	0	0.622074977482644	0.644908203279127	0.999931002494462	-0.0520053447949495	0	0.45988472470907	1.37417705165704	1.08368651285996	0.000266411625949227	-1.57901502038106	-1.23642274109457	0.342592279286496	1	0.861493983564525	0.699077244248798	0.300570227727243
LOC100575761	Yes	XP_016658044.1		1122	355	partial=false	uncharacterized protein LOC100575761	Single	Aphidomorpha	LSR1	No	1.31802833615806	1.65619567454723	0.54025068452309	-0.329469397880935	0	0.686706460089253	1.42999942759261	0.0815972853221824	-1.05813993931243	0	2.22663037407078	1.90362455378885	0.578663500325611	0.226102125493768	0.508391402576522	0	Non-DE	2.45353435076587	1.99972639737569	0.999998581831488	0.295058846109268	0	1.69709282485921	2.2134221471833	0.888918210989011	-0.383213153081313	0	2.71193474726317	0.970526189961712	2.99743018498746	0.000671750768473163	1.48238796944093	-0.144398618823534	-1.62678658826446	1	2.14793985836674	2.23840356110401	1.34262298244324
LOC103310513	Yes	XP_008187250.1		749	155	partial=false	cuticle protein 7-like	Single	A. pisum specific	LSR1	LSR1	1.32379932096518	0.681857581385298	0.0284316573349876	0.95703950346564	1	0.200927213457412	0.0360772573835168	0.0751412912481231	NA	NA	38.8195626869515	31.5520237012055	0.17631466133934	0.299050469218414	0.826549523943858	0	Non-DE	57.8305421657175	19.8085832081855	0.999998581831488	1.54570593116019	0	23.7926575920539	43.191072864933	0.397969884429991	-0.860216726589577	0	5.06792003118056	4.15474915913568	107.236018870538	0.000234146982363014	0.286626125466788	-4.40322487390355	-4.68985099937034	1	25.1180204225079	48.8942792715768	25.3990231793458
LOC100162204	Yes	XP_016660355.1	ACYPI003369	1816	592	partial=false	Bardet-Biedl syndrome 1 protein	Single	Arthropod	LSR1	No	1.32533634423081	7.92905230055062	0.000113280093440128	-2.5806992521774	-1	0.988380803330304	7.77272158773981	4.07687920246797e-05	-2.97515354828351	-1	1.34308522857037	1.58477984016844	0.723970757464256	-0.23871519490968	0.332038408816759	0	Non-DE	1.50919028486595	1.17698017227479	0.999998581831488	0.358684701655802	0	1.44199839510883	1.79895200775786	0.867002476434126	-0.319087140131368	0	1.28847041563771	1.37677635293408	1.36400891713932	0.973759106093962	-0.0956276302013248	-0.0821874634677478	0.0134401667335769	0	1.37872666695881	0.907796663153959	2.37363018963158
LOC100169292	Yes	XP_001944807.2	ACYPI009924	1902	394	partial=true	maltase A3-like	Single	A. pisum specific	LSR1	No	1.32544736016164	1.13172223056972	0.714301637310265	0.227940837471272	0	0.466965652437929	0.112166126075355	0.0213597588515475	NA	NA	0.897003370346802	0.918638482372761	0.621638953675131	NA	0.908219201704166	NA	Non-DE	0.823677008874866	0.970329731818738	0.999998581831488	-0.236396359237097	0	0.840461870377742	1.03590340036529	0.791141372148166	-0.301635201050804	0	0.437189913375108	1.21402523969433	1.03979495797097	0.00622294766022384	-1.47325527004677	-1.24977582959747	0.223479440449308	1	1.01776174642386	0.934348802521428	0.787122309392505
LOC100570815	Yes	NP_001233065.1		1107	175	partial=false	protein numb homolog	Single	Aphidomorpha	LSR1	No	1.33078969021311	1.348000352002	0.9304258063873	-0.018536894590406	0	0.639108323514146	0.454437526736097	0.675016210641984	NA	NA	1.77996777646772	1.57221315153195	0.872899827831292	0.179043590956828	0.507930257533204	0	Non-DE	1.59316823622972	1.96676731670571	0.999998581831488	-0.303927664702084	0	1.69769151113073	1.38399561213377	0.849863215350203	0.294734960434416	0	1.91764016871138	0.909271965633921	2.51299119505784	0.0325884173939221	1.07646483126247	-0.390055759340403	-1.46652059060288	1	1.45834431349229	1.76775749376129	1.55242028339607
LOC100569299	Yes	XP_008180545.1		1965	462	partial=false	uncharacterized protein LOC100569299	Single	Aphidomorpha	LSR1	No	1.33364312003923	0.755325426439537	0.0835929509019695	0.820119580523266	0	0.541051938257129	0.447225068130874	0.649565077759573	NA	NA	1.76296648432997	1.23692725282346	0.126145097684242	0.511209594437267	0.121097004171214	0	Non-DE	1.84461480981878	1.68131815884117	0.999998581831488	0.133726831773492	0	1.12529807732225	1.40437101607527	0.98568626958598	-0.3196169229136	0	2.30856270456586	1.01758389030576	1.9627528581183	0.0159803748927598	1.18176790517218	0.234105383169102	-0.947662522003079	1	1.56214730751245	1.02118148738931	1.01925979954399
LOC100573502	Yes	XP_016656168.1		758	120	partial=false	uncharacterized protein LOC100573502 isoform X1	Single	A. pisum specific	LSR1	No	1.3352204301235	1.46794455125663	0.720058271312152	-0.136709771086292	0	0.546540242246402	1.08600375907771	0.0809393240031655	-0.990498358770637	0	1.36013363155304	0.915886870354159	0.0318466351288075	0.570455643585774	0.0403626850178522	0	Non-DE	1.45989075168912	1.26037651141696	0.999998581831488	0.21200563822639	0	0.817073402147772	1.06410707266374	0.728762783874784	-0.381105730666657	0	0.952525543922012	1.51752514990639	1.61035020083071	0.0566050196196094	-0.671834353141258	-0.757482910560243	-0.0856485574189851	0	1.07154212067514	0.663182735973579	0.931263877473445
LOC100163380	Yes	XP_001947900.2	ACYPI004472	486	72	partial=false	protein deadpan-like	Single	Hemiptera	LSR1	LSR1	1.3385970821537	0.410448079636672	0.021178413018869	1.70520645502339	1	0.342219496722876	0.167047112678829	0.31549239261582	NA	NA	1.35150318725618	0.925411261849384	0.0895202764055587	0.54634920729648	0.119859471316647	0	Non-DE	1.3807381708959	1.32226820361646	0.999998581831488	0.0624249305147948	0	0.929037800705261	0.919971453565568	0.999931002494462	0.0141482027258315	0	1.880876636507	0.997527911305979	1.17610501395556	0.0271386909508574	0.914908195254857	0.677342383766277	-0.23756581148858	1	0.960620885297149	0.619233447866427	1.12810196489843
LOC100572205	Yes	XP_008179507.2		921	271	partial=false	uncharacterized protein LOC100572205 isoform X1	Single	Aphidomorpha	LSR1	No	1.34748240031072	1.88673525863241	0.228375552338319	-0.485594973554693	0	0.561801200349176	0.750849873127651	0.464536591626292	NA	NA	1.12666870319748	1.26585809168109	0.571279628978825	-0.168038249031344	0.48669090055582	0	Non-DE	1.07947865195588	1.17385875443909	0.999998581831488	-0.120924112834675	0	1.20437422498821	1.3580838917204	0.847464152753453	-0.173288862515028	0	0.902699451441784	1.23443503511287	1.2428716230378	0.356105310467189	-0.451490332554775	-0.46131591309783	-0.009825580543055	0	1.58054640359499	1.0713452791867	1.0438423673799
LOC100570291	Yes	XP_003242085.1		996	322	partial=false	uncharacterized sugar kinase YeiI	Single	Insect	LSR1	No	1.35844441241985	6.35378226106236	0.000165256183108916	-2.22557662708554	-1	0.497285947429534	7.59118936774775	4.78770780970837e-06	-3.93190729278526	-1	2.28119537296865	2.10941029969179	0.780603813688695	0.112945121568959	0.865236126825816	0	Non-DE	2.47736391649694	2.08502682944037	0.999998581831488	0.248739863326105	0	2.13773800912016	2.06691873554924	0.882465474349717	0.0486033862810752	0	2.52529620415554	3.0434764435544	1.27481347119603	0.00149166495419627	-0.269257854471008	0.986110412832836	1.25536826730384	1	1.51299712316917	1.58936096342771	3.24114558053021
LOC103307800	Yes	XP_016656128.1		942	313	partial=false	tigger transposable element-derived protein 1-like	Single	A. pisum specific	LSR1	No	1.36531255414709	0.921166410243268	0.470011772014374	0.567646603919953	0	0.142525163624105	0.0280652674924732	0.203772944595016	NA	NA	0.527580686476415	0.996377360806192	0.030368231024902	NA	0.0701486276744828	NA	Non-DE	0.585092753301891	0.470068619650939	0.999998581831488	0.315793975869777	0	0.749569357329165	1.36658936602173	0.426864877162566	-0.866445924370227	0	0.922385794484095	0.486892310090223	0.173463954854927	0.0118367970791541	0.921627703596886	2.41005932992481	1.48843162632792	0	1.35518517541136	0.398442888590179	1.0441555610528
LOC100160190	Yes	XP_001948664.2	ACYPI001505	1783	277	partial=false	ras-related and estrogen-regulated growth inhibitor-like	Mutiple	Arthropod	LSR1	No	1.37282265579955	1.08210584097273	0.620288253349777	0.343275419826375	0	0.934667904858987	0.446070463643939	0.188931637441402	NA	NA	4.30837322758398	4.25110222836059	0.575724898267151	0.0193058299856423	0.998382478812921	0	Non-DE	4.1941669430709	4.42257951209707	0.999998581831488	-0.0765037938091822	0	3.85268935669986	4.8487215358517	0.51158673791658	-0.331738535693846	0	2.29310555531636	4.37691925738082	6.25509487005477	0.00018935168041665	-0.932583052254976	-1.4476891507255	-0.515106098470528	1	3.93161680109578	4.84541715865334	4.15903279684418
LOC100167594	Yes	NP_001155759.1	ACYPI008378	1032	174	partial=false	uncharacterized protein LOC100167594	Single	Aphidomorpha	LSR1	No	1.37405919630102	1.7567952578909	0.402571264700241	-0.354479033690362	0	0.720699796803347	0.976431673659835	0.37058370644657	NA	NA	1.05441018611514	1.13819714201655	0.608674004055871	-0.110304178087367	0.539036693812877	0	Non-DE	0.998810835389126	1.11000953684116	0.999998581831488	-0.152288694558349	0	1.00585693345367	1.33670745486087	0.659456020328757	-0.410258638743983	0	1.20447563993421	1.1106203206556	0.84813459775562	0.432975881331214	0.117029396901638	0.505989754958201	0.388960358056564	0	1.23913336211543	1.03495808462001	1.09966492381512
LOC100168707	Yes	XP_001944737.2	ACYPI009385	1758	438	partial=false	26S protease regulatory subunit 4	Mutiple	Arthropod	LSR1	No	1.37555734790453	0.783503412710705	0.346955930470999	0.811925578892852	0	0.591870912178006	0.959232566022464	0.420112396614078	NA	NA	1.04996476121055	0.436535184983199	0.999968237016191	1.26597801121306	0.243419488888553	0	Non-DE	0.749109859017682	1.35081966340341	0.999998581831488	-0.850585870910393	0	0.339131246711717	0.582641092390422	0.999931002494462	-0.780763738334562	0	2.15447826894384	0	0.995416014687807	0.00568030822461919	14.3951178874506	1.11388907827933	-13.2812288091712	1	0.582641092390422	0.117565460145692	0.516383875964537
LOC107884186	Yes	XP_016661302.1		2094	515	partial=false	uncharacterized protein LOC107884186	Single	A. pisum specific	LSR1	No	1.37593474396999	1.34734168725451	0.944445486023042	0.0302940582600516	0	0.205885424627536	0.226736405019118	0.785619719662018	NA	NA	0.519928994047402	0.652550661584883	0.935540167300803	NA	0.538053042566571	NA	Non-DE	0.41776410497604	0.622093883118763	0.999998581831488	-0.574443781847861	0	0.525474541253643	0.843164842081744	0.849503948044604	-0.682193842698035	0	0.719452693291976	0.0970387706527504	0.743295518197478	0.0152328187490794	2.88898120683996	-0.0470296501772248	-2.93601085701718	0	0.292385946407706	0.140783692878629	1.4941618947625
LOC107882170	Yes	XP_016661874.1		871	255	partial=false	uncharacterized protein LOC107882170	Mutiple	Insect	LSR1	LSR1	1.37643708059555	0.413104857166577	0.00543989966327203	1.73611435509052	1	0	0	1	NA	NA	8.84887026250554	6.30743010646038	2.74939561645159e-11	0.488434393998182	0.500653440827248	0	Non-DE	9.02157383784943	8.67616668716165	0.999998581831488	0.0563213670301106	0	5.1249324272447	8.08117662528391	0.999931002494462	-0.657032383071439	0	3.10419145646272	14.0444586991405	9.39796063191344	1.88422632600137e-09	-2.17767537246342	-1.59809905938302	0.579576313080403	1	8.9780340050978	0	8.14864951326378
LOC100158712	Yes	XP_001947651.1	ACYPI000152	2088	289	partial=false	inhibitor of growth protein 1-like	Single	Aphidomorpha	LSR1	No	1.38266716245186	1.49711704652807	0.782501786825312	-0.114725130791162	0	0.615841011615823	0.637529142565361	0.939429480133321	NA	NA	1.11932076757185	0.65500248210868	0.336930893034556	0.772959898119926	0.269962977249642	0	Non-DE	1.0055003493254	1.2331411858183	0.999998581831488	-0.294424404572018	0	0.56574417280414	0.788889946065489	0.999931002494462	-0.479674231661165	0	2.01559577953977	0.293768367319238	1.04859815585653	0.0165151414125648	2.77803593801209	0.942678425000353	-1.83535751301173	1	0.774798698672318	0.213906783966612	0.864123580745968
LOC107884973	Yes	XP_016663660.1		853	193	partial=false	uncharacterized protein LOC107884973	Single	A. pisum specific	LSR1	LSR1	1.38479535481247	0.636651683665424	0.0190421673700284	1.12097419344118	1	0.147967728044502	0.333421979219653	0.165960305207581	NA	NA	0.824752529741175	0.968621168014438	0.313074400985864	NA	0.707919152662917	NA	Non-DE	0.723531957190061	0.925973102292288	0.999998581831488	-0.35591354704608	0	0.80314906834309	1.21682931752146	0.899081545348673	-0.599387129111992	0	0.199436683227213	0.990998774093676	1.28382213190264	1.29398918152551e-05	-2.31237484649331	-2.6858318037432	-0.373456957249885	1	1.55340500803983	0.706197622535454	0.47681939636715
LOC103308679	Yes	XP_008180696.1		2187	560	partial=false	esterase E4	Mutiple	Arthropod	LSR1	No	1.38893654792001	1.57366289417984	0.757399523308488	-0.18013363872012	0	0.401609731720388	0.364893092407031	0.893310831122249	NA	NA	0.716693199313936	0.349420037411731	0.999968237016191	NA	0.391433157439057	NA	Non-DE	0.630386232484971	0.803000166142901	0.999998581831488	-0.349164259286169	0	0.126149241906583	0.684326230669454	0.97800421310693	-2.43955271140061	0	1.31567178650923	0.0131641470977602	0.821243664334815	0.00744340540316313	6.63223356155819	0.679851381237626	-5.95238218032057	1	0.713328592181326	0.0437317260515598	0.157280420776355
LOC100573082	Yes	XP_003247806.1		945	215	partial=true	activating signal cointegrator 1 complex subunit 2 homolog	Single	A. pisum specific	LSR1	No	1.39027636086703	1.34717376512812	0.978160310643307	0.0454324235638147	0	0.660560373145686	0.0280652674924732	0.00190663862475624	NA	NA	1.39060707712127	2.23735979436413	0.0888809077051581	-0.686043179517994	0.291549077445447	0	Non-DE	1.69760129681427	1.08361285742827	0.999998581831488	0.647648246642257	0	1.95219241360241	2.66511086550671	0.459519682841397	-0.449100292655394	0	0.620354298927843	0.827437731633128	2.72402920080285	0.0041559771239557	-0.41550014413458	-2.13439827537282	-1.71889813123824	1	2.98401681727264	2.75989387192384	0.923344104826146
LOC107883136	Yes	XP_016658116.1		907	111	partial=false	zinc finger BED domain-containing protein 5-like	Single	A. pisum specific	LSR1	LSR1	1.39597558157572	0.0782805572061481	0.000108260239633418	4.15473740985162	1	0.0192641350005489	0	0.426845898333687	NA	NA	0.576412259351743	0.254227756421539	0.999968237016191	NA	0.314520474733827	NA	Non-DE	0.483749007248419	0.669075511455067	0.999998581831488	-0.467910341184039	0	0.190904532375043	0.349212592491284	0.999931002494462	-0.871254228007456	0	0	0.396371776089501	1.33286500196573	1.1447403710526e-06	-11.9530024521172	-13.7023512813917	-1.74934882927452	1	0.635569391053848	0	0
LOC100569225	Yes	XP_003244564.1		726	139	partial=false	cuticle protein 12.5-like	Single	Insect	LSR1	No	1.39708498507195	0.581184777672344	0.118697104131478	1.26520601015611	0	0.527807863635083	0.0561305349849464	0.030572363871574	NA	NA	13.3968979481814	19.3898316980318	0.0151532228944795	-0.533397969352158	0.655089745971965	0	Non-DE	16.9046651767399	9.88913071962278	0.999998581831488	0.77350582667443	0	16.4148472060469	23.8523084360091	0.443436151142681	-0.539127576626724	0	2.40699837084668	6.89737968689032	30.8863157868071	7.63487193020071e-05	-1.51877420123125	-3.68160545645346	-2.16283125522221	1	21.8827421917537	33.2811645306054	5.28527283950655
LOC107882247	Yes	XP_016655818.1		1019	238	partial=false	uncharacterized protein LOC107882247	Single	A. pisum specific	LSR1	No	1.39851169998501	13.3124577373594	4.85478686860718e-05	-3.25072039818205	-1	0.545962746288296	9.98106712574735	1.39323738140145e-05	-4.19206988262449	-1	1.17816268009378	1.16493070932218	0.530985261928515	0.0162932235455538	0.829802153981486	0	Non-DE	1.18391656728832	1.17240879289923	0.999998581831488	0.0140917220686077	0	1.1482057890962	1.19001808966117	0.447887667742886	-0.0516022697342701	0	0.291333272251584	2.44084736794106	0.80230740008868	6.09697220579579e-07	-3.06620368683675	-1.46116931515561	1.60503437168114	1	0.615391771436025	0.255617908375653	2.5518276755428
LOC103307724	Yes	XP_008178189.1		789	262	partial=false	uncharacterized protein LOC103307724	Single	A. pisum specific	LSR1	No	1.39966106289189	1.26359135253924	0.829176373057564	0.147536443588456	0	0	0.0853504069643547	0.104366707713462	NA	NA	5.41750948623644	0.554177965216648	5.26890865597403e-08	3.28897484357374	0.156531366129408	0	Non-DE	5.47759051558294	5.35742845688994	0.999998581831488	0.0320007402484592	0	0.550394569430262	0.559853058896226	0.999931002494462	-0.0245819862856799	0	14.3815555697983	1.55790111883848	0.313071770072573	5.72457894362242e-10	3.20646158918958	5.52113178242723	2.31467019323765	1	0	0.0202669528433443	1.64632033337527
LOC103310300	Yes	XP_016662612.1		1312	313	partial=false	uncharacterized protein LOC103310300	Mutiple	Aphidomorpha	LSR1	No	1.40001437773967	0.884746691293082	0.170919909478133	0.662045267870018	0	0.495675528756649	0	0.000624396989244034	NA	NA	1.81602361677031	0.90542828815792	0.00819067938070579	1.00403078893345	0.321409843649679	0	Non-DE	1.79281726084244	1.83922997269818	0.999998581831488	-0.0368734380224111	0	0.824175675545741	1.02730720707619	0.992981871487393	-0.317843881161743	0	0.512878654294619	0.410146814885986	4.52504538113033	6.50449846557475e-11	0.322406661827647	-3.14099344318592	-3.46340010501356	1	1.43613828544373	1.10732806919883	0.107056466582213
LOC100165153	Yes	XP_001952423.2	ACYPI006115	1339	237	partial=false	uncharacterized protein LOC100165153	Single	Aphidomorpha	LSR1	No	1.40223714071183	0.864433595160604	0.427261385628998	0.697839302169359	0	0.296638243628496	0.344865441318224	0.958674011537191	NA	NA	4.47327905468531	2.89036576725563	0.157414430307437	0.630063025085019	0.196346548249138	0	Non-DE	3.85097822012551	5.09557988924511	0.999998581831488	-0.404021374152741	0	2.82334805433763	2.99089233663263	0.999931002494462	-0.0831689874920299	0	2.91809882672412	3.62481208144362	6.8769262558882	0.0464924986167148	-0.312867822169333	-1.23670667140633	-0.923838849236994	1	3.32397333852468	3.01276415266862	2.27211797340238
LOC100164841	Yes	XP_016659064.1	ACYPI005828	1726	481	partial=false	glycine-rich cell wall structural protein-like	Single	Aphididae	LSR1	No	1.40251449271801	2.15711348190809	0.384258235311828	-0.621050415324396	0	0.954136883453436	0.0280652674924732	0.0066551884563162	NA	NA	2.51121505308356	2.12457701477105	0.643099548447509	0.241199486036318	0.700432463983764	0	Non-DE	3.0538820638109	1.96854804235622	0.999998581831488	0.6335124267095	0	1.81564244986003	2.58797886213757	0.443607306185349	-0.511345709759237	0	1.00171368765802	0.739798552438826	5.79213291915383	0.00159141399455729	0.437214846850285	-2.53150538950055	-2.96872023635084	1	1.60729250613182	4.36746704801978	0.951006398539132
LOC100575644	Yes	XP_003248464.2		661	164	partial=true	dynein heavy chain 17%2C axonemal-like	Single	A. pisum specific	LSR1	No	1.4204098349205	0.805109253464068	0.188332369153932	0.818973163164767	0	0.198076593824211	0.158315404702512	0.800286190737863	NA	NA	0.920291480644465	0.294566792551055	0.585075601625447	NA	0.240933989306282	NA	Non-DE	1.00518828519981	0.835394676089117	0.999998581831488	0.266935908329349	0	0.318968139675785	0.257964771863959	0.906889299487998	0.306238264671532	0	0.222820487590425	2.39863187412184	0.139422080221134	1.09010648501983e-09	-3.42767078559193	0.676035758693939	4.10370654428587	1	0.355627560659202	0.22040401115653	0.280624095936898
LOC103309254	Yes	XP_008182439.1		729	242	partial=false	uncharacterized protein LOC103309254	Mutiple	Insect	LSR1	No	1.42519083388661	1.83086823383731	0.520635082122127	-0.361350426916939	0	0	0.0195773142262036	0.516291387056843	NA	NA	0.912838442429454	0.262575907857092	0.00431976559528082	NA	0.116655405558389	NA	Non-DE	0.978036395756749	0.847640489102158	0.999998581831488	0.206435650987451	0	0.191650512047971	0.368964001570774	0.532928085278181	-0.94500221211848	0	0.247572678647443	0.558590824592069	1.93235182404885	5.88026097826295e-05	-1.17361539673545	-2.96392581285605	-1.79031041612059	1	0.350658635201078	0.0450961117832279	0.3308604719034
LOC103308923	Yes	XP_008181428.1		968	238	partial=true	leucine-rich repeat-containing protein 57-like	Single	Insect	LSR1	No	1.42573847501436	3.17017106448555	0.0125417968977371	-1.15279564246575	-1	0.672148289525972	1.85012394492887	0.00715214567924384	-1.46063381589062	-1	1.76393290723423	1.9690505020813	0.49410533430149	-0.158695906599885	0.519669052785417	0	Non-DE	1.67810999633355	1.84975581813491	0.999998581831488	-0.140497552280246	0	1.90984079605637	2.05786506111869	0.828264030551136	-0.107696004040461	0	2.07906836387688	1.63432849937283	1.57840185845298	0.400116453193156	0.347220321852801	0.39745062817844	0.0502303063256389	0	1.79437890720632	1.79342774582443	2.31915462093676
LOC100573744	Yes	XP_003244898.1		1774	436	partial=false	poly(rC)-binding protein 3-like	Single	Aphididae	LSR1	No	1.43869802259483	1.34041140934354	0.930626194986257	0.102080583405989	0	0.602144732617058	0.604285531777556	0.947044042261344	NA	NA	1.02811518085101	0.348276276373381	0.0927822577333993	1.56142392953755	0.103567189721883	0	Non-DE	0.893602908914641	1.16262745278739	0.999998581831488	-0.379683092730595	0	0.276267978247691	0.456288723561915	0.947889180621053	-0.723878648840709	0	1.88205130991106	0.169091606930412	1.03320262571157	0.00785763219259948	3.47565270614061	0.865119772374795	-2.61053293376581	1	0.538853381797989	0.0965878642961984	0.320934479525597
LOC100572774	Yes	XP_008186575.1		1186	194	partial=false	apolipoprotein D	Single	Arthropod	LSR1	No	1.4489624573107	0.603426995032825	0.192989036386992	1.26362957155697	0	0.463292610715441	0.674246304833604	0.576073261791208	NA	NA	3.62297635504641	2.75712449881273	0.549007463171392	0.393998471108952	0.393857660725069	0	Non-DE	3.87243893930627	3.37351377078655	0.999998581831488	0.198990439776017	0	2.84083516200212	2.63155850402864	0.976422652028286	0.110397653563204	0	2.75017827110516	1.77795662931123	6.34079416472284	0.00122116980998433	0.629276323549012	-1.20510870032403	-1.83438502387304	1	2.34286945454055	4.10428933921398	2.17649867961834
LOC107883251	Yes	XP_016658398.1		1315	345	partial=false	uncharacterized protein LOC107883251	Single	A. pisum specific	LSR1	No	1.45230744412223	2.43758361363314	0.0610483446794504	-0.747064661455589	0	0.505115340447697	0.223577302440579	0.05857090117508	NA	NA	1.40363844765069	0.602495208764719	0.00026380499811857	1.22001304250378	0.102398867541954	0	Non-DE	1.47301875285713	1.33425814244426	0.999998581831488	0.142737981755194	0	0.522685697191585	0.72220947612442	0.999931002494462	-0.466473668211389	0	0.576651392947016	2.60553008534604	1.02873386465903	2.46698034799235e-06	-2.17561079434512	-0.834988547333223	1.3406222470119	1	0.910313565646015	0.448092201553929	0.356635586275796
LOC103308804	Yes	XP_008181097.1		582	193	partial=false	uncharacterized protein LOC103308804	Mutiple	Aphidomorpha	LSR1	No	1.45806980732938	0.924891981531482	0.22259723278608	0.656645970184007	0	0.0913090563646061	0.295072723125361	0.113913479479462	NA	NA	1.06024095657847	0.258923060808541	0.775006036767415	2.03337579154509	0.257943573950993	0	Non-DE	0.957865012162279	1.16261690099465	0.999998581831488	-0.27948152380392	0	0.306372985801911	0.187748173318487	0.617971088824149	0.706490223148786	0	0.164543415529604	2.98385820552141	0.032321248684388	3.87992010511061e-10	-4.1798106072938	2.34433325483322	6.52414386212702	1	0.136776129606817	0.183395100488467	0.46592174650667
LOC100162502	Yes	NP_001156144.1	ACYPI003652	1182	145	partial=false	helix loop helix protein 3B-like	Single	Arthropod	LSR1	No	1.45834715933556	5.22403469739911	0.000502270357634661	-1.84075897811624	-1	0.732128609158609	4.18321566553936	9.80438487867406e-05	-2.51428081738834	-1	1.373212376704	1.60192826020296	0.458615129163456	-0.222239776041389	0.168793682224105	0	Non-DE	1.23429372461677	1.51213102879124	0.999998581831488	-0.292897403839921	0	1.56898765773268	1.65133916390837	0.955498600816336	-0.0738024582129194	0	1.72741022239104	1.18011472597726	1.21211218174371	0.106726925497661	0.549644883056716	0.511052002020539	-0.038592881036177	0	1.82488935370585	1.21069529308596	1.64736132169309
LOC107883697	Yes	XP_016659729.1		1374	457	partial=false	nucleic-acid-binding protein from mobile element jockey-like	Single	A. pisum specific	LSR1	No	1.46331190413532	1.61104151580881	0.812392166905208	-0.138747320168504	0	0.607257161862168	0.41094742713965	0.579564918483919	NA	NA	5.32515570950369	6.93293520633489	0.0272696365121123	-0.380636283925463	0.166952986111213	0	Non-DE	5.28118916129893	5.36912225770845	0.999998581831488	-0.0238234394950609	0	6.37705596637916	7.76675406626848	0.943090454535944	-0.284421241196476	0	8.01230885108596	3.89405783141003	4.06910044601507	1.43401483617109e-05	1.04092468165555	0.977490691443381	-0.063433990212174	1	8.68653984751116	4.24924137509581	6.97556470191463
LOC100165637	Yes	XP_008187965.1	ACYPI006571	1802	333	partial=false	probable uridine nucleosidase 1	Single	Insect	LSR1	No	1.47060912952278	1.06065050365	0.1998995933811	0.47142658120438	0	0.768389412516205	0.169451265547237	0.00111541238828551	NA	NA	13.0500227592152	14.5947636296742	0.418983703922826	-0.161397352836423	0.318230999962823	0	Non-DE	12.5155930716852	13.5844524467451	0.999998581831488	-0.118229758428984	0	15.2806967049966	13.5658640166908	0.787284732420082	0.171729386301713	0	14.0519015096659	12.5650282829211	12.5331384850585	0.6656299110593	0.161350236265793	0.165016393383882	0.00366615711808912	0	15.6626153127575	15.5125311084174	12.5791276269798
LOC107884642	Yes	XP_016662701.1		1217	201	partial=false	uncharacterized protein LOC107884642	Single	A. pisum specific	LSR1	No	1.47118767187138	16.7144868978569	4.50956997951215e-06	-3.50595643847556	-1	0.803947428334307	5.83842685610564	3.11773675358e-05	-2.86025189315297	-1	1.99708341416083	1.61327844663384	0.119618892813164	0.307881942811105	0.308265591581477	0	Non-DE	2.02296029302793	1.97120653529373	0.999998581831488	0.037389058504575	0	1.43243660106905	1.88454121498102	0.747577398560452	-0.395742059706531	0	2.07237823388734	2.06244633294325	1.85642567565191	0.69037167258203	0.00693042160295423	0.158751682231833	0.15182126062888	0	1.5283255600821	1.22751955826698	2.02382902118941
LOC100169355	Yes	XP_008182767.2	ACYPI009982	1734	416	partial=false	transcriptional repressor CTCFL-like	Mutiple	Arthropod	LSR1	No	1.47130670691603	0.686805034598694	0.128231556620628	1.09901350881488	0	0.190373883361987	0.248648874498766	0.696153327285969	NA	NA	0.753422243931747	0.282995254495973	0.999968237016191	NA	0.205382748572174	NA	Non-DE	0.581423542632356	0.925420945231138	0.999998581831488	-0.670520262721426	0	0.112046835944478	0.539417882323216	0.999931002494462	-2.26730143975631	0	1.29690770067319	0	0.963359031122048	0.0142224120518245	13.6628994248214	0.428891819620401	-13.234007605201	1	0.491878839329274	0	0.25873115629279
ACYPI24700	Yes	NP_001232953.1	ACYPI24700	1086	317	partial=false	uncharacterized protein LOC100572956	Single	Arthropod	LSR1	No	1.47791713759553	1.16577350607621	0.488988442950862	0.342251728852469	0	0.208855678810531	0.0548809866034738	0.101360440376632	NA	NA	1.02905260504847	0.5629838012997	0.0573809358418458	0.870035370748582	0.0249241276462646	0	Non-DE	0.850731688049854	1.20737352204709	0.999998581831488	-0.505095970297121	0	0.60576359913087	0.498814104552946	0.732978649524725	0.280252628283924	0	1.33527133534026	0.74316754091925	1.0087189388859	0.371151043305746	0.845287466367033	0.40457371202335	-0.440713754343683	0	0.57932287999625	0.37080577219793	0.697119330145257
LOC103311978	Yes	XP_008190124.1		743	139	partial=false	uncharacterized protein LOC103311978	Single	Aphididae	LSR1	LSR1	1.47915011081637	0.514490712708479	0.00126967336119547	1.5233686783898	1	0.898306480191357	0.635473444595564	0.31809375035978	NA	NA	0.604035256440285	0.588157912677801	0.859073458173198	NA	0.969046720489826	NA	Non-DE	0.787738670922272	0.420331841958297	0.905034012478725	0.906188349851145	0	0.581572015517096	0.598036758418858	0.930304358267408	-0.0402763122815414	0	0.74178096606159	0.816626774465088	0.253698028794176	0.00374259242968339	-0.138665797168444	1.54750686261524	1.68617265978368	0	0.677297950575147	0.507198999232694	0.545956997957071
LOC103311734	Yes	XP_008189660.1		567	188	partial=false	uncharacterized protein LOC103311734	Single	Insect	LSR1	LSR1	1.4918631849006	0.282591815056448	0.000490056019461306	2.39990991897195	1	0.940685728361918	0.165593998321232	0.000942352122722383	NA	NA	0.819022854755965	2.0259652323344	0.00638874014502835	-1.30652887132394	0.421917250159254	0	Non-DE	0.869058792122391	0.76898691738954	0.999998581831488	0.176494725017761	0	2.3181403818368	1.58770250808081	0.473772410303266	0.546027319341115	0	0.734252365798082	0.660660180677746	1.06215601779207	0.158491098409555	0.152345732121622	-0.532587131063983	-0.684932863185605	0	0.622912822828405	5.73372823193764	0.743417724059015
LOC100165124	Yes	XP_001946940.1	ACYPI006088	1499	126	partial=false	macrophage migration inhibitory factor homolog	Single	Aphidomorpha	LSR1	No	1.49571161224581	1.42282880790294	0.913429240624195	0.0720650059722229	0	0.983595286880524	0.875416539123195	0.871881506158636	NA	NA	10.3695561246807	5.31784543114543	0.560584618208332	0.963427174232948	0.35953595216424	0	Non-DE	6.80687542885034	13.9322368205111	0.999998581831488	-1.03336228857535	0	5.54303551491042	4.98006030549793	0.999931002494462	0.154513038621481	0	23.3503729141999	1.38099368787078	6.37730177197154	0.000136142041458495	4.07956867426424	1.87241109097352	-2.20715758329072	1	4.87030906745467	3.07370385424529	7.65020232909445
LOC100573109	Yes	XP_003247157.1		1084	192	partial=false	uncharacterized protein LOC100573109	Single	Aphididae	LSR1	No	1.4995638098076	1.77090573241431	0.652314563809182	-0.239929763966553	0	0.782336274677744	0.995939990271075	0.604473431737521	NA	NA	0.653002057232758	0.789767079554994	0.808115554317681	NA	0.621248863959283	NA	Non-DE	0.692530245423312	0.613473869042205	0.999998581831488	0.174875186992382	0	0.743404312225842	0.859311230548722	0.999931002494462	-0.209033693256076	0	0.569106410537858	0.626361654519116	0.763538106641301	0.514092170821356	-0.138274295501681	-0.42393718716819	-0.285662891666509	0	1.06544560111845	0.90647593860595	0.365585766438083
LOC107884996	Yes	XP_016663716.1		830	188	partial=false	LOW QUALITY PROTEIN: cuticle protein 18.6-like	Single	A. pisum specific	LSR1	No	1.50162453271241	0.577287672269438	0.0848072123751064	1.37900798762985	0	0.999949794590102	0	0.00170689862696316	NA	NA	46.3596477250697	65.6108750057288	0.640517695668048	-0.501064444620124	0.759509055123252	0	Non-DE	63.1353127833625	29.583982666777	0.999998581831488	1.09363087319939	0	64.5033889773807	67.2721040482509	0.356102633243916	-0.0606334205514013	0	14.0446694100096	6.9797741506566	118.054499614543	0.00375345901756239	1.0087600086537	-3.07134940929472	-4.08010941794842	1	48.2758372700165	152.803506840409	16.6588148208395
LOC100168201	Yes	XP_008180512.1		3840	1128	partial=false	neuroglian-like	Mutiple	Arthropod	LSR1	No	1.50529450779609	1.85349363600291	0.623122119175556	-0.300183382940834	0	0.172594875452935	0.518150557884783	0.144846414933652	NA	NA	1.37349757474614	0.675656870083827	0.0895829143854144	1.02338321809135	0.161088922570185	0	Non-DE	1.18122165903289	1.56577349045939	0.999998581831488	-0.406595807814881	0	0.680939957537872	0.667732238902761	0.87637305643687	0.0282578960420313	0	2.41630203403953	0.338160567953012	1.36603012224588	0.000670185437363695	2.8366535933292	0.822765600961211	-2.01388799236799	1	0.649037733008373	0.313934062732296	0.996978080455599
LOC100575970	Yes	XP_003244174.1		1205	237	partial=false	homeobox protein Hox-D3 isoform X1	Single	Aphidomorpha	LSR1	No	1.51440185781476	0.719177107578654	0.129506500064152	1.07422375454944	0	0.488827389257267	0.285081205083397	0.473194729648393	NA	NA	0.509889745895789	0.325129711295985	0.706992989453393	NA	0.524889202607026	NA	Non-DE	0.421093150110572	0.598686341681006	0.999998581831488	-0.507660949749283	0	0.439053435026839	0.154244125699705	0.9336168445296	1.50918098754368	0	0.906708413871287	0	0.62296082381608	0.00298182606822747	13.1465820619274	0.541424769819367	-12.6051572921081	0	0.09301279854119	0.14351741071263	0.748959847068425
LOC100570746	Yes	XP_003241979.1		1987	255	partial=false	noggin	Single	Hemiptera	LSR1	No	1.51775467150872	1.11908658554983	0.55702702666034	0.439583089376206	0	0.615841011615823	0.440012609525651	0.582093127233492	NA	NA	0.591546436135738	0.470151361983118	0.376714315889362	NA	0.607849197968862	NA	Non-DE	0.609312204419895	0.573780667851582	0.999998581831488	0.0866822767671203	0	0.565550390830744	0.327052818711678	0.948825565866214	0.790131926428947	0	0.890910087998604	0.119181170597286	0.764548049811325	0.0056401509113849	2.90107544493194	0.220645905295053	-2.68042953963688	0	0.225175808252545	0.409103987371839	0.812959926148828
LOC100570810	Yes	XP_008179400.1		2410	422	partial=false	forkhead box protein G1-like isoform X1	Single	Insect	LSR1	No	1.52871668361785	1.12028546757312	0.475200080388137	0.448420251737654	0	0.823993902886861	0.755563234969929	0.887887391511631	NA	NA	1.03700496625848	0.895096575177756	0.999968237016191	0.212285495900655	0.672339798507571	0	Non-DE	0.848150590780804	1.22585934173616	0.999998581831488	-0.531401104029691	0	0.703393439105836	1.18265127928563	0.858674800649118	-0.749620954833033	0	1.30953855340984	0.231322380354315	1.5701539650113	0.00675629335019899	2.5005684017043	-0.261829214353915	-2.76239761605821	1	1.13459749377095	0.706450359494268	0.758612445412708
cp34	Yes	NP_001156177.1	ACYPI004893	726	160	partial=false	cuticular protein 34 precursor	Single	A. pisum specific	LSR1	LSR1	1.53898111833372	0.242865413631045	0.00301937672062189	2.66324640742734	1	0.869416051956216	0	0.000521163515046161	NA	NA	42.6867068794295	63.1437700077045	0.0239668285562402	-0.564852436259446	0.655750588945061	0	Non-DE	64.9096818042826	20.4637319545764	0.999998581831488	1.66536441168591	0	52.850827576533	78.5831836544618	0.322998171931229	-0.572294554592162	0	3.47492401958299	2.64718261239987	121.938014006306	0.000100605992486127	0.39251073095404	-5.13298237729478	-5.52549310824882	1	61.0164878383869	115.615938969189	23.7187734416984
LOC107882292	Yes	XP_016655922.1		507	168	partial=false	putative nuclease HARBI1	Single	A. pisum specific	LSR1	No	1.54383208363118	0.428584718742482	0.051618429926984	1.84862039531327	0	0.39993234971201	0.511817610102516	0.817882884539775	NA	NA	0.751030874486927	1.12830237800423	0.0182027233739839	-0.587145406359372	0.314625022309463	0	Non-DE	0.606495315736007	0.895566433237847	0.999998581831488	-0.562303952752156	0	0.960057940257175	1.3806690346248	0.937872594120926	-0.524174145814753	0	0.106896725714483	0.699582681279221	1.44661321646708	1.58214736681485e-05	-2.70913413381637	-3.75714040976375	-1.04800627594738	1	1.79059669513453	0.617896983995704	0.741873512654677
LOC100574142	Yes	XP_016663791.1		1481	480	partial=false	zinc finger MYM-type protein 1-like	Mutiple	Aphididae	LSR1	No	1.54908723608807	3.18950658561465	0.0886163336606945	-1.04186696918274	0	0.262192702537685	0.0560355910904089	0.194646745298415	NA	NA	2.11885983772521	0.62956874650116	1.34304194533291e-06	1.7506912771378	0.0903462555277643	0	Non-DE	2.12072522473992	2.1169944507105	0.999998581831488	0.00254022020977465	0	0.645350094879596	0.605896723933505	0.704087003507223	0.0910101131145427	0	4.32746143158333	0.563019480802011	1.46609860079028	9.27772278506351e-09	2.94204133331957	1.56147376553597	-1.3805675677836	1	0.68433487360967	0.831919168538598	0.401969056340997
LOC100163324	Yes	XP_001943312.2	ACYPI004418	4107	730	partial=false	putative uncharacterized protein DDB_G0271606	Single	Insect	LSR1	No	1.55924867398694	4.23533589243624	0.04646442963774	-1.44156689895691	-1	0.172594875452935	3.11952362755872	0.000998787744579416	-4.17507480503575	-1	6.64395123255605	1.75185785529044	0.0622015217995258	1.92309512782017	0.126630137539208	0	Non-DE	5.41016281360429	7.8777396515078	0.999998581831488	-0.542109727433328	0	1.94512061315624	1.46196371849175	0.912845259436816	0.411952108289697	0	4.89713839488098	0.819925943424579	14.2147893593626	0.000734731062191819	2.57822696878746	-1.53736253746648	-4.11558950625395	1	1.47177276717468	3.08141613961367	1.02431333357077
LOC100167729	Yes	NP_001155763.1	ACYPI008496	951	192	partial=false	uncharacterized protein LOC100167729 precursor	Single	A. pisum specific	LSR1	No	1.56489219438084	2.23859430375165	0.558249597375295	-0.516502078463259	0	0.593050385068633	1.22551056555045	0.369788869721752	-1.04703080777169	0	1.45743762156356	0.439921142665174	0.999968237016191	1.7278883714825	0.205097969763961	0	Non-DE	1.00466516032086	1.91021008280627	0.999998581831488	-0.927016559892397	0	0.539097013941389	0.291157335750852	0.704152862252092	0.888745950363426	0	3.25769711346864	0	1.11461575122205	0.000327160610905217	14.9916091391812	1.54722088498656	-13.4443882541946	1	0.34288173064187	0.0440870475546346	0.873035713181571
LOC100574453	Yes	XP_003244402.1		2639	348	partial=false	homeobox protein CDX-2	Single	Aphidomorpha	LSR1	No	1.56913275987963	17.0545514607312	5.65026520255581e-06	-3.44203400726961	-1	0.794626978597523	17.7665137454535	1.15634668681589e-06	-4.48256560427492	-1	1.63869492374783	0.941674868972303	0.044817736063939	0.799181198809085	0.172280431482817	0	Non-DE	1.48433536680578	1.79305448068988	0.999998581831488	-0.272602236650717	0	1.13951322027947	0.64491734201155	0.363521608129911	0.821231492740047	0	2.96077761216836	0.711257945637913	1.24404921343721	0.00258928766272672	2.05737726579671	1.25086533666833	-0.806511929128383	1	0.785388320441134	1.26294964251505	0.872198908375507
LOC100571446	Yes	XP_003243106.1		699	133	partial=false	uncharacterized protein LOC100571446	Single	Insect	LSR1	LSR1	1.58513981175211	0.583904034877618	0.00579906999776275	1.44065086293575	1	0.0142525163624105	0.0232941720187527	0.917223055907349	NA	NA	0.435684298256704	0.360331289304645	0.999968237016191	NA	0.909103283189039	NA	Non-DE	0.334396801899629	0.536971794613778	0.999998581831488	-0.683285260256858	0	0.440868337524444	0.239525716974948	0.708970352685538	0.880167307553758	0	0	1.27649265069275	0.0305602440773591	8.85188130433477e-07	-13.6400106269258	-8.2602253716962	5.37978525522955	1	0.0157912677548605	0.114700610246639	0.970283858410792
LOC103311861	Yes	XP_016665127.1		1443	253	partial=false	carboxypeptidase B-like isoform X1	Mutiple	Arthropod	LSR1	No	1.58612666031966	1.57169816663034	0.982436037243885	0.0131829623099494	0	0.665798093972183	1.11522363105712	0.190713103068607	-0.744089078819713	0	1.6849778848838	1.58530562849273	0.4298575294511	0.0879632714535915	0.766691217691227	0	Non-DE	1.51460783464215	1.85534793512545	0.999998581831488	-0.292745465662304	0	1.60302960032462	1.55871967074488	0.79783644570563	0.0404395767901511	0	1.77741396673786	1.61900813055782	1.65851155735572	0.755028059859593	0.134661557962555	0.0998848454902865	-0.0347767124722685	0	1.79947677273853	1.01680892148742	1.78309762100201
LOC107883068	Yes	XP_016657931.1		1234	147	partial=false	uncharacterized protein LOC107883068 isoform X1	Single	A. pisum specific	LSR1	No	1.58617815872817	0.994744908807463	0.143137426590472	0.67310223463532	0	0.0142525163624105	0	0.426845898333687	NA	NA	6.74294162593518	0.140098814283121	1.68085173239945e-14	5.58785345062408	0.0681057596233295	0	Non-DE	7.95211674736086	5.53376650450949	0.999998581831488	0.523077166504393	0	0.121871520283858	0.167439755282016	0.874320848479477	-0.458281081025672	0	2.37429185630163	2.55239147392012	15.3021415475838	1.0230180198189e-10	-0.104348093162249	-2.68811304742994	-2.58376495426769	1	0.221491957439565	0.012264532269809	0.144694468106039
LOC100164343	Yes	XP_001949227.1	ACYPI005371	2908	767	partial=false	serine proteinase stubble	Mutiple	Arthropod	LSR1	No	1.5986898208493	1.66098465487674	0.959844945445796	-0.0551453075553021	0	0.617100036518961	2.04351902539922	0.101438429968669	-1.72731621952997	0	5.1442687725314	1.07285574542042	0.0436756178592481	2.26140349286823	0.094010619513024	0	Non-DE	4.87989825859526	5.40863928646753	0.999998581831488	-0.148414615099555	0	0.764006060280048	1.53613027313098	0.999931002494462	-1.00764458328241	0	4.8932697877033	0.471978790014599	10.0675577398763	0.00221030828734338	3.37372873930615	-1.04082786136615	-4.4145566006723	1	1.61765241723058	0.613857380725687	0.786298431004017
LOC100575247	Yes	XP_003241911.1		782	100	partial=false	uncharacterized protein LOC100575247	Single	Aphidomorpha	LSR1	No	1.59946655672332	2.19409748242471	0.45152264119343	-0.4560123540728	0	0.103294106083514	0.825049288553291	0.0150686019414715	NA	NA	0.791014777680949	0.565873146366415	0.280207360303588	NA	0.228138146800758	NA	Non-DE	0.718545152420558	0.863484402941341	0.999998581831488	-0.265091302123079	0	0.558884374595833	0.57635630402229	0.919550884078257	-0.044411122524074	0	0.994861506567314	0.570416462873001	0.807766363602532	0.322775556562734	0.802372193576415	0.300524047596305	-0.50184814598011	0	0.566183878775528	0.390008433709872	0.706192037600715
LOC100568869	Yes	XP_003245762.1		1474	300	partial=false	GS homeobox 2	Single	Arthropod	LSR1	No	1.608573906742	0.844968567289841	0.146001680091204	0.928731599064341	0	0.396259307989522	0.275464593609767	0.656724265748374	NA	NA	0.586034058364978	0.339469942774399	0.4039744870682	NA	0.37492236566835	NA	Non-DE	0.493609924241689	0.678458192488267	0.999998581831488	-0.458888516774153	0	0.411236296466231	0.231820412236652	0.942861223497705	0.826960001017195	0	0.983883551929244	0.0971265705842662	0.677092052581425	0.0154688447824438	3.33921165991456	0.539069157873894	-2.80014250204067	0	0.142662569507236	0.1567885340257	0.721783917693955
LOC100574608	Yes	XP_016659704.1		1015	188	partial=false	uncharacterized protein LOC100574608	Single	Aphididae	LSR1	LSR1	1.62499808919693	0.600106866076258	0.0162278336164889	1.43699507243488	1	0.282670861288825	0.173168123339786	0.400237745328008	NA	NA	0.995551639739342	0.759046456590765	0.013407822513293	NA	0.494338697331489	NA	Non-DE	0.979209729339745	1.01189355013894	0.999998581831488	-0.0473677307049181	0	0.711105057507867	0.830958555215111	0.90464827446338	-0.224713806096425	0	0.55980521372386	1.63348988973538	0.793359815758788	0.000136179278774994	-1.54479132322699	-0.502974546388716	1.04181677683827	1	1.32243073662321	0.232862612258562	0.503932396017587
LOC100164153	Yes	XP_001949019.4	ACYPI005191	2572	517	partial=false	carboxypeptidase B	Single	Arthropod	LSR1	No	1.63079912130267	1.13290417859611	0.525087375602388	0.525514365484881	0	0.955633937670172	0.258360429866934	0.0569529228614825	NA	NA	2.09469009323526	1.91107877595559	0.847065858947584	0.13234294950282	0.509002388728333	0	Non-DE	2.4047885362519	1.78459165021863	0.999998581831488	0.430316042057291	0	2.07289241560135	1.66835831648694	0.974966140017577	0.313216069208067	0	1.64241624550352	1.86187310231509	2.77978093188718	0.442687118787589	-0.180924592401814	-0.759115450860812	-0.578190858458998	0	1.61731359268365	2.99550336708123	1.39605732298139
LOC100569673	Yes	XP_003246720.2		1167	140	partial=false	homeobox protein orthopedia-like	Single	Arthropod	LSR1	No	1.64096055920154	0.924027560796182	0.076620204187404	0.828464567744955	0	0.93025826315337	0.226641461124581	0.00295893121809889	NA	NA	1.39142299756649	1.16999970951394	0.417427742378835	0.250033278500437	0.215421573655739	0	Non-DE	1.4916361670931	1.29120982803987	0.999998581831488	0.208172218246621	0	1.1410296476733	1.21345480227489	0.994954588019864	-0.0887840951824945	0	1.11690574971862	1.57444061297021	1.48292263001063	0.195004219885341	-0.495294358135305	-0.408904000572379	0.086390357562926	0	1.3366280454106	1.09433021054134	1.03058130561601
LOC107885665	Yes	XP_016664828.1		726	189	partial=true	uncharacterized protein LOC107885665	Single	A. pisum specific	LSR1	LSR1	1.64956852535238	0.374943456014495	0.0010170842675527	2.13704649253348	1	0.0516470530417571	0.0140326337462366	0.431028672549905	NA	NA	0.551274231553243	0.0545582054995475	0.999968237016191	NA	0.205744402720241	NA	Non-DE	0.477903097629175	0.624645365477312	0.999998581831488	-0.386319231548994	0	0.0504263334724028	0.0607560135402646	0.888261282402808	-0.268849881679116	0	0	1.62455153614966	0.0292711585100729	1.21659064359428e-08	-13.9878426940113	-8.19825636193302	5.78958633207829	1	0.103294687554928	0.0370936912096926	0.0100460384649747
LOC100166127	Yes	XP_001942563.1	ACYPI007026	2221	703	partial=false	mucin-5AC-like	Single	Aphididae	LSR1	No	1.6638041926747	1.82871960046326	0.741199861240138	-0.136340405171168	0	0.208855678810531	0.592264767435518	0.0655922517976418	NA	NA	0.554846625817841	0.178073004102931	0.999968237016191	NA	0.158811276777615	NA	Non-DE	0.429665234871596	0.680028016764086	0.999998581831488	-0.662381135486737	0	0.272498027118254	0.0364354695799462	0.999931002494462	2.9028302954705	0	0.761999318298409	0	0.902540559155114	0.00205403469782691	12.8957633095192	-0.244172581055707	-13.1399358905749	0	0.0364354695799462	0.117565460145692	0.396444080696304
LOC100575116	Yes	XP_016662825.1		387	128	partial=false	longitudinals lacking protein%2C isoforms N/O/W/X/Y-like	Single	Aphididae	LSR1	No	1.6698360810056	1.13419156907352	0.180984556086585	0.558001350729926	0	0.873950985243221	0.834950731710534	0.859755136133085	NA	NA	1.23478912738374	1.24564886237189	0.746898652568228	-0.0126317390664229	0.852981695084267	0	Non-DE	1.25124671982164	1.21833153494584	0.999998581831488	0.0384595111145918	0	1.18211352211555	1.34095187275639	0.66795168939151	-0.181888870574415	0	1.08191970270765	1.32759612056105	1.29485155888252	0.585460166429144	-0.295198214671864	-0.259171361345581	0.0360268533262833	0	1.12369346513936	1.30279519090399	1.34627827622524
LOC100159090	Yes	XP_008184148.2	ACYPI000493	2565	601	partial=false	kelch-like protein 2 isoform X1	Mutiple	Insect	LSR1	No	1.68568061853875	1.58908763253454	0.859858536819336	0.0851273301620757	0	0.437757832173615	0.465833282752941	0.924891149397762	NA	NA	1.10107460337844	0.403253813891773	0.00666311823571327	1.4489254398108	0.0688041067129296	0	Non-DE	1.06599528848845	1.13615391826842	0.999998581831488	-0.0919572327674652	0	0.283224423423987	0.583297899593452	0.910018468423266	-1.04228719975726	0	1.75790068223456	0.273379862667706	1.27194326523305	0.00482920771781915	2.68442911927663	0.466787889389268	-2.21764122988736	1	0.777718050531011	0.029391365036423	0.252986689008967
LOC100160553	Yes	XP_001945909.2	ACYPI001842	1660	300	partial=false	CCR4-NOT transcription complex subunit 7	Mutiple	Arthropod	LSR1	No	1.70086745524254	0.793215427502316	0.131317041734911	1.10038902778018	0	0.325143276353317	0.516530971944793	0.594417726536769	NA	NA	1.38112611482525	0.888909474842355	0.0281332511033683	0.635678816443958	0.15349854138112	0	Non-DE	1.09940973229417	1.66284249735634	0.999998581831488	-0.596922368881649	0	0.805811270866598	1.01355678080599	0.832733177667862	-0.330913023086052	0	1.93132235563886	0.83750120552731	1.37455478330959	0.0431013989550663	1.20532825771317	0.490594321011621	-0.714733936701544	1	1.31840399547507	0.554503440271995	0.641040877739382
LOC100165613	Yes	XP_001945992.1	ACYPI006548	1561	365	partial=false	testis-specific serine/threonine-protein kinase 3-like	Single	Insect	LSR1	No	1.7248681734129	1.90665912561859	0.747632195588376	-0.144552860774158	0	0.66988082288247	0.876001480242905	0.506921875800463	NA	NA	1.79102926008247	1.72216903944338	0.857018190611353	0.0565589288658934	0.754341059849171	0	Non-DE	1.65850746668248	1.92355105348246	0.999998581831488	-0.213886613872391	0	1.62241077876434	1.87180643046192	0.854596960185605	-0.206292106611617	0	1.18127369206909	2.07774248765939	2.11407160051893	0.0121890094772889	-0.814620903701841	-0.839627090243614	-0.0250061865417732	1	1.70459066890928	1.91570208085953	1.58843665095136
LOC107884876	Yes	XP_016663389.1		1595	404	partial=false	uncharacterized protein LOC107884876	Single	Aphididae	LSR1	No	1.73653352841118	12.1581047040627	3.90841630552521e-05	-2.8075649665221	-1	0.21124843703542	0	0.00559645449135312	NA	NA	0.799391575863155	0.236506644279485	0.00157879435205056	NA	0.0553557093987258	NA	Non-DE	0.786078456980781	0.812704694745529	0.999998581831488	-0.0480579160006401	0	0.199234238947848	0.292415252276939	0.767357551866815	-0.553552963926566	0	0.277844345411056	1.45944674715109	0.660883635027317	0.000221316419813145	-2.39265248214901	-1.24981852145547	1.14283396069354	1	0.301015733040163	0.214477616963444	0.176718959619503
LOC100569915	Yes	XP_016663261.1		2626	395	partial=false	serine protease snake-like isoform X1	Mutiple	Arthropod	LSR1	No	1.75432223756556	1.7456298949836	0.971571468092442	0.0071656458589881	0	0.466262864898436	0.136482748423411	0.0907560294438183	NA	NA	9.2262444188325	12.7687797773414	0.00257450414748247	-0.468800907725269	0.210005060496646	0	Non-DE	9.24595628959877	9.20653254806623	0.999998581831488	0.00616464515360409	0	11.7265590861289	14.3321108141601	0.84118562955059	-0.289471356717583	0	4.59431974498526	17.44679098272	5.63762252879221	1.23079004034483e-06	-1.92501540053702	-0.295229807704386	1.62978559283264	1	12.4198076928575	9.4377866350503	15.852340792555
LOC100574446	Yes	XP_003242542.1		625	163	partial=false	uncharacterized protein LOC100574446	Single	Aphididae	LSR1	No	1.76522180451548	2.39585322744194	0.37742817457121	-0.440668545235054	0	0.0462840406338723	0.0925604310646693	0.477534690938807	NA	NA	0.831706724172239	0.0323885938130482	1.80043123944306e-05	NA	0.0371525432336901	NA	Non-DE	0.745862120621028	0.91755132772345	0.999998581831488	-0.298879904557507	0	0.0209979707666012	0.0494745283827188	0.999931002494462	-1.23643604150864	0	0.335446304332292	1.68301931791292	0.47665455027151	0.000981108411325799	-2.3265536816587	-0.506734840535316	1.81981884112338	1	0	0.0447960173829622	0.061328967532775
LOC100160808	Yes	XP_016662230.1	ACYPI002079	3338	1018	partial=false	cytochrome P450 4g15	Mutiple	Insect	LSR1	No	1.76939003922469	2.78722866419978	0.251865355523294	-0.655549485365332	0	0.31668471818105	0	0.0135893474248098	NA	NA	5.22406011025577	24.0291958475064	4.90888613869967e-09	-2.20152335402482	0.080912332994569	0	Non-DE	5.76232793487896	4.68579228563258	0.999998581831488	0.298358763765906	0	23.4978174249763	24.8262634813016	0.708970352685538	-0.0793403831036221	0	4.33095160451162	4.11129437028856	7.22993435596713	0.0210895915091956	0.0750895985082281	-0.73928514041894	-0.814374738927168	1	21.2317905792601	43.1476394255123	12.0913273069973
LOC100159913	Yes	NP_001155417.1	ACYPI001252	1060	251	partial=false	uncharacterized protein LOC100159913 precursor	Single	Aphididae	LSR1	LSR1	1.77023821178915	0.625757720847426	0.0278813574910961	1.5001183793393	1	0.632917231985381	0.419444632322013	0.50490041823468	NA	NA	0.463397277612604	0.420092821260896	0.867174857521497	NA	0.861672028373965	NA	Non-DE	0.380699010517458	0.546095544707751	0.999998581831488	-0.520502566540315	0	0.49941121468231	0.301115231128774	0.517558736061406	0.729912533637678	0	0.991213013888509	0.0787703216782401	0.320208497271064	0.000147421368978498	3.65178623827229	1.62987859920137	-2.02190763907092	0	0.375701635622737	0.165312757418247	0.677186295100805
LOC107884754	Yes	XP_016663017.1		669	95	partial=false	pre-mRNA-processing factor 17-like	Single	A. pisum specific	LSR1	No	1.77375464535594	2.50174381384864	0.111818827108541	-0.496103931157257	0	0.283547147809874	0.208208255566681	0.573435175665211	NA	NA	1.09420742795269	0.442348044675657	0.113597325812444	1.30643813790799	0.264130620580072	0	Non-DE	0.960051659675412	1.22836319622997	0.999998581831488	-0.355553249174625	0	0.441206762034552	0.444059968637314	0.999931002494462	-0.00929961813056683	0	0.331371972692806	2.66877699373238	0.282473317432885	3.44228105252936e-10	-3.00927401956871	0.230261647090446	3.23953566665915	1	0.300648421643908	0.410042803519389	0.63823178523877
LOC100572081	Yes	XP_016664113.1		1551	429	partial=true	leucine-rich repeat-containing protein 15	Single	A. pisum specific	LSR1	No	1.78623334449351	1.18349230435415	0.429897020187304	0.593829102982599	0	0.841070123256419	0.852054895453366	0.903479239900432	NA	NA	6.98603186946941	6.06904505193206	0.842795258934078	0.203000573855315	0.618781500763754	0	Non-DE	5.64658307903482	8.325480659904	0.999998581831488	-0.560155454098177	0	6.68069942239484	5.1515634962379	0.333668372127213	0.374988794883727	0	13.6111675954172	1.70162551963228	5.64530249335871	3.03925578970359e-08	2.99973116802451	1.26965308112074	-1.73007808690377	1	5.00357357979321	8.57803737152759	5.34041696282227
LOC103309774	Yes	XP_008184299.1		1697	136	partial=false	uncharacterized protein LOC103309774	Single	A. pisum specific	LSR1	No	1.78886893983578	0.804560974104286	0.0811388082555073	1.15267537038427	0	0.322173022170322	0.143695207028634	0.268753857006966	NA	NA	0.487582445784381	0.954764678682792	0.451079899141578	NA	0.129227133450295	NA	Non-DE	0.460992090792754	0.514172800776008	0.999998581831488	-0.157511296418777	0	1.11991444887972	0.707040023387401	0.612222420681078	0.66352473887432	0	0.457086662130173	0.431209963838347	0.574450711384624	0.738423201358341	0.0840582706305679	-0.32965091934219	-0.413709189972758	0	1.01993951122175	0.211064285104816	1.47151519449843
LOC100573007	Yes	XP_003240918.1		1908	538	partial=false	uncharacterized protein LOC100573007	Mutiple	Insect	LSR1	No	1.79847147634449	0.972376749852188	0.185119242294999	0.887115830793985	0	0.509576651349313	0.192708227302895	0.190857214711571	NA	NA	3.26107364211228	3.78384044761916	0.320960278020532	-0.214498123607879	0.297176910602112	0	Non-DE	3.08815450818002	3.43399277604455	0.999998581831488	-0.153142068309206	0	3.89386181014812	3.61880840382573	0.911056368483499	0.105686958047815	0	3.77782273991123	2.94923185386438	3.05616633256124	0.286276010319452	0.357205037160636	0.30582292852704	-0.0513821086335965	0	4.21416109993574	4.13920151716397	2.98316680920343
LOC100160326	Yes	NP_001232983.1	ACYPI001630	996	180	partial=false	uncharacterized protein LOC100160326 precursor	Single	Aphidomorpha	LSR1	LSR1	1.80707944249533	0.832642737743982	0.0270827290143371	1.11779699212601	1	0.742151846434886	0.193767887895292	0.00976951130046535	NA	NA	0.911578277318719	0.511893621338154	0.494373243660181	NA	0.217906284924936	NA	Non-DE	0.622195288746689	1.20096126589075	0.999998581831488	-0.948750245183457	0	0.374122783333192	0.718549878345598	0.764849711422288	-0.941576479426245	0	1.18955142870134	0.256085113661647	1.28909828959317	0.0496165442985419	2.2152803701654	-0.115935257814443	-2.33121562797985	1	0.734687742400647	0.378286389952453	0.351426461171724
LOC100571507	Yes	XP_003248667.3		343	106	partial=false	peroxidasin homolog	Single	A. pisum specific	LSR1	LSR1	1.80745258928557	0.473383516328402	0.014318266170552	1.93265151558168	1	0.295153116536998	0.124371909196652	0.268869812651183	NA	NA	9.93617332897438	7.78077450436843	0.0499327268305845	0.352772549022101	0.652520116619919	0	Non-DE	11.8525150864716	8.01983157147711	0.999998581831488	0.563549386053924	0	9.35319963173856	5.42213681331322	0.315836649631143	0.786598464078153	0	18.5769246185465	10.7454237906356	0.486171577741026	7.21430509373762e-10	0.789783642909409	5.25561337189462	4.46582972898522	1	4.28607742227331	6.39779108176368	13.0807977409664
LOC100166012	Yes	XP_008187013.1	ACYPI006920	795	109	partial=false	uncharacterized protein LOC100166012	Single	Aphididae	LSR1	No	1.81273098200305	0.616960801383824	0.0761755458960383	1.55475986690894	0	0.31668471818105	0.507104248260238	0.567971372112627	NA	NA	1.9154771231558	0.804300718131219	0.0153384901507637	1.25179283662848	0.271221882740329	0	Non-DE	1.64913454509418	2.18181970121742	0.999998581831488	-0.403822780516158	0	0.968726332692757	0.557662296288913	0.730980802979671	0.796697425452959	0	4.47405448272196	0.465921323424227	0.806455563321212	3.63519184846932e-06	3.2631471964173	2.47176924168939	-0.791377954727909	1	0.481928735550027	0.297218578579076	1.59681280887036
LOC107883145	Yes	XP_016658149.1		2198	527	partial=false	maternal protein tudor	Single	A. pisum specific	LSR1	No	1.82527030419644	1.0450027199477	0.350558315208417	0.804544419012988	0	0.211123145454033	0.353602541968899	0.587658812346884	NA	NA	0.616029247385285	0.317641318152671	0.139334260838824	NA	0.0277719047241346	NA	Non-DE	0.502203217790812	0.729855276979758	0.999998581831488	-0.539339147829234	0	0.311471700468231	0.326895744679331	0.999931002494462	-0.0697295075646735	0	0.788675542331813	0.546615044034927	0.512797155789116	0.51228380308091	0.528825743645765	0.620945247530603	0.0921195038848378	0	0.301879535981612	0.283252551582571	0.364066470014021
LOC100568834	Yes	XP_016660173.1		1520	450	partial=false	uncharacterized protein LOC100568834	Mutiple	Hemiptera	LSR1	No	1.83395742882805	1.47703435219736	0.429435162920157	0.312237762100443	0	0.638857740351372	0.447320012025411	0.332460579597967	NA	NA	0.92738207182135	2.68088009801565	0.0349230224051738	-1.53136920976171	0.215622634405312	0	Non-DE	0.960419593338701	0.894344550304	0.999998581831488	0.102834092694806	0	2.39400959508288	3.1111858524148	0.57229651276301	-0.378035644940989	0	0.879509660853173	1.81142127031535	0.0912152842955298	2.33727668481486e-07	-1.04226639088732	3.26793518663117	4.31020157751848	1	4.68705072662121	2.93903938299071	0.0669479157089287
LOC100574175	Yes	XP_008181496.1		1842	134	partial=false	uncharacterized protein LOC100574175 isoform X1	Single	Insect	LSR1	No	1.85768079499223	2.62014780008522	0.133637105417729	-0.496122971733468	0	0.820161757139349	3.54318742621106	6.506328725153e-05	-2.11093222675241	-1	2.24099061979768	2.62951286644174	0.537036511992947	-0.230649434277973	0.444822220878751	0	Non-DE	2.38965440470023	2.09232683489513	0.999998581831488	0.19169376121137	0	3.02874789596682	2.03066032215413	0.452222545338201	0.576772563841448	0	2.1171948538583	2.42255561923385	2.18322138630088	0.732513341547849	-0.194367147480179	-0.0443023189678387	0.150064828512341	0	2.20475856104086	2.0051803150642	3.63868407402483
LOC100570914	Yes	XP_008181039.1		1467	338	partial=false	uncharacterized protein LOC100570914 isoform X1	Single	A. pisum specific	LSR1	No	1.86053422481835	5.65858905304609	0.00139882793465688	-1.60467339379555	-1	0.682171526802249	3.29915696966003	0.000282900820902597	-2.27372323489685	-1	2.24775381331936	2.19979047179578	0.0984123889356454	0.0311165179374153	0.892586778261143	0	Non-DE	1.68824123650951	2.8072663901292	0.999998581831488	-0.733644903461695	0	2.7657272703477	1.35088527396789	0.205170121880882	1.03375374192672	0	4.93149870467913	1.21727914820481	0.594483587074129	5.35194130288271e-08	2.01827684912714	3.05210386450857	1.03382701538142	1	1.77744648956392	2.57449651160851	2.40683841862382
LOC100164995	Yes	XP_001945884.1	ACYPI005969	1760	416	partial=false	transcriptional activator GLI3	Single	Arthropod	LSR1	No	1.86391087684855	2.17043382045423	0.750885835229584	-0.219639623896415	0	0.823291115347368	0.829867332309739	0.964805842742793	NA	NA	1.92204987332257	0.705030343477938	0.0747136501621662	1.44675896017667	0.0907677544170482	0	Non-DE	1.98285523019066	1.86124451645448	0.999998581831488	0.0913117507331716	0	0.723181783579106	0.677803183326185	0.893117481392781	0.0934919252713257	0	3.33393132521433	0.277927632170507	2.15429066258288	0.00150937977150148	3.58396747988933	0.629987777236425	-2.9539797026529	1	0.769306722730438	0.306227590195873	0.946940891000589
LOC100574260	Yes	XP_016656595.1		1720	445	partial=false	N-acetyltransferase ESCO2	Mutiple	Insect	LSR1	No	1.88287847442368	1.35107497035978	0.556730429186598	0.47880199913287	0	0.504791134899534	0.781604125172144	0.488728265383738	NA	NA	2.12035005881125	0.836829784572749	0.414077104763191	1.34119200875232	0.217252339660944	0	Non-DE	1.46807212209216	2.77262799553034	0.999998581831488	-0.917331217150087	0	0.439231002567447	1.4332279575807	0.999931002494462	-1.70621629732501	0	3.91203873282049	0.0268587308051067	2.42215271280816	0.00288836657283415	7.18106114480734	0.691608143482944	-6.4894530013244	1	1.45870021945513	0	0.760049090372092
LOC100159201	Yes	XP_003241581.1	ACYPI000596	2463	359	partial=false	lachesin	Mutiple	Arthropod	LSR1	No	1.89336494100121	1.3416558370453	0.412284570140197	0.496906544545434	0	0.458507094265662	0.30718356235212	0.465256133326911	NA	NA	1.10026406737178	0.653740454375656	0.0998936257503892	0.750970386698672	0.389572410446993	0	Non-DE	1.1239012625697	1.07662687217386	0.999998581831488	0.0619969568875397	0	0.721789762818354	0.55166649171161	0.66609046890629	0.387782327897996	0	2.25970887915342	0.212158276667888	0.828925046294031	0.000235650653555068	3.41230804791055	1.44671316962791	-1.96559487828264	1	0.797606512216099	0.0587827300728461	0.957067364409372
LOC107884383	Yes	XP_016661796.1		889	143	partial=false	uncharacterized protein LOC107884383	Single	A. pisum specific	LSR1	No	1.89781951924784	1.64884755580839	0.819186797335121	0.202873301470556	0	0.275186193996957	0.218274398032423	0.880344454114832	NA	NA	0.72381745664312	0.444999919404303	0.413501810601571	NA	0.497096449432023	NA	Non-DE	0.820768483424787	0.626866429861454	0.999998581831488	0.388817261955731	0	0.548359504388037	0.289960541928702	0.999931002494462	0.919265443504394	0	1.44875070332076	0.0430640054715647	0.679637661137037	0.00114676513156884	5.06893638177257	1.09185897694649	-3.97707740482608	1	0.287708933892551	0.0437317260515598	0.9547636567006
LOC100160377	Yes	XP_016661868.1	ACYPI001677	2683	728	partial=false	uncharacterized protein LOC100160377 isoform X1	Mutiple	Insect	LSR1	No	1.90321386746519	1.55045950847545	0.65399064331418	0.295724594197641	0	0.583253249980715	0.0268157191110007	0.00621875464532361	NA	NA	14.070549500136	15.3445234322554	0.664669746400887	-0.125044316690418	0.734691503117845	0	Non-DE	14.3893193819285	13.7517796183434	0.999998581831488	0.065380023948355	0	12.4073027282372	19.7503544882826	0.307905921293613	-0.670689031192197	0	10.9696631038019	15.2842692220117	15.9577161745943	0.134629956601717	-0.478524643647073	-0.540730861878617	-0.0622062182315447	0	19.176367853359	16.1511623922852	10.1009989589073
LOC100571082	Yes	XP_008182271.1		1602	248	partial=false	gastrula zinc finger protein XlCGF71.1-like	Single	Aphididae	LSR1	No	1.90511560815247	1.45057656674026	0.477671395646282	0.393228371390208	0	0.537219792509618	1.17183652439099	0.0948448022373083	-1.12504154446324	0	1.80442804198647	1.69273602948786	0.766898343146868	0.0921793240853653	0.817609405251648	0	Non-DE	1.61695547244588	1.99190061152707	0.999998581831488	-0.300865713485113	0	1.54605629609417	1.9127556295784	0.953509116285061	-0.307059716530225	0	2.34583996909579	1.22219330257394	1.84525085428969	0.0946774653325761	0.940575579249959	0.346270956118127	-0.594304623131832	0	2.03986060155365	1.11763252052115	1.73626935018228
LOC100162303	Yes	XP_001946765.1	ACYPI003463	1042	294	partial=false	phosphoglycerate mutase 1-like isoform X1	Mutiple	Arthropod	LSR1	No	1.92799080175219	2.27957882116682	0.601011673210168	-0.24165758500969	0	0.807168265680077	0.860138176433607	0.866782248542627	NA	NA	2.19190144291628	1.50444368722055	5.69685250276146e-05	0.542922749363702	0.171140396828019	0	Non-DE	2.13100738881957	2.25279549701299	0.999998581831488	-0.0801807599975717	0	1.25668743324557	1.87607806818302	0.259823348933297	-0.578093999863301	0	1.88206397144915	2.18032801839185	2.51331233890783	0.153410716361052	-0.212219045002333	-0.417255053488535	-0.205036008486201	0	1.97939362557225	0.45935420132583	1.77057534991428
LOC103309208	Yes	XP_008182301.1		822	273	partial=false	uncharacterized protein LOC103309208	Single	Aphididae	LSR1	No	1.94883685688135	0.871683187310108	0.101743550429635	1.16064606371863	0	0.0848123106349701	0.0561305349849464	0.862234396732534	NA	NA	0.470265850536606	0.0310123819634056	0.999968237016191	NA	0.128217948235545	NA	Non-DE	0.502789096072148	0.437742605001064	0.999998581831488	0.199870555825398	0	0.0236957990810467	0.0419872562869439	0.999931002494462	-0.825320203386881	0	0.054926606231441	1.21985065941161	0.136020285966762	6.75921612409093e-06	-4.47054963618993	-1.30668082904995	3.16386880713997	1	0.0394745664936903	0	0.0456676660977883
LOC107883138	Yes	XP_016658119.1		1631	155	partial=false	uncharacterized protein LOC107883138	Single	A. pisum specific	LSR1	No	1.95535172663347	3.42595590983177	0.168696008392133	-0.80904677362504	0	0.330631580342589	0.0841958024774195	0.115149063844865	NA	NA	1.34975427681576	1.09500498078068	0.575540920281365	0.301734491401446	0.357311148922067	0	Non-DE	1.41546882093798	1.28403973269354	0.999998581831488	0.140590125613255	0	1.2380049463933	0.880505032361763	0.694088200013096	0.491613924140845	0	1.66228819672015	1.53350191788391	0.853472715843223	0.0548777635029643	0.116333269657564	0.961671349211701	0.845338079554137	0	0.837826799113818	1.14751436504718	1.36161129136772
LOC107883941	Yes	XP_016660482.1		1483	422	partial=false	uncharacterized protein LOC107883941	Single	A. pisum specific	LSR1	No	1.97231057398428	0.990513388957998	0.0887893116355441	0.993565866749338	0	0.272793435772067	0.689381202109691	0.0916674164373961	NA	NA	1.40131420370463	1.85223937943533	0.0212473364806044	-0.402465025068041	0.508785071095697	0	Non-DE	1.35057915500198	1.45204925240729	0.999998581831488	-0.104512193210923	0	1.65900095487652	2.14209701627355	0.778233354336828	-0.368709105026843	0	0.292521057787583	1.68899491189525	2.22242664143107	2.52951827254787e-08	-2.52914489837535	-2.92509521425976	-0.395950315884413	1	3.01512643307873	1.05822489786686	1.09198650031803
LOC100569942	Yes	XP_016659005.1		2094	589	partial=false	maltase 1-like isoform X1	Mutiple	Aphidomorpha	LSR1	No	1.98440201071834	44.8401754658621	3.63571071657488e-06	-4.49794621182896	-1	0.43344900107497	61.9199462446379	4.18797788255344e-07	-7.15806767812168	-1	3.84825477194567	2.12587174663063	0.0178979734575402	0.856119380221311	0.160859569929298	0	Non-DE	4.59789646810765	3.09861307578369	0.999998581831488	0.569351364271624	0	2.82743385922376	1.07352857774092	0.228744905159776	1.39713267954983	0	6.80058741721815	2.3270601349807	2.41711676363815	0.00780580408444536	1.54711009421905	1.49233372972234	-0.0547763644967104	1	2.09773617392286	2.8143549423623	1.60884787729462
LOC100168265	Yes	XP_008179477.1	ACYPI008985	2557	735	partial=false	peroxidase-like	Mutiple	Insect	LSR1	No	1.98481031693729	2.69416593007246	0.471621069151613	-0.44081843067552	0	0.678168349904474	0.381672678471188	0.364990116767541	NA	NA	0.90755084595287	0.343300629044344	0.0234347205175084	NA	0.0546468407737324	NA	Non-DE	0.844690331129163	0.970411360776576	0.999998581831488	-0.200173903338787	0	0.319493269901819	0.37901166775813	0.412255053154203	-0.246456720759334	0	0.591828639242207	1.49861811621401	0.63220578240239	0.0582013113143609	-1.3402338966192	-0.0951991526556598	1.24503474396354	0	0.235808617446462	0.837041625550213	0.0772982457571058
LOC107884997	Yes	XP_016663717.1		781	158	partial=false	cuticle protein 19-like	Single	A. pisum specific	LSR1	LSR1	1.98679899982471	0.557174650043439	0.0132928249631449	1.83405810480041	1	0.87307913213224	0.0496738041902331	0.00216921826571368	NA	NA	43.0712806780298	67.5894002024797	0.314954508453541	-0.650069575431547	0.598353390266691	0	Non-DE	60.0827295204182	26.0598318356413	0.999998581831488	1.20512258085423	0	58.6124811599991	81.0547787662007	0.355197112532384	-0.467689335354834	0	8.84887570795784	10.9079572649454	109.457009061186	0.00540908776838034	-0.301811804968277	-3.62871137889049	-3.32689957392221	1	60.6418447214865	136.287703236966	20.9678243520827
LOC100570252	Yes	XP_016665169.1		1251	348	partial=false	putative nuclease HARBI1	Mutiple	Insect	LSR1	No	11.0981386537572	9.25744573133422	0.495015092854526	0.261629055495845	0	0.0770565400021956	0	0.0981085753502064	NA	NA	4.03460379793583	0.0638904429081116	0.00403514528432512	5.97846250174376	0.172292250245166	0	Non-DE	3.58609207195024	4.48311552392143	0.999998581831488	-0.322089146709756	0	0.011162264961083	0.142982709828655	0.341378089431358	-3.67913899720039	0	0.0896662223400364	11.8113789247018	0.202766246765665	1.13481314805598e-09	-7.03980121876166	-1.17628425892866	5.863516959833	1	0.0378400017918707	0.0202669528433443	0.130049764299414
LOC100570975	Yes	XP_008178164.1		390	129	partial=false	uncharacterized protein LOC100570975	Single	A. pisum specific	LSR1	LSR1	11.5064367660516	0.212030649829972	4.50956997951215e-06	5.76135678203504	1	0	0	1	NA	NA	0.665902318174414	0.0238465703499951	0.000352943565881881	NA	0.0761164895735483	NA	Non-DE	0.606512423991939	0.725292212356889	0.999998581831488	-0.258025160145539	0	0.0275991273900098	0.0182177347899731	0.999931002494462	0.599279069344231	0	0.18445388786085	1.56991740808974	0.243335658572654	0.000193814834001406	-3.08866652035596	-0.39949838009836	2.6891681402576	1	0.0596164258749878	0	0
LOC100575130	Yes	XP_008179902.1		3075	385	partial=false	uncharacterized protein LOC100575130	Single	A. pisum specific	LSR1	No	12.4830379235889	11.667841194	0.752665098841656	0.0974306141048893	0	0.605704038507875	0.381059943897596	0.31223424743211	NA	NA	5.94192099811446	0.401890448389003	4.82088122307481e-13	3.88572057607793	0.0761014729125547	0	Non-DE	5.76278955107875	6.12105244515017	0.999998581831488	-0.087012393697347	0	0.304864416916634	0.547429495597556	0.169613685105202	-0.844505397379319	0	3.33688999356433	13.6737658999254	0.815107100853662	7.33396756869039e-13	-2.03480191643177	2.03330883714947	4.06811075358124	1	0.265518390864273	0.663130478210911	0.356544893561153
LOC103311693	Yes	XP_016664973.1		685	197	partial=false	myb-like protein X	Single	A. pisum specific	LSR1	LSR1	13.1369483246625	0.197876195079003	5.48269507120331e-06	6.05217038320304	1	0	0	1	NA	NA	0.419800245221216	0.0727874868417659	0.999968237016191	NA	0.200397474164947	NA	Non-DE	0.387848190954531	0.451752299487902	0.999998581831488	-0.220039872166365	0	0.0963034241341747	0.0375135809031526	0.999931002494462	1.36017411125957	0	0	1.15039450757545	0.109006228088198	9.69549392824742e-06	-13.4899664757472	-10.0915177417361	3.39844873401112	1	0.11990818838546	0	0.0744726344627456
LOC103308915	Yes	XP_008181388.1		750	249	partial=false	uncharacterized protein LOC103308915	Mutiple	Insect	LSR1	No	13.5410716212935	21.3511221964514	0.164131827000643	-0.65696608516383	0	0.115584810003293	0.0292198719794083	0.370231666585434	NA	NA	15.2009189933489	1.20301467838009	8.30442297499449e-07	3.65932196845099	0.184249369912226	0	Non-DE	13.0555020254757	17.3463359612221	0.999998581831488	-0.409973021900451	0	1.08308477154295	1.38290953863579	0.999931002494462	-0.352560622308539	0	0.177417303097646	42.8302275536849	2.59511212326427	1.24859558511903e-13	-7.91452924544354	-3.86982090406363	4.04470834137991	1	0.632469561022544	0	2.85008056191321
LOC100573221	Yes	NP_001192083.1	ACYPI22751	1023	244	partial=false	uncharacterized protein LOC100573221	Single	A. pisum specific	LSR1	No	14.5178286119677	16.2301879851697	0.610727084135476	-0.160852971572304	0	0.0878345553501244	0	0.097300275449325	NA	NA	5.63000182592378	0.025362160148565	0.000332450279811439	7.78866238565701	0.167164365773581	0	Non-DE	5.4358317407887	5.82417191105887	0.999998581831488	-0.0995521399223758	0	0.0173769459046789	0.0373399815143943	0.999931002494462	-1.10354667062188	0	0.0370619454112752	16.5909904121224	0.261953120237636	6.86631322217373e-14	-8.8023669638207	-2.81796135383669	5.984405609984	1	0.0477622182326022	0.0234647732082156	0
LOC100160234	Yes	XP_016658727.1	ACYPI001548	1335	218	partial=false	uncharacterized protein LOC100160234	Single	A. pisum specific	LSR1	No	2.00010711593583	0.660444857098161	0.0557345973314122	1.59842095259843	0	0.800155795739112	0.315295919048928	0.189949285981911	NA	NA	8.82675116499384	5.51541000848607	2.47311960143093e-05	0.678404576563874	0.115179563830362	0	Non-DE	8.20579578853758	9.4477065414501	0.999998581831488	-0.203320901959003	0	5.13712073045178	6.08284392553749	0.594840838614629	-0.243786008117473	0	6.83538048214979	6.63845226026602	13.0064207525657	0.000101575554147246	0.042174099840686	-0.928120435425012	-0.970294535265698	1	8.62012388299427	4.74352473481156	2.40726157801583
LOC100574589	Yes	XP_008182305.1		2026	304	partial=false	protein PRY1-like isoform X1	Single	Arthropod	LSR1	No	2.00323093229038	0.94278641375287	0.0903288978986089	1.08724487108346	0	0.491797643440262	0.171855418415644	0.125271645285012	NA	NA	1.44344163037954	1.13402557829038	0.409401186450603	0.348032319761278	0.247954104543956	0	Non-DE	1.2499436066344	1.63693965412468	0.999998581831488	-0.389138131079971	0	0.903641743522779	1.47960133044177	0.33727667942338	-0.711385680482117	0	1.10049852885492	1.93598123092463	1.29384513135907	0.0920492597250204	-0.814851178754011	-0.233488137009863	0.581363041744148	0	1.26155422955987	1.01234498705827	1.07833566975267
LOC100574363	Yes	XP_003243328.1		1643	407	partial=false	uncharacterized protein LOC100574363	Single	Aphididae	LSR1	No	2.04987709040848	2.20222664235897	0.836936586641182	-0.103420673961359	0	0.791406141251753	1.24564852536224	0.306882684160665	-0.654340416943536	0	4.32583362331817	3.77634101279261	0.896104410242042	0.195984276435906	0.458707171429553	0	Non-DE	5.3909585630984	3.26070868353794	0.88243327140205	0.725356266155962	0	3.92089431136414	3.55951106493533	0.906880349337193	0.139503668235071	0	4.02380480701127	6.19834152765273	2.75535453529051	0.0251225225941703	-0.623309348799847	0.546305852848958	1.16961520164881	1	3.99858091462247	4.49741979742717	2.93279010288914
LOC100569456	Yes	XP_016661643.1		2617	784	partial=false	uncharacterized protein LOC100569456	Single	Aphidomorpha	LSR1	No	2.05906359890793	1.41129569723716	0.20651423979921	0.544935938566872	0	0.40471786616179	0	0.000887819686324474	NA	NA	1.27254442009381	1.02283741174434	0.757155593934216	0.315111506356341	0.679892007447495	0	Non-DE	1.18121814206265	1.36387069812497	0.999998581831488	-0.207431456239797	0	0.803151514120979	1.35236625817939	0.49088592834868	-0.751741844041033	0	0.524827143903877	2.7565461143505	0.536260002027043	6.24111230167026e-06	-2.3927249664944	-0.0310844541386282	2.36164051235577	1	1.19690875622414	0.84602872840117	0.955398745043119
LOC103310606	Yes	XP_008187573.2		1643	454	partial=true	LOW QUALITY PROTEIN: extensin-like	Single	Aphididae	LSR1	No	2.07329926623024	1.97434383580369	0.937751268449549	0.0705516271441721	0	0.704326363973281	0.0280652674924732	0.00202695498513363	NA	NA	2.3273146523986	2.89730561863903	0.206493659588215	-0.316033402699043	0.486126277507078	0	Non-DE	2.28791232599084	2.36671697880637	0.999998581831488	-0.0488554249806089	0	2.73383088662559	3.14251771665918	0.653735434921194	-0.200996876860528	0	1.03767423593555	2.44685543891373	3.49741428234652	0.00148286022501879	-1.23749520428851	-1.75283732405333	-0.515342119764814	1	3.56540625151954	3.5215887318978	1.59615836857539
LOC100162250	Yes	XP_008183805.2		1724	386	partial=false	cholesterol 7-desaturase isoform X2	Single	Arthropod	LSR1	LSR1	2.10858702518839	0.770183074164564	0.0135774301110983	1.45288435416094	1	0.628131715535602	0.424252938058828	0.400056721949132	NA	NA	0.628886681916708	0.369916931777308	0.0164685580186996	NA	0.346535840251861	NA	Non-DE	0.597659058056713	0.660114305776702	0.999998581831488	-0.143393148022875	0	0.351069418293868	0.398188202002467	0.634244343765661	-0.18169414746774	0	0.896093129270916	0.197338078532608	0.793228837946599	0.000423959584193064	2.18240940664746	0.175890673296149	-2.00651873335131	0	0.208646749099217	0.0639986788949041	0.80817575329694
LOC100572806	Yes	XP_016660813.1		911	206	partial=true	uncharacterized protein LOC100572806	Single	A. pisum specific	LSR1	No	2.13487455000439	1.08685640591751	0.229050960396217	0.973924792290707	0	0.959625187442708	0.972445668779073	0.951388575441599	NA	NA	4.47246437603029	4.56011205611605	0.00887533225422237	-0.0279986653341684	0.83643440214218	0	Non-DE	5.23028367310348	3.7146450789571	0.992480241191567	0.493664822549986	0	5.63131395342625	2.95330921015075	0.242753308850733	0.931139171442454	0	6.05548324117362	3.77165848222016	3.5902514046971	0.0196665538155453	0.683028620645354	0.754140864874624	0.0711122442292695	1	3.34084756694285	0.83402040821226	9.00410276144692
LOC103310210	Yes	XP_008185929.1		1343	407	partial=false	uncharacterized protein LOC103310210	Single	Insect	LSR1	No	2.20987690777678	6.28252567801934	0.00334100359528807	-1.5073363312913	-1	0.028505032724821	0.0268157191110007	0.888217279756162	NA	NA	0.545678591242892	0.113627790623098	0.390852144659021	NA	0.260919729377869	NA	Non-DE	0.47499757365958	0.616359608826205	0.999998581831488	-0.375852178486826	0	0.0925151344170819	0.145296774932123	0.823854553110617	-0.651241382220963	0	0.0402771026600348	1.59675867106864	0	7.00982662518485e-08	-5.30555543248574	8.65739358068266	13.9629490131684	1	0.211166253633561	0.0447960173829622	0.0516470536026522
LOC100160698	Yes	XP_016663312.1		3722	231	partial=false	UDP-glucuronosyltransferase 2B2-like isoform X1	Mutiple	Arthropod	LSR1	No	2.2129205120145	2.44027575543035	0.843845148825375	-0.141086479784143	0	0.734396075802111	0.432705207025891	0.460761348137062	NA	NA	5.09344357326557	3.65579321098851	0.00254135787111072	0.478445757374344	0.275918244095625	0	Non-DE	4.60586693863499	5.58102020789616	0.999998581831488	-0.277056137203142	0	3.85255505362891	3.3606504470279	0.708921428732893	0.197075082523237	0	5.40840333490851	6.01334440677046	3.85858297811776	0.0481668970537307	-0.152962160517583	0.4871209005618	0.640083061079383	1	1.1261654178389	5.0539469291461	5.57282358824196
LOC100158732	Yes	XP_016662821.1	ACYPI000170	5095	1580	partial=false	protein eyes shut	Single	Arthropod	LSR1	No	2.2206407263605	2.22011594566612	0.962129290050257	0.000340961898425969	0	0.924769959164098	0.991136553544076	0.905221474501845	NA	NA	4.62892843393816	3.94444286761318	0.198392236448334	0.230851308203479	0.241233292231958	0	Non-DE	4.85039139104604	4.40746547683028	0.999998581831488	0.138151897790455	0	3.53827666424685	4.55369217266268	0.42675358332408	-0.363989909928511	0	4.28105810944945	3.93776441191847	5.66796278044657	0.0521780602682716	0.120587679973337	-0.404854620521935	-0.525442300495272	0	4.56811610908137	4.35330748416441	2.86894328461038
LOC100302382	Yes	NP_001156443.1	ACYPI28043	1139	157	partial=false	ribonuclease H1-like	Mutiple	Arthropod	LSR1	No	2.22129853352935	3.95050853566649	0.0134923656858323	-0.830606652182806	-1	0.701356109790286	2.49149424202828	0.000227586138555067	-1.82864440138647	-1	2.22716250830009	2.6653424185458	0.591676597616842	-0.259103409717715	0.405543705492884	0	Non-DE	2.22338017013584	2.23094484646435	0.999998581831488	-0.0049001954174749	0	2.83587729705846	2.40954010077682	0.771473585878762	0.235037299962395	0	3.03710478993106	1.52890831982319	2.11547441514603	0.0096821579038157	0.990147931652228	0.521694755277982	-0.468453176374246	1	2.2307532863027	1.62197563408602	4.02154280480536
LOC100158946	Yes	XP_001944878.1	ACYPI000363	2127	567	partial=false	uncharacterized protein LOC100158946	Single	Insect	LSR1	No	2.22861445437643	2.159059537133	0.989596850807233	0.0457419426627996	0	0.894700247335268	0.567853201192925	0.521439401551129	NA	NA	8.38044677839274	8.1463385302316	0.658957242353337	0.0408748958217721	0.802292761303907	0	Non-DE	10.2370406841668	6.52385287261867	0.999998581831488	0.650002570886405	0	9.91793188817296	5.48894849331957	0.928877461265049	0.853509516065214	0	4.66871043480094	0.723184812548522	19.7494450878288	0.00126853702754658	2.69041924925103	-2.08069250463983	-4.77111175389087	1	4.93786225509048	20.6795616214365	1.969931587437
LOC100575596	Yes	XP_016659415.1		1300	201	partial=false	uncharacterized protein LOC100575596 isoform X1	Single	A. pisum specific	LSR1	No	2.23335714500564	2.7442397171356	0.400690976655911	-0.297180508475326	0	0.561740674606351	1.08338353800619	0.0410091720423621	-0.947444256243336	-1	0.926265323943449	0.788878223539179	0.325477967575805	NA	0.341106216312218	NA	Non-DE	0.905382130099509	0.94714851778739	0.999998581831488	-0.0650638336779321	0	0.957902142380997	0.535342345276451	0.33727667942338	0.839416506742283	0	1.14520943960166	0.791020007236764	0.842566524991925	0.235436151532251	0.533768975292811	0.44270371796646	-0.0910652573263504	0	0.781498855660791	0.795609923835429	0.792348104756244
LOC100568565	Yes	XP_003245469.1		1020	223	partial=false	ras-related protein Rab-28-like	Single	Insect	LSR1	No	2.26490098107025	37.7497930598992	6.48760604046251e-06	-4.05888897721464	-1	0.96087165849667	12.9852658297768	2.1073352130804e-05	-3.75624896576765	-1	1.13280458107831	0.892572115904289	0.306510261579675	0.343824088471341	0.339850173260894	0	Non-DE	1.17137272869812	1.0942364334585	0.999998581831488	0.0982757145682008	0	0.965440915410609	0.783268916644809	0.752500536530507	0.301680262138251	0	1.78871613521645	0.886350609731418	0.723346998287069	0.0060690162658173	1.01289295053917	1.30604587659586	0.293152926056683	1	0.795091434374938	0.971790395678199	0.946174309920382
LOC103309204	Yes	XP_008182295.1		1035	155	partial=false	FLYWCH-type zinc finger-containing protein 1-like isoform X1	Single	Insect	LSR1	No	2.28004371902595	2.15282246831829	0.917680677427417	0.0828283956366383	0	0.174987633677825	0.0280652674924732	0.0937599115346191	NA	NA	0.7096338988784	0.065716350284934	0.00078680327200302	NA	0.057578941026025	NA	Non-DE	0.802719706501543	0.616548091255256	0.999998581831488	0.380682885312302	0	0.0666297065233662	0.0643463159272858	0.818647323580435	0.050307988136838	0	0.341527196920438	1.51488547518379	0.27248902453097	0.000303414127302066	-2.14880922452	0.325695357462229	2.47450458198223	1	0.088094252665028	0.0630762653846095	0.040974935349081
LOC100165308	Yes	NP_001191952.1	ACYPI006265	1142	265	partial=false	takeout-like	Mutiple	Insect	LSR1	No	2.30789313515198	0.859079041813253	0.0707820606786915	1.42560822605203	0	0.825307998828096	0.0828513102014096	0.0187887298047931	NA	NA	41.6684346046811	22.1980274521021	0.461191307222299	0.908520382809193	0.356889359896249	0	Non-DE	52.1891141936373	31.147755015725	0.999998581831488	0.744620730992816	0	19.4098407882208	26.380307447924	0.317475113580315	-0.442673094298165	0	18.2172591414486	9.95646209416996	96.8315825784249	0.00186008290367912	0.871594251101273	-2.41016532774452	-3.28175957884579	1	15.8042625500045	52.2079446993167	5.86261153684741
LOC100160731	Yes	XP_001946148.2	ACYPI002005	2763	764	partial=false	loricrin	Single	Arthropod	LSR1	No	2.33724420248764	4.11813697916565	0.188988326227988	-0.817156646335219	0	0.296638243628496	0	0.0252814086958759	NA	NA	3.54867719892409	3.8334426562173	0.265506126066597	-0.111356231694499	0.958877047434752	0	Non-DE	4.32050262401166	2.77685177383651	0.999998581831488	0.637748988239389	0	3.05279559403604	5.0044132494892	0.378617898013397	-0.713069933587421	0	0.398655446937508	0.333095033319502	9.91428111651524	0.00034857135415118	0.259137330277137	-4.63594658707772	-4.89508391735486	1	3.49107806747136	6.85508165183642	1.82696896621714
LOC100576020	Yes	XP_016655857.1		929	183	partial=false	uncharacterized protein LOC100576020	Single	A. pisum specific	LSR1	No	2.34327609081854	2.02609697559122	0.729020461772612	0.209814080643529	0	0.75312845441343	0.480098641360162	0.32499711668735	NA	NA	2.16065631432406	2.27249374824115	0.512337233565624	-0.0728034320206584	0.616576671751633	0	Non-DE	2.07075041576835	2.25056221287977	0.999998581831488	-0.120131767757346	0	2.00086157609681	2.67994200645765	0.874980953738395	-0.421580419363859	0	2.2705417101124	1.5241503913334	2.68727684152637	0.0660209700799431	0.575000161375485	-0.243098561889534	-0.818098723265019	0	2.6778156101146	0.716043820588882	3.03126745611482
LOC100169303	Yes	XP_001946741.2	ACYPI009933	755	157	partial=false	uncharacterized protein LOC100169303	Mutiple	Aphidomorpha	LSR1	No	2.36669024752648	1.33046770129876	0.126727347091358	0.830889936782979	0	0.577312741614725	2.69344173973156	0.00165257041654375	-2.22182957306977	-1	7.27989663971683	5.47377047317266	0.385877479657913	0.41137648753345	0.403495722815115	0	Non-DE	8.84886600618845	5.71092727324522	0.999998581831488	0.631767571304165	0	5.61046376982525	5.26873052819378	0.859702905255192	0.0906646369683336	0	5.28006174677346	3.71621010483203	12.843418067545	3.11128749275749e-05	0.50671123282591	-1.28238640703474	-1.78909763986065	1	5.79757478065	5.36770865395866	5.17005475957106
LOC100572669	Yes	XP_003248216.1		953	242	partial=false	gastrula zinc finger protein XlCGF49.1	Single	A. pisum specific	LSR1	No	2.42354124689483	1.58017281981155	0.206338222956679	0.617002515328283	0	0.836039987206485	0.574720848281207	0.318917983581829	NA	NA	0.933932063367112	1.23371921819094	0.726413616695006	-0.401587042633716	0.209484420763423	0	Non-DE	0.806640141368713	1.06122398536551	0.999998581831488	-0.395732081837762	0	1.31031276135716	1.1188289034416	0.69900125958263	0.227921783337727	0	0.896650018725518	1.00414825861878	0.90099791275704	0.860058737639748	-0.163338184310047	-0.0069780066229165	0.15636017768713	0	1.10768487519736	0.786306025355947	1.74289098405122
LOC103307920	Yes	XP_008178631.2		1318	285	partial=false	zinc finger protein 665-like	Mutiple	Insect	LSR1	No	2.42478978250773	2.50419331451638	0.930621768986039	-0.0464843727598082	0	0.057010065449642	0	0.0981085753502064	NA	NA	1.67218907503236	0.0603945146961688	0.999968237016191	4.7888761129166	0.0511741679557327	0	Non-DE	1.58884817342508	1.75552997663964	0.999998581831488	-0.143925360494396	0	0.0457537566455325	0.0823556517721232	0.999931002494462	-0.847977458532381	0	1.58705012544664	3.42951709965045	0	8.34437334599125e-08	-1.1116089190379	13.9541509758976	15.0657598949355	1	0.150986286740422	0	0
LOC100575214	Yes	XP_003248829.1		1326	368	partial=false	uncharacterized protein LOC100575214	Mutiple	Insect	LSR1	No	2.43181241946048	60.8880928222481	2.55896708806143e-06	-4.64599931499839	-1	0.800625780381566	56.6801663659845	6.14192480215079e-07	-6.1453944715729	-1	2.2168410403751	1.08018749001913	0.560332046324991	1.03715510347613	0.335378313642158	0	Non-DE	2.15275507340692	2.28092700734328	0.999998581831488	-0.0834360909532795	0	1.32985713660872	0.705683020134749	0.744983297591566	0.914179066786763	0	5.3616563849543	0.394238495360057	0.894628240810941	3.80612958548857e-07	3.76519921252467	2.58318421217199	-1.18201500035268	1	0.563057716552507	0.822111868686595	1.90720371524511
LOC100575294	Yes	XP_003248830.1		531	176	partial=true	uncharacterized protein LOC100575294	Single	A. pisum specific	LSR1	No	2.47471330670708	2.44120080805763	0.979745667520522	0.019669626624545	0	0.92078914319287	0.263848152349082	0.180171713340858	NA	NA	3.57451408752002	3.70035442253041	0.999968237016191	-0.0499149491001238	0.928300359997191	0	Non-DE	3.43030459981168	3.71872357522836	0.999998581831488	-0.116470823058996	0	4.28459021337561	2.82400073626262	0.431082985727819	0.601416764005098	0	3.39549794758942	4.73067219591963	2.59737211905102	0.0487590570800474	-0.478410043323696	0.386557384626264	0.86496742794996	1	3.38131707965994	4.48865883191954	3.45255570646368
LOC100568762	Yes	XP_016659148.1		901	227	partial=true	uncharacterized protein LOC100568762	Mutiple	Arthropod	LSR1	No	2.52107372963279	1.0343232334942	0.11155397610925	1.28526895115007	0	0.284572223186015	0.033832035984119	0.123269831689628	NA	NA	10.1600106665097	7.81310249465738	0.00315228522647007	0.378930206302897	0.284035040302637	0	Non-DE	10.8702989527079	9.44972238031139	0.999998581831488	0.2020477669137	0	8.20103576168257	7.2312025941196	0.387249654784345	0.181570532177975	0	13.1863045809836	10.4822575559127	6.81146986263267	0.00225337200014993	0.331088025825518	0.952992011828126	0.621903986002608	1	11.5167652330431	5.31620391095586	5.36622607555577
LOC100574316	Yes	XP_008184911.1		2440	735	partial=false	peroxidase-like	Mutiple	Insect	LSR1	No	2.53697582030202	2.00623858730994	0.545032857801677	0.338601540876096	0	0.70583070396385	0.527862113252951	0.574191898984009	NA	NA	0.698728145641909	0.891482034001883	0.67791665133825	NA	0.453165550261968	NA	Non-DE	0.698933858945496	0.698522432338321	0.999998581831488	0.000849490816582836	0	0.845242027332279	0.96084204400629	0.95270068957861	-0.184934777999297	0	0.718577893424338	0.385847844926193	0.991758698575196	0.15554941769235	0.896939407328	-0.46478929776471	-1.36172870509271	0	0.995329516243696	0.64221957945734	0.966275018947343
LOC100575906	Yes	XP_003243215.1		1016	274	partial=false	uncharacterized protein LOC100575906	Single	Aphididae	LSR1	No	2.5578193845021	1.19682725468589	0.0746241283116795	1.09563532422526	0	0.299794170165104	0	0.0141033805379236	NA	NA	0.717971980418491	0.625562429468902	0.00340500895074527	NA	0.772160521129594	NA	Non-DE	0.760773932989512	0.67517002784747	0.999998581831488	0.172216953483874	0	0.461254443282064	0.872024408749159	0.692408610817688	-0.918805709124243	0	0.571708030185327	0.680957383616391	0.901250527453755	0.535159549085755	-0.252245479418435	-0.656557386234587	-0.404311906816152	0	1.39634498067114	0.22622654333923	0.0200920769299493
LOC100570467	Yes	XP_016662209.1		604	148	partial=false	nuclear mitotic apparatus protein 1-like	Mutiple	Insect	LSR1	No	2.55839280940936	1.94424482096204	0.403692529805616	0.396010081465238	0	0.976296912213184	1.77955717088758	0.0940883756306396	-0.86605971264641	0	1.29079890842473	0.869698519480519	0.155433228390927	0.569622867940765	0.234033655472848	0	Non-DE	1.22149929860411	1.36009851824536	0.999998581831488	-0.155058121158287	0	0.967784057057005	0.72257021311579	0.717386671288417	0.421547389911506	0	2.08076095902764	0.604580399384045	1.18705536686252	0.00393817905394965	1.78293584876962	0.8096718114044	-0.973264037365223	1	0.741691375269255	0.714561361909853	1.14741681859057
LOC103310313	Yes	XP_008186392.2		1224	151	partial=false	uncharacterized protein LOC103310313 isoform X1	Single	Aphidomorpha	LSR1	No	2.55995645004535	1.17631210774171	0.107557892195713	1.12178208468865	0	0.604253095235536	0.510473117826506	0.71972010385687	NA	NA	2.08745773348825	1.88485244723583	0.720222805654565	0.14728796903945	0.520749857287939	0	Non-DE	2.24772741118277	1.92718805579373	0.999998581831488	0.221969728830439	0	1.98648219650609	1.73240782333044	0.911965308724988	0.197437271028169	0	2.57624968954038	1.68960226091911	1.99652125000527	0.347263130893427	0.608559370162054	0.367767738604725	-0.240791631557329	0	2.01421079331504	1.6017498326596	1.95610452360176
LOC107883173	Yes	XP_016658208.1		723	100	partial=false	uncharacterized protein LOC107883173	Single	A. pisum specific	LSR1	No	2.56918614938684	1.68822744739687	0.0861704282458413	0.605772837905024	0	0.342185607792611	0.402912901812831	0.745071046350342	NA	NA	0.645324474819413	0.560884255852941	0.657681099438479	NA	0.793700596470506	NA	Non-DE	0.722057246354808	0.568591703284019	0.999998581831488	0.344720174014196	0	0.584295367614856	0.525767588210067	0.800252681813031	0.152272643978802	0	0.2306530136656	1.50416182562318	0.201158585169463	5.98467227625349e-06	-2.70463430353433	0.197299163616627	2.90193346715095	1	0.775517173121598	0.260730216329706	0.543447986749139
LOC100571047	Yes	XP_003245034.1		1382	156	partial=false	uncharacterized protein LOC100571047 isoform X1	Mutiple	Aphididae	LSR1	LSR1	2.6281792588416	1.05040341665292	0.00610785693659064	1.32303771820774	1	0.101351464881169	0.461941015569781	0.0113086694590828	NA	NA	1.60062856400779	1.15871222045608	0.0988980542953879	0.466081886397225	0.454279622114213	0	Non-DE	1.58427834061246	1.61697878740312	0.999998581831488	-0.0294749290683426	0	0.939062340626715	1.48818704020013	0.67637575732095	-0.664263019482453	0	0.453697251070869	2.85701395321374	1.49117448773877	1.24666376429678e-07	-2.65443880305368	-1.71642605328837	0.938012749765308	1	1.92583730209877	0.55671390324487	0.719760776253817
cp38	Yes	NP_001165742.1	ACYPI007928	957	160	partial=false	cuticular protein 38	Single	A. pisum specific	LSR1	LSR1	2.64120283246171	0.810719788362574	0.022231817746267	1.70379651598472	1	0.757972350596861	0.0268157191110007	0.0039644626250498	NA	NA	84.1856275669757	72.6063243198024	0.571003202493952	0.21347846104082	0.804598819784922	0	Non-DE	116.42134181445	51.9499133195012	0.999998581831488	1.16416230352937	0	61.523926038496	89.2299217417621	0.382522340288386	-0.536380005383417	0	17.2667083001891	15.6399872102551	219.650187190483	0.00189733702275295	0.142752873917076	-3.66913504947169	-3.81188792338877	1	54.2237525445949	140.945069479319	39.9944143224387
LOC100574558	Yes	XP_008179949.1		706	205	partial=false	uncharacterized protein LOC100574558	Single	A. pisum specific	LSR1	No	2.6595422657145	1.25673497129679	0.0973905834380264	1.08143698042958	0	0.0770565400021956	0.0560355910904089	0.862234396732534	NA	NA	1.55836623949214	0.136612334299876	6.68490412282813e-05	3.51091158763638	0.103040821292119	0	Non-DE	1.34415705991556	1.77257541906872	0.999998581831488	-0.399145290486478	0	0.108053711201074	0.179450268948079	0.990799966357915	-0.73183546167444	0	0.596690508699269	3.7827115124818	0.295696697295347	7.12148509730522e-07	-2.66416239608974	1.01261864710724	3.67678104319698	1	0.19014280531933	0.113112035076949	0.0911760084548725
LOC100168961	Yes	XP_001943096.1	ACYPI009623	2104	511	partial=false	uncharacterized protein PB18E9.04c-like isoform X1	Single	Aphididae	LSR1	No	2.66355307756132	2.89592808687483	0.82800248721424	-0.120669400772916	0	0.288179685456229	1.20807132831031	0.022676907800516	-2.06728397337117	-1	0.9861861952513	0.253616992770518	0.0245577386358579	NA	0.0333851310177785	NA	Non-DE	0.842775763372517	1.12959662713008	0.999998581831488	-0.422586955275724	0	0.319132799454068	0.155343282745194	0.720345587657013	1.03869703313201	0	1.61866338905885	0.247373556077114	1.09252164061794	0.00777082017109386	2.70954584704807	0.567098222964577	-2.14244762408349	1	0.110208598507975	0.352087898910237	0.346930340973795
LOC100158751	Yes	XP_016660192.1	ACYPI000189	2124	576	partial=false	uncharacterized protein LOC100158751 isoform X1	Mutiple	Arthropod	LSR1	LSR1	2.66401258486527	1.06969734181508	0.0464633874765314	1.31631752764489	1	0.935495983979868	0.475480223412422	0.180775531352277	NA	NA	3.79909863519421	3.38840992674078	0.584138624470348	0.165044145165727	0.722803882042109	0	Non-DE	3.4044334693635	4.19376380102493	0.999998581831488	-0.300830869194865	0	3.59784303775364	3.07426026022147	0.777977566257636	0.226892942208065	0	1.15486398374086	1.01850944796381	9.22392247387797	7.72451152088771e-05	0.181246859594458	-2.99754816453695	-3.17879502413141	1	2.26684261277073	7.66349340879247	1.31422391786348
LOC103311956	Yes	XP_008190093.1		902	102	partial=false	fibroblast growth factor receptor 1	Single	A. pisum specific	LSR1	No	2.74621027537626	2.61983027279413	0.87608891524787	0.0679662127519999	0	0.346978894589462	0.688899846060107	0.148775852120237	NA	NA	2.10816021575596	0.572706245606178	0.000466241471290287	1.8799338168997	0.19831013174699	0	Non-DE	1.81717108626998	2.39914934524195	0.999998581831488	-0.400828711710864	0	0.555481725735318	0.598543025412469	0.999931002494462	-0.107715506429726	0	0.353054355057124	5.33618621142326	0.635240080787515	3.42774737871108e-13	-3.9174652546021	-0.847230147486713	3.07023510711539	1	0.647451533737578	0.633984096812165	0.433989618883709
LOC100572588	Yes	XP_008179826.1		675	217	partial=false	uncharacterized protein LOC100572588	Single	Aphididae	LSR1	No	2.79215740450981	4.09254556472173	0.14091706609346	-0.551601787854231	0	0.220529645585144	0	0.00483449082760296	NA	NA	1.20133084863056	0.217570498622967	7.40385265508676e-07	2.46453581876897	0.0725085444311979	0	Non-DE	1.26076685874756	1.14189483851357	0.999998581831488	0.142871723398052	0	0.232262338684837	0.195532738530163	0.653956307987284	0.248345058496268	0	0.1681527686181	2.46077574175152	0.97506403552207	1.37726057215499e-08	-3.87046966305026	-2.53501467497355	1.3354549880767	1	0.0292863135403299	0.233190279094545	0.43101569634487
LOC100168914	Yes	XP_008183103.1	ACYPI009577	1762	359	partial=false	uncharacterized protein LOC100168914 isoform X1	Mutiple	Aphidomorpha	LSR1	No	2.79434432533307	1.45569942683444	0.257654811177961	0.940749830459115	0	0.166800917262792	0.0938550168885023	0.593362532413515	NA	NA	1.53292722454469	0.587045282653173	0.0648745267105784	1.38459388592105	0.0829540075500532	0	Non-DE	0.765675283715027	2.30017916537436	0.231868060201598	-1.58694164739748	0	0.624655059008367	0.530630618120383	0.787284732420082	0.235351815051604	0	1.75647634752329	1.80153294857964	1.04077237753115	0.0876913408062766	-0.0365388340674271	0.754973093856799	0.791511927924226	0	0.567269422437348	0.260765814062881	0.871799889784396
LOC100158869	Yes	XP_016664054.1	ACYPI000290	2066	476	partial=false	ATP-dependent helicase rhp16 isoform X1	Single	Aphididae	LSR1	No	2.83322296807448	1.76040358164543	0.424838874174962	0.686506900383933	0	0.695867805801013	0.815537358993831	0.86549469952147	NA	NA	2.06539538478522	0.931753880263657	0.11782357191177	1.14831218126042	0.0333802610918664	0	Non-DE	1.86856890762688	2.26222186194356	0.999998581831488	-0.27580665781462	0	0.794066017505569	1.13828567440079	0.985249101080928	-0.519531813741193	0	2.87185700784302	0.930141373744122	2.3941877727685	0.145805713452652	1.62635714048332	0.262437590479066	-1.36391955000425	0	1.11546813946246	0.618033070265364	0.962273417223728
LOC103310775	Yes	XP_008188318.1		747	248	partial=true	uncharacterized protein LOC103310775	Single	A. pisum specific	LSR1	LSR1	23.7043480926397	0.216844039341757	8.58872650697381e-08	6.77169104531268	1	0.145374796422059	0.00730496799485207	0.0321850566411991	NA	NA	1.29865229648844	0.103836181257491	0.999968237016191	3.6433564363203	0.212831003314101	0	Non-DE	1.12863342243348	1.4686711705434	0.999998581831488	-0.379934440415221	0	0.0804900011704821	0.138855451388003	0.862476970729916	-0.786702336263858	0	0.00942946029724309	3.86753338158799	0.0189940475800891	4.07842019716294e-13	-8.66484082171766	-1.00265654520078	7.66218427651688	1	0.0671674454933387	0.0262369670615981	0.209918035531187
LOC100162996	Yes	XP_016660954.1	ACYPI004112	3584	1076	partial=false	UDP-N-acetylglucosamine--peptide N-acetylglucosaminyltransferase 110 kDa subunit-like	Single	A. pisum specific	LSR1	No	3.00179889414356	1.92815416977745	0.280512847395833	0.638580156223842	0	0.535563634267857	0.976336729765297	0.25595497891301	NA	NA	2.84553132838799	0.671440137863143	0.172021455311733	2.08320322562196	0.136588555173368	0	Non-DE	2.84638350748204	2.84467914929394	0.999998581831488	0.000864116010549716	0	0.375744247574725	1.11498397329577	0.999931002494462	-1.56920005048993	0	6.49106168939203	0.0694232441815365	1.9761090515904	7.49016533132108e-05	6.54483747813785	1.71574112368588	-4.82909635445196	1	1.1347121264741	0.123245511498621	0.554069452621611
LOC100574426	Yes	XP_016661738.1		1048	94	partial=false	THAP domain-containing protein 2-like isoform X1	Mutiple	Aphididae	LSR1	No	3.00394290572659	2.18881053766698	0.314123592155205	0.456692426773897	0	0.220364043178305	0.0992880968160538	0.246712018907849	NA	NA	2.57026115268109	1.77859361715526	0.00387168550870709	0.531153056364808	0.48487450091476	0	Non-DE	2.46569036235426	2.67483194300793	0.999998581831488	-0.117456611621118	0	1.58094513276499	2.07506634374066	0.724783545283309	-0.392370163501542	0	1.34535531897415	4.75688855874518	1.60853958032395	1.34102269207331e-07	-1.82195407388297	-0.257746641347121	1.56420743253585	1	1.7862452541371	0.555629155189742	2.74778322234945
LOC100572796	Yes	XP_003243324.1		845	198	partial=false	uncharacterized protein LOC100572796	Mutiple	Insect	LSR1	No	3.01629587524441	2.26741598526153	0.790078219519824	0.411713060651784	0	0.676524118787953	0.861756712801901	0.881118178164864	NA	NA	11.6544433351743	4.19135076165138	1.43420954915365e-07	1.47537088901721	0.0555203578561192	0	Non-DE	8.92728603180713	14.3816006385415	0.999998581831488	-0.687930697314805	0	4.38341681546372	3.90325168093287	0.823854553110617	0.167379379577894	0	18.9418948652523	5.71519698771231	10.3062381525583	0.000252409883862969	1.72868790219718	0.878056441973758	-0.850631460223427	1	5.62032771323581	7.26435741665373	0.0181730957481878
LOC100575025	Yes	XP_008179725.1		1133	157	partial=false	uncharacterized protein LOC100575025	Single	A. pisum specific	LSR1	No	3.11198991411139	5.64472591432134	0.0543847861050219	-0.859045346071214	0	0.558128158626688	0.224237308256173	0.107211507663804	NA	NA	4.83292448770412	3.54834188710374	6.64847901826707e-07	0.445740625060872	0.522308896863591	0	Non-DE	4.53394635369184	5.13190262171641	0.999998581831488	-0.178726474424082	0	3.32241124191384	3.8872378548886	0.833722542869411	-0.226514728484443	0	8.46471312067217	1.67051854588324	4.36354179655696	6.15556694538301e-08	2.34109585891167	0.955945539511125	-1.38515031940055	1	6.20480352809313	0.131315975206987	3.09420864743387
LOC100160916	Yes	XP_003245102.1	ACYPI002182	625	128	partial=false	late histone H2B.L4-like	Single	Hemiptera	LSR1	No	3.17552697585252	2.29614328359034	0.396278536784045	0.46776595513401	0	0.689065405870507	2.44786162536296	0.0111056659665849	-1.82865875295605	-1	2.71750494471122	0.911325601182054	0.0234623323670251	1.57613894799241	0.119388086203081	0	Non-DE	2.03512840947843	3.39988147994401	0.999998581831488	-0.74036462844062	0	0.407796845377619	1.66661873488871	0.953509116285061	-2.03100158285248	0	4.90092587538125	0.713553639140655	2.53803531961175	0.0669962717252748	2.77978780430667	0.949314775692658	-1.83047302861401	0	1.65973799047888	0.496426406834634	0.345150089503801
LOC100572666	Yes	XP_003247685.1		1164	156	partial=false	uncharacterized protein LOC100572666 isoform X1	Mutiple	Aphididae	LSR1	LSR1	3.24006782321663	1.76522177133591	0.0324995112240504	0.876137366361339	1	0.171128919601724	0.544887269665729	0.0191307697936055	NA	NA	1.31240441779232	1.32964337371359	0.977986319833872	-0.0188255690450083	0.988421066477048	0	Non-DE	1.25112244011109	1.37368639547355	0.999998581831488	-0.134829698325791	0	1.13926412857858	1.61521224141611	0.789702870351349	-0.503621487513674	0	0.438519994256024	2.2296974821937	1.26899577692723	8.95303897433388e-06	-2.3458692025164	-1.53275746841562	0.813111734100774	1	2.24819565682696	0.796811758697702	0.653645925990263
LOC100569144	Yes	XP_003242044.2		1607	123	partial=false	uncharacterized protein LOC100569144	Single	A. pisum specific	LSR1	No	3.37435754028452	3.03577796355192	0.90773491205431	0.152541802520603	0	0.932684833821896	1.65146254542186	0.444266296667644	-0.824215369155377	0	3.48286327605176	1.22381263341276	0.582739598617808	1.50881468363232	0.117169635331556	0	Non-DE	3.47574163835055	3.48998491375298	0.999998581831488	-0.00589995351495801	0	1.11965423763612	1.38005022707771	0.941965505038054	-0.30166749509537	0	6.07569381060481	0.0650857822948625	4.30781023525562	0.000552099409949781	6.54237176905218	0.496084722588949	-6.04628704646323	1	1.25817149267435	0.427344519031689	1.8197564938037
LOC100164316	Yes	XP_001948811.1	ACYPI005344	929	218	partial=false	uncharacterized protein LOC100164316	Mutiple	Insect	LSR1	No	3.48522229930935	2.32079494268206	0.343044249424278	0.586610853735598	0	0.535563634267857	0.393593629908873	0.604292632572981	NA	NA	1.36588669512707	0.429896911266631	0.000164881727326001	1.66754522980893	0.0711298189866022	0	Non-DE	1.2388738435053	1.49289954674884	0.999998581831488	-0.269087810588555	0	0.492864458381569	0.335445590594224	0.999931002494462	0.555112168916007	0	2.55779718802716	0.676554926615859	0.86330797073819	0.00146600752573966	1.91846608182297	1.56684396125712	-0.35162212056585	1	0	0.504865808085606	0.885798087331409
LOC107884940	Yes	XP_016663558.1		1826	395	partial=false	uncharacterized protein LOC107884940	Single	A. pisum specific	LSR1	No	3.54273707627899	2.42973704577634	0.529576400114698	0.544045557667649	0	0.415186028871895	0.457286137689211	0.914878932750226	NA	NA	1.74535258411711	0.465846800897601	0.000519162279877703	1.9053640152186	0.0585892841799608	0	Non-DE	1.67122265753128	1.81948251070295	0.999998581831488	-0.122624226791701	0	0.669824383309273	0.159880427280094	0.578084627264996	2.06678956128976	0	3.32469418042669	0.83360246095956	1.07776111096509	0.0064554158418429	1.99566053513794	1.62509374419169	-0.370566790946248	1	0.0835980687057925	0.293214189355744	1.06265136876126
LOC100161339	Yes	XP_001950359.2	ACYPI002569	3353	558	partial=false	venom carboxylesterase-6 isoform X1	Mutiple	Arthropod	LSR1	No	3.63965775476452	2.57889029918754	0.280004051097103	0.49703608811838	0	0.491797643440262	2.61318447018763	0.000636083372548612	-2.40943412978983	-1	10.2145752119168	7.2202883267695	0.00048284790206256	0.500494997242977	0.308774745776795	0	Non-DE	12.6669354467769	7.76221497705681	0.0660653827679757	0.706527236056747	0	8.11056147504681	5.88487860435354	0.348415883119171	0.462789137199448	0	11.6586863947807	9.83870647171376	9.14633276925605	0.152826508392945	0.244862400515542	0.350136533110679	0.105274132595137	0	4.25284651017121	4.97313616760841	12.5789402340163
LOC100160570	Yes	XP_001942648.2	ACYPI001857	2179	457	partial=false	protein yellow-like	Single	Insect	LSR1	No	3.97959991647568	1.70989486955966	0.108942774301318	1.21866765388616	0	0.788435887068758	0.308243222944518	0.191965745443606	NA	NA	6.86721708217547	8.7576454063821	0.00389440828966687	-0.350812932078909	0.412794338525894	0	Non-DE	7.91724092686994	5.817193237481	0.964923279334558	0.444674525325354	0	10.0301764643208	6.84884881947406	0.387539497341987	0.55041356809966	0	8.49146829741124	8.84710760477281	3.26307534434235	2.02223131443407e-06	-0.0591911492028058	1.37975451630091	1.43894566550371	1	6.41042761242942	9.14810208380752	11.261941417185
LOC100575063	Yes	XP_016662189.1		1017	94	partial=false	THAP domain-containing protein 2-like isoform X1	Mutiple	Aphididae	LSR1	No	4.1245197940115	2.75254746302536	0.175366928460481	0.583441285397811	0	0.63877818833886	0.0981334923291187	0.00401695205598978	NA	NA	3.36179374835061	2.35853938899846	0.00858373289489364	0.511319266714737	0.528734166581776	0	Non-DE	3.22768446863999	3.49590302806123	0.999998581831488	-0.115165616050119	0	2.00810547211484	2.88419026432389	0.550653449399231	-0.522331293223397	0	1.75181239055162	6.31752933792197	2.01603951657824	6.06848994200221e-08	-1.85045266450202	-0.202664845988455	1.64778781851357	1	2.23113369109404	0.850250102204478	3.71805765591894
LOC100572996	Yes	XP_003248262.1		1650	394	partial=false	uncharacterized protein LOC100572996	Mutiple	Aphididae	LSR1	No	4.13696882460093	25.2773343575387	1.95758721936912e-05	-2.61116917470372	-1	0.294980261148575	6.21592559277426	3.84140108112164e-06	-4.396813120979	-1	0.516667803668274	0.10807118432654	0.029782204950408	NA	0.0792670594262626	NA	Non-DE	0.550247942346582	0.483087664989965	0.999998581831488	0.187796829251302	0	0.140094273941555	0.0600365499040189	0.619203343769707	1.22248501216739	0	0.642881568242978	0.848556684305374	0.0585651584564685	0.000599465169777647	-0.400403661998281	3.45420154306827	3.85460520506655	0	0.103939527394185	0.161936655162375	0.0699367959766989
LOC100165556	Yes	NP_001156213.1	ACYPI006496	1010	169	partial=false	uncharacterized protein LOC100165556	Mutiple	Insect	LSR1	No	4.67569316634496	3.42099771592446	0.367526662094634	0.450751801665432	0	0.76063364188343	1.32840489166911	0.209548119239078	-0.804340228166482	0	1.87987604571329	1.10814475378027	0.0177511181089559	0.762437746406657	0.189757284205105	0	Non-DE	2.04753006095713	1.71222203046946	0.999998581831488	0.258014839321374	0	1.22536194533819	0.932318966443388	0.527994584626652	0.394312431438317	0	3.33555843004704	1.08985219855053	1.21421750854231	0.00117938041831927	1.61370670012327	1.45782587149795	-0.155880828625323	1	1.45349808122124	0.542070753508427	1.14657996106858
LOC100163030	Yes	XP_001944767.1	ACYPI004143	2628	354	partial=false	bone morphogenetic protein 4	Single	Aphidomorpha	LSR1	LSR1	4.69172817561321	1.65366385636806	0.0275743663596585	1.50439693543422	1	0.676683222812977	0.818906228560098	0.72867177692781	NA	NA	1.42591810758364	0.666894817415081	0.999968237016191	1.09624484449605	0.243809559694984	0	Non-DE	1.33834543376939	1.51349078139789	0.999998581831488	-0.177429356826917	0	0.892265032301358	0.328839495085667	0.548958173688722	1.44008871855163	0	2.90357197629119	0.106348113146737	1.26783423331299	0.000276495917603353	4.76965620078369	1.19539856728998	-3.57425763349371	1	0.310370297808193	0.452482065098146	1.2662544427969
LOC100164626	Yes	NP_001280269.1	ACYPI005620	948	222	partial=false	glutathione S-transferase 1-1-like	Single	Aphidomorpha	LSR1	No	4.81402989763176	6.24796028578503	0.693697984992124	-0.376133303739762	0	0.991100474350524	1.60753292454839	0.570673240749689	-0.697689246399374	0	11.664583981451	5.87118157526847	0.596655334865929	0.990399870178167	0.34148984599498	0	Non-DE	7.58426009568264	15.7449078672193	0.851653432587474	-1.05380496925103	0	5.6862095438641	6.14863962237503	0.970106369721793	-0.112799986471657	0	27.1764830833874	0.727709576176402	7.08955928478902	7.03308599746769e-05	5.22265923337087	1.9385758760732	-3.28408335729766	1	6.33781938624113	5.50773530959751	5.60197321463805
LOC100574975	Yes	XP_008182870.2		1193	244	partial=false	leucine-rich repeat-containing protein 15-like	Single	A. pisum specific	LSR1	LSR1	4.81865140660075	1.1541493040535	0.0170086205788157	2.06170451362786	1	0.954228362591186	0.436358908275771	0.266425007040955	NA	NA	8.14217022398318	15.1471060960624	1.00849027119269e-11	-0.895548705717347	0.160753187870477	0	Non-DE	8.98038471665297	7.30395573131339	0.999998581831488	0.298099229569015	0	17.7839320402908	11.1918671797198	0.152026259288094	0.668123593926893	0	10.9485346019664	13.4576025739316	0.0203734960515727	1.60760105907307e-13	-0.297681178526649	9.06277777020461	9.36045894873126	1	19.2371439000939	9.28280635480525	14.9305005242303
LOC103308934	Yes	XP_008181447.1		411	136	partial=false	uncharacterized protein LOC103308934	Single	Insect	LSR1	No	4.85838980006637	4.05413181308875	0.456992222246126	0.261079358398163	0	0.593137618794519	1.08664410960697	0.111406638356554	-0.873330284928995	0	5.26023119293272	4.85654099704571	0.000134857566827069	0.115194788867096	0.914578221733389	0	Non-DE	5.2826298144904	5.23783257137504	0.999998581831488	0.0122863708317291	0	4.13261148105271	5.9424352710352	0.75720151141829	-0.524000545369468	0	5.65587090932476	5.3336345357682	4.79118813370521	0.463936840537571	0.0846286772812164	0.239361124437322	0.154732447156105	0	5.14344290875182	0.83464726008886	7.72977369256385
LOC107883043	Yes	XP_016657858.1		921	306	partial=false	uncharacterized protein LOC107883043	Single	A. pisum specific	LSR1	LSR1	5.06642926931515	0.844532501013665	0.000225582062256198	2.58460212698208	1	0.112700766882705	0.141291054160226	0.871228011211393	NA	NA	0.777241884801041	0.330858365088743	0.0214498846113395	NA	0.0603233643952875	NA	Non-DE	0.651849543304732	0.902634226297349	0.999998581831488	-0.469602476908406	0	0.292928354570726	0.387753380865769	0.787945471667166	-0.404591511884684	0	0.471789357054656	1.28317517016862	0.576761127179848	0.0213982370989475	-1.44331001930241	-0.289775414643319	1.15353460465909	1	0.462823928689216	0.156253915174667	0.312183248699437
LOC100572561	Yes	XP_008178355.1		1663	394	partial=false	putative nuclease HARBI1	Mutiple	Aphididae	LSR1	No	5.1409987889334	12.5490043395989	0.000370453084255421	-1.2874357595459	-1	0.43405848523855	13.2785172685405	1.12866962803099e-07	-4.93473933299395	-1	0.529918084248375	0.221259663330228	0.0667508842569727	NA	0.124885159949886	NA	Non-DE	0.553781570924001	0.506054597572749	0.999998581831488	0.130023999821546	0	0.247305870122269	0.182190353142165	0.702596142178067	0.440849912932006	0	0.501117618009467	0.962380291868392	0.126256342867266	0.000224519681783086	-0.941319872909611	1.98793904002023	2.92925891292984	0	0.230376341530905	0.256448690713245	0.182168427583
LOC100165998	Yes	XP_008184270.1	ACYPI006906	1517	466	partial=false	uncharacterized protein LOC100165998	Mutiple	Aphididae	LSR1	No	5.40292939973176	3.8230257655747	0.135126513300242	0.499015872323692	0	0.309054239129663	1.20335796646803	0.00155771514408095	-1.96078706014399	-1	9.20856844136371	1.25856489858163	1.80922889607674e-07	2.87109832263432	0.159220276281152	0	Non-DE	10.3011746469084	8.11596223581901	0.992480241191567	0.343974800604833	0	1.1381606348455	1.43917129418582	0.84118562955059	-0.338534128420865	0	1.15385407298911	24.1168377409194	2.35501351018259	2.09474473814178e-12	-4.38538902058402	-1.02921078924753	3.35617823133649	1	1.41952586047649	0.972701190095383	1.29410271109679
LOC100570006	Yes	XP_016657827.1		2552	722	partial=false	uncharacterized protein LOC100570006	Single	A. pisum specific	LSR1	LSR1	5.99382449932003	3.08645459776409	0.0313526628624634	0.957503600209814	1	0.742151846434886	1.63587328570484	0.0391033965564559	-1.1401685080798	-1	3.11349768954173	1.1967144604107	0.00420186823423957	1.37938303298837	0.0582150488660079	0	Non-DE	3.08027512253371	3.14672025654975	0.999998581831488	-0.0307897141211275	0	1.24487852518445	1.12446836325008	0.999931002494462	0.146761899802136	0	5.19288170752649	1.63197087449975	2.51564048659895	0.0374875924947033	1.66985943417453	1.04558003605795	-0.624279398116584	1	0.978950068839031	0.475584897254801	2.03493538082143
LOC100569042	Yes	XP_008182250.1		2890	523	partial=false	zinc finger protein OZF-like	Mutiple	Insect	LSR1	No	6.07723272966355	9.05531908271289	0.0657878859683739	-0.575343129738049	0	0.720699796803347	1.51506500287335	0.0128002554459587	-1.07180440351889	-1	7.91512663449059	4.28980990293871	3.93177668454322e-05	0.883683310804993	0.175172115404614	0	Non-DE	8.0513356544343	7.77891761454688	0.999998581831488	0.0496587074444795	0	3.99529979818441	4.73157506007016	0.651412626406201	-0.244016748155188	0	2.78068753247717	7.70249729700943	13.2621950739852	9.85599229886918e-09	-1.46985148206362	-2.25376503497092	-0.783913552907299	1	3.2334869121495	2.45590158513249	7.02452414613074
LOC100161506	Yes	XP_001946277.2	ACYPI002723	947	202	partial=false	uncharacterized protein LOC100161506	Single	Aphididae	LSR1	No	6.32899485421449	4.45670367900561	0.249428449702945	0.505989777564473	0	0.0770565400021956	0	0.10897592917579	NA	NA	4.02482231196568	6.09544618911702	0.000226828341887895	-0.598794561821932	0.520292848675869	0	Non-DE	3.8455578404342	4.20408678349715	0.999998581831488	-0.128599558516914	0	5.47498834686009	7.02613295250243	0.999931002494462	-0.359874982279574	0	0.159726510748133	10.3341246323198	1.58061579282914	8.34838386904558e-10	-6.01477960760006	-3.30599936350415	2.7087802440959	1	0.0201418593812975	0	18.2621683360935
LOC103308987	Yes	XP_016658734.1		1937	215	partial=false	jouberin isoform X1	Single	Hemiptera	LSR1	No	7.02223174772337	14.5821345010471	0.0288295705841534	-1.05418974874265	-1	0.292965201906008	0.419821785092232	0.451370866040613	NA	NA	2.71940123647418	1.09272429589127	0.566557376175805	1.31528061836698	0.302763718804529	0	Non-DE	2.95196078569192	2.48684168725644	0.999998581831488	0.247358888260707	0	0.940947583695969	1.32038936418423	0.727688309529379	-0.488777159002515	0	0.84173241978066	7.03656744394174	0.279903845700139	3.04378435586414e-12	-3.06328735676958	1.58808642839412	4.6513737851637	1	1.37705414953985	0.693473930789592	1.07092876359433
LOC107883890	Yes	XP_016660295.1		687	225	partial=false	uncharacterized protein LOC107883890	Single	A. pisum specific	LSR1	No	7.25051131174969	5.22978804558558	0.225509264856848	0.471322572877134	0	0.265865744260173	0.619354288381068	0.0999738496446278	NA	NA	0.582754162680235	0.428774887212965	0.663598447488272	NA	0.602943719394361	NA	Non-DE	0.398710926900738	0.766797398459731	0.999998581831488	-0.943502298573751	0	0.375704602743991	0.508380313916426	0.745879398388814	-0.436309375243573	0	0.224936138212272	1.32336932255895	0.199957027269487	6.76732775807071e-05	-2.55609614881077	0.169745394098282	2.72584154290905	1	0.499453846863944	0.428231743554808	0.344394650558316
LOC107884216	Yes	XP_016661355.1		2001	134	partial=false	uncharacterized protein LOC107884216	Single	A. pisum specific	LSR1	No	7.81798501984997	6.36046194723515	0.410789383672631	0.297661042345284	0	0.0577924050016467	0.0140326337462366	0.431028672549905	NA	NA	2.41497293819685	0.232007218993712	0.912129323203543	3.37920346173502	0.207173081522135	0	Non-DE	2.45706667547841	2.37287920091529	0.999998581831488	0.0502983501599965	0	0.138527127955286	0.372227355551351	0.392424157228543	-1.42601555626628	0	0.0201385513300174	7.15229949171944	0.0724807715410927	1.05479277835222e-11	-8.46517748314705	-1.84248136688538	6.62269611626166	1	0.44757557893142	0.0426649615348254	0.124798993035573
ACYPI47807	Yes	NP_001233094.1	ACYPI47807	1309	121	partial=false	uncharacterized protein LOC100572131	Single	Aphididae	LSR1	No	8.11287415274971	10.3261270827612	0.240979067741655	-0.348010432468553	0	0.236657923995859	0	0.00328554362161021	NA	NA	3.21429998992459	0.029430748761649	0.999968237016191	6.76618771750331	0.172745454207902	0	Non-DE	3.35733654845284	3.07126343139633	0.999998581831488	0.128484902054516	0	0.037123705335245	0.017891313901255	0.999931002494462	1.05308137391839	0	0.0707209522293232	9.54312717000967	0.0290518475347755	5.65077556528678e-10	-7.07415716341098	1.2805889228172	8.35474608622818	1	0.0592900049862697	0	0.0171442403014234
LOC100571610	Yes	XP_003240949.1		915	266	partial=false	uncharacterized protein LOC100571610	Mutiple	Insect	LSR1	No	8.25487170943505	7.50280223771918	0.776849728819321	0.137814510746261	0	0.115584810003293	0.0292198719794083	0.317591767249898	NA	NA	3.66285214306944	0.0182703277562841	0.00168158912372286	7.6394856752662	0.166544621110067	0	Non-DE	3.25012875374734	4.07557553239154	0.999998581831488	-0.326506932316191	0	0.0169019851602677	0.0203228416503087	0.999931002494462	-0.265909438806854	0	0.160603048359927	10.7085098866488	0.119443494199567	8.8364256451779e-09	-6.05823010629808	0.426861677825985	6.48509178412406	1	0.0253529777404015	0	0.0243874099803705
LOC100162832	Yes	XP_008185283.1	ACYPI003955	1608	197	partial=false	protein D3 isoform X1	Single	Insect	LSR1	No	9.15014580750812	22.4166969355083	0.005422651455268	-1.29269774593532	-1	0.600329470350274	0.798328513336828	0.538176693604599	NA	NA	8.11149794861607	4.53409219249176	0.00883837729961765	0.839140602501662	0.0938458864400616	0	Non-DE	9.13964625255858	7.08334964467356	0.999998581831488	0.367706569639227	0	4.17908687992347	5.06660016134419	0.548509476514727	-0.27783022935757	0	11.1148490723568	10.3845694874917	2.83507528599969	6.76852504510553e-06	0.0980460377788729	1.97099149977446	1.87294546199558	1	4.81870404425411	6.625127368017	2.51972982995674
LOC103311700	Yes	XP_008189618.1		339	59	partial=true	uncharacterized protein LOC103311700	Mutiple	Arthropod	LSR1 & P123	No	1.00420346313325	0.56018698801362	0.169121804141928	0.841957370691167	0	1.49895857581831	8.59074809520749	0.000264323252516489	-2.51874380457468	-1	0.943398248882999	0.854372785807241	0.887835173203067	NA	0.650496739856868	NA	Non-DE	0.85266032914708	1.03413616861892	0.999998581831488	-0.278383122769411	0	0.829275199046495	0.892019165948359	0.798641328452728	-0.105223761652164	0	1.62825033113724	0.594059329031446	0.607885086480312	0.00170931379937413	1.45448936202281	1.42130328061427	-0.0331860814085353	1	0.898720395292412	1.12875902705937	0.581646661423334
LOC100569121	Yes	XP_003244563.1		869	221	partial=false	adhesive plaque matrix protein-like	Single	Aphididae	LSR1 & P123	LSR1 & P123	1.01051270347033	0.246144405011827	0.0187686649155171	2.03706736978165	1	1.05343973976441	0	0.000361036184222078	13.3629571135241	1	5.62021305503222	5.58114543234139	0.270362446339811	0.0100634021797502	0.924932227018785	0	Non-DE	7.23436010176458	4.00606600829986	0.999998581831488	0.85267921945938	0	4.92990053173955	6.55801278324416	0.490279361559693	-0.411700175590792	0	1.9587970228081	2.65321220097866	12.2486299413099	0.000314425143632622	-0.437752881110232	-2.64451870163698	-2.20676582052675	1	5.61583353064793	8.79914647753195	2.9651188782211
LOC103309228	Yes	XP_008182365.1		678	225	partial=false	uncharacterized protein LOC103309228	Single	A. pisum specific	LSR1 & P123	No	1.01900341183429	1.96302283545555	0.014723821778377	-0.945849993132191	-1	1.09902850008985	5.7451871095227	1.81674554711356e-05	-2.38601892763807	-1	1.01281328709448	2.71500959816169	0.00018346410879024	-1.422499761051	0.145793504710915	0	Non-DE	1.00261253814585	1.02301403604311	0.999998581831488	-0.0290617584725076	0	2.86428450738083	2.49109723433298	0.727372109084871	0.201393466603101	0	1.21430099384939	0.901136603872611	0.923002263561438	0.346230609587618	0.430267061376803	0.395682489371586	-0.0345845720052172	0	3.76834317317369	3.89278069545973	0.508792430308857
LOC100575253	Yes	XP_008181883.1		770	66	partial=false	ARL14 effector protein-like	Mutiple	Arthropod	LSR1 & P123	No	1.01901767280417	1.42637232977079	0.324642390118761	-0.485131119833726	0	1.32198263785589	3.67689598420754	0.00713790049253508	-1.47571524442113	-1	1.19173253323295	1.36127650599543	0.664589106387234	-0.191884583614471	0.861715243953155	0	Non-DE	1.17581437011235	1.20765069635356	0.999998581831488	-0.0385429117027944	0	1.42935413306321	1.25916006539376	0.972130304384303	0.182901707876533	0	1.70553495515996	0.689056375052993	1.18060626948591	0.00523965207417581	1.30740562585407	0.530658807469652	-0.776746818384414	1	1.31912758372464	2.24685125508129	0.703395413451696
LOC107885329	Yes	XP_016664438.1		531	176	partial=false	zinc finger protein 2-like	Single	A. pisum specific	LSR1 & P123	LSR1 & P123	1.0240507933994	0.171981125737428	0.00416061042346704	2.57326737680118	1	1.00913006542235	0	0.000231462878654316	13.3009674701575	1	1.49277880393531	1.73356549285566	0.230553759567403	-0.215728512189838	0.554451795729384	0	Non-DE	1.56887798253959	1.41667962533102	0.999998581831488	0.147219615701738	0	1.50803980405429	2.07185402605772	0.655089804934753	-0.458247852087702	0	0.691908632582216	2.48613913628237	1.30028864294134	0.000461175219894292	-1.84510312692381	-0.910080921054355	0.935022205869452	1	1.51640338199776	1.91321490350081	1.85044049736903
LOC100164631	Yes	XP_016661052.1	ACYPI005625	1509	390	partial=false	serine protease snake	Mutiple	Arthropod	LSR1 & P123	P123	1.0386668095449	0.775078788396506	0.482698078786264	0.422270823959381	0	2.07390713840428	0.164548015915884	0.000176638514874906	3.65496382767402	1	17.4821931951817	23.6891588552666	0.0011472164068932	-0.438338623879592	0.0147591939488858	0	Non-DE	16.9145606599683	18.0498257303952	0.999998581831488	-0.0937192031235907	0	23.9356900924264	23.3193619995268	0.999931002494462	0.0376350831409007	0	14.7750026229819	20.0100989375723	17.661478024991	0.0545355405685464	-0.437567359392464	-0.257446099603587	0.180121259788878	0	24.1619107092148	27.6851701838166	19.9250475676887
LOC100168734	Yes	NP_001155798.1	ACYPI009411	1051	217	partial=false	C-type lectin-like precursor	Single	Insect	LSR1 & P123	No	1.0446986978758	1.9142389734952	0.558427793240279	-0.873621307601064	0	1.16580371242194	0.852349465156611	0.766401248260497	0.451762430682681	0	13.1120502146709	5.47959031665047	0.795645321160369	1.25873802031857	0.244405604767224	0	Non-DE	14.3748302885827	11.849270140759	0.999998581831488	0.278746724842517	0	6.02692068122276	4.65859476979204	0.922557124675328	0.371526235622389	0	6.7376650062673	0.709797153303103	31.8886884844422	0.000260702337574802	3.2465881785918	-2.24270727048601	-5.48929544907781	1	3.82809834732727	12.1702963179858	2.10881587877006
cp28	Yes	NP_001127761.1	ACYPI56620	875	195	partial=false	cuticular protein 28 precursor	Mutiple	Aphidomorpha	LSR1 & P123	P123	1.04904521599447	0.698827113673277	0.480935360441013	0.586000460627017	0	1.42015457823504	0.00926153827251615	0.000505589883097774	7.24518822766648	1	26.3288711795682	52.1197439941383	0.0092744710267259	-0.985181617310756	0.294440398840675	0	Non-DE	36.9307699947635	15.7269723643729	0.999998581831488	1.23158238164508	0	46.1194483387831	61.120187477171	0.389032029886451	-0.406273712446261	0	5.68724246211371	10.075840421393	63.2235306551979	0.000588240563597586	-0.825087913022975	-3.47463730166323	-2.64954938864025	1	54.8429107867337	88.7457388423625	19.5511479644444
LOC100168857	Yes	XP_001942555.1	ACYPI009525	2950	620	partial=false	glucose dehydrogenase [FAD%2C quinone]-like	Mutiple	Insect	LSR1 & P123	No	1.05042939586429	14.3472311856355	5.63436317906213e-07	-3.77159396227319	-1	3.17177313934686	21.0092911934987	1.5551565040843e-06	-2.72762738045107	-1	9.58904681336066	19.0302206921929	0.0198528051640045	-0.98882551016712	0.417953141185472	0	Non-DE	12.1172375349837	7.0608560917376	0.999998581831488	0.779145814980564	0	20.3738323273934	17.0148032393922	0.761004531482438	0.259926909488509	0	1.82293006013827	3.91518552361335	23.0290248563303	0.000861543898519659	-1.10277917008403	-3.65904933200852	-2.5562701619245	1	10.4800128767833	45.0587195614286	8.46767097529594
LOC107884682	Yes	XP_016662839.1		210	70	partial=true	G-box-binding factor-like	Single	A. pisum specific	LSR1 & P123	No	1.06031348175698	3.18120433774838	0.00115952565211182	-1.5849914757189	-1	1.82380351857243	1.847814735955	0.942350673186279	-0.0188687759768434	0	2.1526598067207	2.31820128228382	0.407664306869906	-0.106880708206983	0.666233782861736	0	Non-DE	2.21401524517188	2.09130436826952	0.999998581831488	0.0822621092730807	0	2.17156028203371	2.53816278265899	0.721044613649715	-0.225052595778844	0	1.40379959381767	2.1103524729695	2.94382735337492	0.000343909635038345	-0.58811258189552	-1.06830231225798	-0.480189730362461	1	2.57055553127937	2.46795659152178	1.89557193609881
LOC100161949	Yes	XP_016664382.1	ACYPI003134	3187	645	partial=false	transmembrane protease serine 9	Single	Arthropod	LSR1 & P123	P123	1.06604417974546	1.35373174788968	0.424188544296925	-0.34464590035173	0	1.2161704819661	0.195017436276765	0.000901724911993793	2.64004948780382	1	3.34373465720297	2.4454211662212	0.505498365964762	0.451361560758169	0.289170573431179	0	Non-DE	3.1506329965893	3.53683631781665	0.999998581831488	-0.166817742789618	0	2.51424770881351	2.34218135233274	0.983315259746937	0.102274007684154	0	2.62961056318852	2.00784180244975	5.39375160597065	0.0453571434593502	0.38918656399971	-1.03641181184827	-1.42559837584798	1	2.14498000521899	3.64676133635379	1.8448784233178
LOC100568811	Yes	XP_003248014.1		2873	458	partial=false	uncharacterized protein LOC100568811	Single	Aphidomorpha	LSR1 & P123	P123	1.0725754519442	0.644391614453377	0.126896174613921	0.734980148380926	0	2.35186196537028	0.275464593609767	4.44603833804636e-05	3.0934022919841	1	4.39371881217442	5.13422035384011	0.387958929474727	-0.22469793649587	0.68166161017411	0	Non-DE	4.54196800864496	4.24546961570388	0.999998581831488	0.0973933970923512	0	4.86337320261316	5.54049108068053	0.653735434921194	-0.188056550531876	0	2.65698940561321	3.86384810535123	6.66031892555882	0.00578001313665678	-0.540228945851046	-1.32576615008782	-0.785537204236778	1	5.45971946780967	7.52085611871214	2.83431280517903
LOC100571987	Yes	XP_016657104.1		1826	607	partial=false	trehalase-like	Mutiple	Insect	LSR1 & P123	P123	1.08163111257035	1.87150167172896	0.0744726628947446	-0.790931491452783	0	4.15370274988702	0.0292198719794083	1.07802912733411e-06	7.14641009466639	1	0.165624854560788	0.737618290157158	0.999968237016191	NA	0.519125176199462	NA	Non-DE	0.141097079306897	0.190152629814679	0.999998581831488	-0.430469766982793	0	0.865924811117314	0.545158508716924	0.999931002494462	0.66756599539175	0	0.173030596454411	0.0386150225059352	0.285228944722018	0.999999983451147	2.16089532116064	-0.720765399052829	-2.88166072021347	0	0.0182177347899731	2.73874198590438	0
LOC100158720	Yes	XP_001946057.1	ACYPI000159	2557	631	partial=false	glucose dehydrogenase [FAD%2C quinone] isoform X1	Mutiple	Insect	LSR1 & P123	P123	1.0847983626484	0.892695542494969	0.687472269823603	0.281158162630778	0	1.91794905425058	0.661320803627034	0.0155512762626818	1.53599928951148	1	1.55620419281087	2.95776207692032	0.140458903223219	-0.926430707297441	0.328598009342233	0	Non-DE	1.10152350642622	2.01088487919552	0.999998581831488	-0.868330209038112	0	2.75645375361817	3.25972456187355	0.999931002494462	-0.241936668854138	0	1.03676854175821	1.02453251241649	2.60731152425791	0.0481061711377199	0.0171264197261617	-1.33038530422867	-1.34751172395483	1	3.41435285337609	4.80288840115118	0.933752085788706
LOC100569758	Yes	XP_003243752.1		1800	327	partial=false	uncharacterized protein LOC100569758	Single	Insect	LSR1 & P123	LSR1 & P123	1.08561415800543	0.278516477991787	0.0313454516379044	1.96229183706398	1	3.10902418674517	0.107262876444003	0.000133999319206416	4.85594110826421	1	8.8455810042934	10.2388574450804	0.204662546370514	-0.211023702818195	0.401740496172674	0	Non-DE	8.86201811117582	8.82914389741098	0.999998581831488	0.00536171900273657	0	8.86956549086403	12.292795376405	0.541474020469066	-0.470877685742759	0	4.81292811590134	11.9556819243981	9.76813297258077	0.000332835896761102	-1.31269173123066	-1.02115275803589	0.291538973194764	1	10.128762639769	9.20005931643273	11.2020097143722
LOC100574951	Yes	XP_008187252.1		764	160	partial=false	cuticle protein 7	Single	A. pisum specific	LSR1 & P123	P123	1.09147562743247	0.447220477428543	0.107337614016015	1.28703137913155	0	1.06905052478278	0.00926153827251615	0.000589867598968106	6.83550365725871	1	38.3546291053597	129.438025854338	0.0295655667925447	-1.75478624725199	0.137312189079493	0	Non-DE	54.32331036243	22.3859478482895	0.999998581831488	1.27897799243934	0	114.860274103783	151.304653480172	0.328613087542044	-0.397576449625923	0	6.47410351577096	3.95860279199217	104.631181008316	0.000968818775446683	0.709674959152715	-4.01446770283347	-4.72414266198618	1	146.752569475623	230.579705450084	27.7472298322008
LOC100165761	Yes	XP_001948209.1	ACYPI006690	1365	346	partial=false	uncharacterized protein LOC100165761	Single	Insect	LSR1 & P123	P123	1.10092775154418	1.13543599677528	0.914409888095099	-0.0445226078914309	0	1.54594017074417	0.0268157191110007	0.00031709907839291	5.84398502449756	1	30.3087881901528	31.2075012237989	0.0488743518924664	-0.0421565373437017	0.980831121613146	0	Non-DE	49.2228794159748	11.3946969643307	0.999998581831488	2.11096649689895	0	29.1434987808268	34.3035048882571	0.445696869067409	-0.235181899773822	0	0.704144405884451	0.955570881190865	89.266649283383	7.73473784204024e-05	-0.440437662367506	-6.98590288112366	-6.54546521875615	1	30.2886179850603	55.1540116968067	13.152952731879
LOC103309784	Yes	XP_008184332.1		1856	376	partial=false	beta-1%2C3-galactosyltransferase 5-like	Single	Insect	LSR1 & P123	No	1.1051841362654	0.812596494309882	0.419712478922096	0.443628715946075	0	1.63639988939344	1.00921030299459	0.135720141819488	0.697243719163947	0	5.83010067018466	7.44682735171908	0.00418915994595953	-0.353099742923166	0.261821974195144	0	Non-DE	5.64330414414747	6.01689719622185	0.999998581831488	-0.0924796020285183	0	7.17511816893849	7.85439112588996	0.598838441512412	-0.130496849706311	0	3.74862526876985	6.64323436584876	7.09844237593537	6.81306539325971e-05	-0.825507429244801	-0.921122710800256	-0.0956152815554551	1	7.68018346033491	9.73780345501983	5.33401913873948
LOC107885219	Yes	XP_016664247.1		582	152	partial=false	uncharacterized protein LOC107885219	Single	A. pisum specific	LSR1 & P123	LSR1 & P123	1.10568352013323	0.378991101984721	0.00884791947185404	1.54445247686651	1	1.22009410685136	0.142540602541699	0.000237263979799199	3.09665406062175	1	0.69648901160723	0.730810740814395	0.631010052880989	NA	0.725626486364975	NA	Non-DE	0.469537420580305	0.923440602634155	0.928122817349283	-0.975779026957015	0	0.646066267707174	0.857927450475227	0.724783545283309	-0.409173501963231	0	0.441437866798729	0.811467860890668	0.836561307132292	0.180135637752142	-0.878174563308546	-0.922106546294032	-0.0439319829854857	0	0.689914579880701	0.720654634239744	0.788011019194548
LOC107884392	Yes	XP_016661828.1		699	178	partial=false	uncharacterized protein LOC107884392	Single	A. pisum specific	LSR1 & P123	No	1.10883814030177	1.30239644893003	0.669409016361028	-0.232100549063434	0	1.66395155141599	1.61387561035029	0.922161070632136	0.0440813506393619	0	1.92908965228323	1.6433188357687	0.579353113250055	0.231294769779887	0.430193533071499	0	Non-DE	2.22254019471079	1.63563910985566	0.945262643843346	0.442355045728235	0	1.46473437848321	1.91119552169694	0.420860926612388	-0.383836314833058	0	1.33066824927587	2.09652055312752	2.36008015444628	0.015701845754294	-0.655806435211543	-0.82663763529612	-0.170831200084576	1	1.63647571216502	1.74413136899623	1.5708805575111
cp44	Yes	NP_001165720.1	ACYPI001644	787	218	partial=false	cuticular protein 44 precursor	Mutiple	Aphididae	LSR1 & P123	P123	1.12366808771371	0.334086522166892	0.0966138112792828	1.74961888155615	0	1.0599028812969	0.0140326337462366	0.00489891352623459	6.22889402588575	1	16.7508327376931	34.1784364353845	0.272322161204624	-1.02884918945198	0.287315551419915	0	Non-DE	21.8222963469732	11.679369128413	0.999998581831488	0.90184057571409	0	28.1685262032142	43.19330178364	0.369474380665369	-0.616723520412397	0	7.11438054362226	5.17750572374963	37.9606119457074	0.0156366007646127	0.458473315968444	-2.41567672123949	-2.87415003720793	1	38.7459160127279	57.418658280498	10.1052834664816
LOC100569853	Yes	XP_003247824.1		1282	305	partial=false	uncharacterized protein LOC100569853	Single	Aphididae	LSR1 & P123	No	1.12918485443576	4.69317903200148	0.000503565614044055	-2.0551867941851	-1	1.08688939296404	3.88910279010205	0.00106264780650186	-1.83913659911595	-1	5.130897448111	6.59154794294213	0.0648240305180197	-0.36139988285365	0.177512709405813	0	Non-DE	4.73086889101128	5.53092600521073	0.999998581831488	-0.225415862012851	0	5.67891101137465	7.96050334029335	0.567832834996154	-0.487245349951844	0	3.05251521676943	6.69068454807558	5.649492579488	0.000689817044592412	-1.13212963955041	-0.888101082506148	0.24402855704426	1	7.27870082224039	5.11721169593052	6.94643348539351
LOC107885069	Yes	XP_016663981.1		1443	480	partial=false	uncharacterized protein LOC107885069	Single	A. pisum specific	LSR1 & P123	No	1.1355259522229	1.29370171597793	0.696846419919948	-0.1881288071617	0	2.32583794762815	3.10676366909214	0.382082485682152	-0.417646328100496	0	2.24121421817204	1.07907789173906	8.82340658152631e-05	1.05441222145471	0.20971390702395	0	Non-DE	2.0839547317647	2.39847370457938	0.999998581831488	-0.202792683446817	0	1.08877267230069	1.0645357208966	0.999931002494462	0.0324784006417625	0	1.69512614527649	0.356772107804689	4.67174440143494	1.93864428749444e-07	2.24799868989736	-1.46251448168619	-3.71051317158355	1	0.784894717342087	2.86920001800833	0
LOC100575592	Yes	XP_016658444.1		2469	128	partial=false	kelch-like protein 2 isoform X1	Single	A. pisum specific	LSR1 & P123	No	1.1374669376953	1.92763572709126	0.146618810452665	-0.760955846230643	0	2.33029332890264	1.97165176964714	0.565425639302417	0.241095539171331	0	2.27522256493886	3.77467312783529	0.00325436276578492	-0.730318851994679	0.168123284866318	0	Non-DE	2.30687718448648	2.24356794539123	0.999998581831488	0.0401463226138194	0	4.1137144916256	3.26611108214984	0.635091293646209	0.332867809935257	0	1.11923202521503	1.95244817599028	3.75398749361126	0.000167608250347631	-0.802720101454313	-1.74582423080205	-0.943104129347736	1	2.01022144330428	3.43562139884935	6.16325653246126
LOC103309153	Yes	XP_008182128.1		1758	425	partial=false	uncharacterized protein LOC103309153	Mutiple	Arthropod	LSR1 & P123	No	1.13829220445444	1.4903546907435	0.328283621847759	-0.388754830971025	0	1.22322346505938	1.97094196578	0.0819246153325933	-0.68815256886738	0	0.776805029219568	0.646900832357168	0.33146874681947	NA	0.506305458609311	NA	Non-DE	0.917411537784289	0.636198520654847	0.999998581831488	0.528092034323207	0	0.504048267260692	0.861179680001883	0.387249654784345	-0.772752387072146	0	0.639399192493125	0.85170929518507	0.839306599980509	0.526184565950958	-0.413587935680707	-0.392427269317642	0.0211606663630645	0	0.608975663294677	0.719947337589239	0.633973831046502
LOC100573953	Yes	XP_008186423.2		2454	589	partial=false	ring canal kelch homolog	Mutiple	Insect	LSR1 & P123	P123	1.15110489314298	1.16989140683901	0.964944168206055	-0.0233533044654698	0	3.21315599745329	1.35403136409693	0.0088036137689804	1.24666822236239	1	36.8854387710414	44.2410731381014	0.0576615474177661	-0.262334333229568	0.101224018622696	0	Non-DE	35.9073455178969	37.8635320241859	0.999998581831488	-0.076529991808362	0	43.089917531522	45.9678065479706	0.895687075193342	-0.0932734892021978	0	40.4221457258284	27.2167842371593	43.0173863501364	0.00353146696936773	0.570647557344764	-0.0897737506269223	-0.660421307971686	1	43.2847238728172	36.0367088816252	51.9521836616235
LOC103307878	Yes	XP_008178520.1		1719	572	partial=false	zinc finger MYM-type protein 1-like	Mutiple	Insect	LSR1 & P123	P123	1.15772661770595	0.834475560599951	0.460197444750736	0.47230464972459	0	2.88450836396691	0.374063787629938	0.000276199642243536	2.94663361774159	1	2.8873941872469	4.24025441425511	2.98415338131258e-09	-0.554366809855076	0.490871527658514	0	Non-DE	2.76874686321294	3.00604151128086	0.999998581831488	-0.118631772776394	0	4.08026409103697	4.48023989908233	0.922557124675328	-0.134913452729242	0	0.0654204646603745	8.26727948814782	0.329482608932511	4.08006163820797e-12	-6.97934071211068	-2.33062262443515	4.64871808767554	1	4.69636827336561	4.82497188746268	3.22514380475646
LOC100568819	Yes	XP_016656045.1		1518	144	partial=false	uncharacterized protein LOC100568819 isoform X1	Single	Insect	LSR1 & P123	No	1.16000245248005	2.28156659692683	0.0527071980792769	-0.975835776521369	0	1.1005856719628	0.603173530228073	0.114709888650755	0.867518342560633	0	2.57352177042842	2.43560868235335	0.980116823396777	0.0794584518476773	0.818904396292187	0	Non-DE	2.70126067219542	2.44578286866142	0.999998581831488	0.143336536734943	0	2.12028288497257	2.90859737842453	0.580939712202147	-0.456066845856783	0	1.9539441418573	2.00822145010968	3.75839971931828	0.00427573056660788	-0.0395271460749696	-0.943693837940683	-0.904166691865713	1	2.64768124547272	2.21222575575518	2.35982794788864
LOC100574879	Yes	XP_008180507.1		1530	359	partial=false	uncharacterized protein LOC100574879	Single	Aphidomorpha	LSR1 & P123	P123	1.16101680288295	0.373677546924911	0.0844180026752996	1.63526129471914	0	2.39789542284138	0.114475335049226	0.000652552820931758	4.38746049535872	1	5.1100444121723	3.80946849209136	0.241996600741668	0.423736468526704	0.308684655564696	0	Non-DE	5.73590482975181	4.48418399459279	0.999998581831488	0.355175611135658	0	3.35246730714333	4.49497026951341	0.371395972514778	-0.423088310334139	0	2.80736511301967	4.74563842566725	7.77712969782999	0.000655440226681031	-0.757364489566811	-1.46998825384088	-0.712623764274072	1	4.01299374605316	4.85645774154413	2.72764678777499
LOC100575414	Yes	XP_003248235.1		658	91	partial=true	arylsulfatase B-like	Single	A. pisum specific	LSR1 & P123	P123	1.16902238834895	0.777860525277148	0.306050902261538	0.587657106820147	0	3.15877964788759	0.798423457231365	0.00136717871562718	1.98400627836867	1	13.9473622296345	16.7643239625244	0.0588489967272186	-0.265400267453255	0.0686364739989881	0	Non-DE	14.6343903610562	13.2603340982128	0.999998581831488	0.142245522201198	0	17.6147623812923	15.4886663343726	0.731301007329829	0.185572088457729	0	11.3179020877273	15.1832302616935	15.3409543394828	0.0340340008507269	-0.423868952790072	-0.438778329211141	-0.0149093764210689	0	16.1464794608079	17.6632481958896	16.7865979778921
LOC103311808	Yes	XP_008189742.1		523	174	partial=true	uncharacterized protein LOC103311808	Mutiple	Aphidomorpha	LSR1 & P123	P123	1.17638900055709	4.12250294781514	0.00104626337060683	-1.80906768813335	-1	1.27682355854682	0.172586406285563	0.000416328071083161	2.88644573763935	1	0.424391813062246	1.53833277790242	0.00396434208357075	-1.8576527715272	0.137699438474577	0	Non-DE	0.38453488460693	0.464248741517562	0.999998581831488	-0.271783515392018	0	1.37847486958339	1.77811964038096	0.910095075755782	-0.367279432446281	0	0.336772220292744	0.541367868162152	0.395035350731841	0.351449229254039	-0.684674264337198	-0.230145459120525	0.454528805216673	0	3.02561306397475	0.567170456557095	0.530526291691873
LOC100573804	Yes	XP_016659310.1		1224	309	partial=false	uncharacterized protein LOC100573804 isoform X1	Mutiple	Aphididae	LSR1 & P123	No	1.17695115519435	0.952911668170292	0.472012337396076	0.304611238990663	0	4.6457962666535	5.82423937462711	0.293994927458396	-0.326137479359492	0	2.21566673094159	3.27888950272771	5.84895965091734e-07	-0.565445276215694	0.586961586731615	0	Non-DE	2.31020751759046	2.12112594429271	0.999998581831488	0.12319216445343	0	3.48866583752628	2.96422500052985	0.643975004730738	0.235020455281611	0	0.238279998586264	1.00505297426973	5.40366721996876	5.62076726402576e-12	-2.07607998611086	-4.50263043269066	-2.4265504465798	1	0.758658573656	6.87111977614163	3.42938239888263
LOC100574825	Yes	XP_003245937.1		1111	137	partial=false	uncharacterized protein LOC100574825	Mutiple	Hemiptera	LSR1 & P123	No	1.1801499552448	1.56944730912944	0.258878349616789	-0.411256086902398	0	1.2688644373742	1.69310956829624	0.259363819694495	-0.416108908101614	0	1.93859942569223	2.01705955603089	0.664186860845197	-0.0572360581478454	0.903362123137031	0	Non-DE	2.11827708213206	1.7589217692524	0.999998581831488	0.268199995851595	0	2.05237993793484	1.96407898317497	0.984356290495611	0.0634448811916374	0	1.54773268415382	1.69680929306943	2.57125629985344	0.00740281347556514	-0.132659919717761	-0.732280001873967	-0.599620082156207	1	2.1597263569246	2.43772570665568	1.50932647445861
LOC100160748	Yes	XP_016659003.1	ACYPI002020	2104	616	partial=false	maltase A3-like	Single	Aphididae	LSR1 & P123	No	1.18083647307683	8.86223343341431	2.11241136708948e-05	-2.90775524837016	-1	1.28543743889188	35.0533411865833	4.20997167636875e-07	-4.76911254844819	-1	4.6379214994044	2.75442748481414	0.256591330481064	0.751704649308717	0.404996416728524	0	Non-DE	5.66717255846808	3.60867044034072	0.999998581831488	0.651161735421122	0	3.41257116849077	1.7672119592992	0.162023638157165	0.9493840464371	0	10.7911793393216	1.2033490562827	1.91923610260889	2.80404209369191e-10	3.16461893401878	2.49118663603699	-0.673432297981788	1	2.06644075445728	3.0786555006498	3.32062914857384
LOC100162435	Yes	XP_001952309.1	ACYPI003587	1540	216	partial=false	tetra-peptide repeat homeobox protein 1-like	Single	Aphidomorpha	LSR1 & P123	P123	1.18216409122719	1.55733777340545	0.350666620729496	-0.397622185128283	0	2.04041496801573	1.11772272782006	0.0432966357774126	0.868241879788088	1	11.4824454572161	17.4247411331174	0.0371141505183434	-0.601703007795861	0.304148374841048	0	Non-DE	12.2153497065224	10.7495412079097	0.999998581831488	0.184420079638516	0	15.3451794905615	20.5440835969513	0.433631733716812	-0.420937457208199	0	5.68452161683778	11.3508502031935	17.411964551617	0.00132785778148714	-0.997676844597695	-1.61495104583957	-0.617274201241876	1	19.5550212810445	25.7090654850736	8.24094547404005
LOC107883531	Yes	XP_016659201.1		987	256	partial=true	uncharacterized protein LOC107883531	Single	A. pisum specific	LSR1 & P123	No	1.18551690492114	1.11526479399044	0.91961326504335	0.0881222845679744	0	1.33810548752318	0.703276289023938	0.109247225110286	0.927931058043094	0	2.14920139703562	1.63137070961085	0.16913364022244	0.39769471998204	0.173112778704312	0	Non-DE	2.26415607188464	2.03424672218659	0.999998581831488	0.154478742801609	0	1.31659369740862	2.10353622791418	0.25160148530032	-0.676006468330865	0	1.85685401059237	1.75074666830716	2.84000351220732	0.0494369514373427	0.0848853416471185	-0.613005426198657	-0.697890767845775	1	1.68979001844324	1.39904514619765	1.74712798974253
LOC100574497	Yes	XP_003248753.2		612	204	partial=true	galactosylgalactosylxylosylprotein 3-beta-glucuronosyltransferase S-like	Mutiple	Arthropod	LSR1 & P123	No	1.18734390693933	6.32835414405076	1.00395029035611e-05	-2.41399377024112	-1	3.47301653680565	7.90037506148443	0.000791659566646296	-1.18570858657103	-1	4.66012369840115	5.58334433595658	0.140926202271173	-0.260756163491907	0.145907434855621	0	Non-DE	4.87270617211995	4.44754122468236	0.999998581831488	0.131715251515378	0	5.69462820920865	5.41641852607848	0.999931002494462	0.07226243424721	0	4.85826313953596	4.46315977967338	4.65894817599411	0.877857178676619	0.122372548907754	0.0604350801613183	-0.0619374687464359	0	5.51935088321617	6.81043788517477	4.67846163987052
LOC100570764	Yes	XP_003247374.1		1284	170	partial=false	histidine-rich glycoprotein-like	Single	Hemiptera	LSR1 & P123	No	1.18859236660892	0.921370783266277	0.56181940378356	0.367365065452251	0	1.10607397595208	1.00940019078366	0.803375439125399	0.131937123140897	0	1.48870178252747	1.76798662535271	0.191518359124686	-0.248037271795434	0.359074689932341	0	Non-DE	1.39755533631467	1.57984822874028	0.999998581831488	-0.176880561868742	0	1.59459585401617	2.02807278235752	0.48350324050343	-0.346918604731555	0	0.951276325075356	1.60232539418234	1.91250362832472	0.0120736521147185	-0.752169159817661	-1.00744988824268	-0.25528072842502	1	1.91182374032866	2.09025715127289	1.33756566664544
LOC103310600	Yes	XP_008187560.1		936	311	partial=false	uncharacterized protein LOC103310600	Single	A. pisum specific	LSR1 & P123	P123	1.18967029282535	0.987109438226477	0.504285275076177	0.269254968872659	0	1.03731773827829	0.276714141991239	0.00091243668124308	1.90600738798419	1	0.660381129676931	0.853946067766884	0.0134520303411735	NA	0.539792109089921	NA	Non-DE	0.729803193182718	0.590959066171144	0.999998581831488	0.304449260277349	0	0.7128546554963	1.06558318617276	0.42675358332408	-0.579963363905911	0	0.644696803256835	0.150544150758804	1.18590243501515	1.67447959122065e-05	2.09769993458975	-0.879190475454114	-2.97689041004387	1	0.886652295588268	1.19630510144404	0.540811367439494
LOC100571901	Yes	XP_008180076.2		385	101	partial=false	probable D-2-hydroxyglutarate dehydrogenase%2C mitochondrial	Single	A. pisum specific	LSR1 & P123	No	1.1906095430387	20.8474857144154	2.02916141212354e-05	-4.12998688397676	-1	1.30164306295164	51.4717232625265	2.46415698470398e-06	-5.30526626369362	-1	2.22029538747679	3.5385265430651	0.000490464477127438	-0.672372910478811	0.340736370402216	0	Non-DE	2.57477176955157	1.865819005402	0.999998581831488	0.464635512267414	0	4.20589168918885	2.53747882387947	0.546109201557789	0.729015915460123	0	4.44812872324692	1.51056226267301	0.70219517651043	1.0186986709065e-06	1.55804981723895	2.66308154020298	1.10503172296403	1	1.55500578918265	5.15632077569513	4.62451606162
LOC100571539	Yes	XP_016664206.1		2624	437	partial=false	kelch-like protein 2 isoform X1	Single	A. pisum specific	LSR1 & P123	No	1.19364855057801	5.97919597313928	0.00011094411470384	-2.32447664412249	-1	1.17409395296601	16.2449765656009	2.07727585347458e-06	-3.79025990620154	-1	1.32634206874535	2.14722716339432	0.0364761170136198	-0.6949803462579	0.140051117572163	0	Non-DE	1.33482285487968	1.31786128261102	0.999998581831488	0.0184497727024864	0	2.16249070141499	2.12433185636332	0.896799099403869	0.0256847722811115	0	1.51755121551149	0.780444206429754	1.6810307842948	0.0118642912466451	0.959288023448043	-0.147591693341453	-1.1068797167895	1	3.16038735540508	1.601995187216	1.36762051392406
LOC107885756	Yes	XP_016664934.1		1089	102	partial=false	uncharacterized protein LOC107885756	Single	A. pisum specific	LSR1 & P123	LSR1 & P123	1.20182124708174	0.314518356114105	0.00380949643616816	1.93366761910364	1	1.27330583899713	0.082946254095947	0.000108073861936545	3.93863337925952	1	0.920191456238796	0.844627817617368	0.866017359353699	NA	0.49424832266316	NA	Non-DE	0.966474928132828	0.873907984344764	0.999998581831488	0.145250923910084	0	0.772537202331967	0.952763740545471	0.635861695302784	-0.302514100243401	0	0.700794923225461	1.11836781685132	0.941411628639612	0.236258919790272	-0.674253664843391	-0.425780739248886	0.248472925594506	0	0.791000092188725	1.16482341845245	0.652824607463676
LOC100570250	Yes	XP_003248917.2		377	108	partial=true	lysophospholipid acyltransferase 7-like	Mutiple	Insect	LSR1 & P123	No	1.20385836179347	1.89397793492023	0.07794998598091	-0.653710195880491	0	1.43988065407156	1.78884516169998	0.383043301651606	-0.313059734312026	0	1.22595125972697	1.19817283330473	0.92183016535098	0.0330628665995098	0.984498909963784	0	Non-DE	1.27841003423345	1.17349248522049	0.999998581831488	0.123542033929454	0	1.16891750159983	1.24205583086208	0.863347751993873	-0.0875569119506798	0	1.56204915998472	1.13225473044669	0.983549888749491	0.0774394173277302	0.464206235009562	0.667315401603729	0.203109166594167	0	1.02462859645546	1.14973909609419	1.4451729072923
LOC103310254	Yes	XP_016662401.1		668	60	partial=false	zinc finger protein 467-like	Single	A. pisum specific	LSR1 & P123	LSR1 & P123	1.20508688318111	0.442197938765754	0.0165810861001264	1.44616645236306	1	1.61181848155388	0.783533558567865	0.0421531404760054	1.04052769882205	1	1.25246336206235	1.1946101537677	0.565731174384846	0.0682229340048073	0.82201064497354	0	Non-DE	1.29721615161962	1.20771057250507	0.999998581831488	0.103144137364457	0	1.2736579388542	1.07603847613795	0.658310640425428	0.243248205287431	0	0.967086707469274	1.49211886988423	1.29818450883354	0.181982234010928	-0.625592834977289	-0.424740251092496	0.200852583884793	0	1.34785347017643	0.95459012330073	1.20273419845081
LOC100164219	Yes	XP_001945201.1	ACYPI005254	1703	414	partial=false	uncharacterized protein LOC100164219	Single	Aphididae	LSR1 & P123	No	1.20804330982424	34.8266060828267	0.000462900396135409	-4.8493305267265	-1	1.52712275775501	74.3597293004559	0.00012521970429364	-5.60554104712642	-1	1.26838821846635	0.635319269137794	0.486500081111677	0.997329374258307	0.337208593195251	0	Non-DE	1.59223529529103	0.944541141641666	0.999998581831488	0.753368005395585	0	0.844060497882489	0.322207426020751	0.362175174394916	1.38935666284696	0	3.15950721247474	0.353905674553336	0.291751768370967	2.95542053142359e-06	3.15790082911409	3.43643750562776	0.278536676513674	1	0.381274539349966	0.902227066006648	0.726646707388103
LOC100569588	Yes	XP_003246719.1		1168	172	partial=false	homeobox protein orthopedia-like	Single	Aphidomorpha	LSR1 & P123	P123	1.22050347353687	0.367119564163346	0.101289463665863	1.73287977346868	0	1.17719000758828	0.142635546436236	0.0182741868198487	3.04405318110363	1	1.38437812028596	1.34924246516157	0.94918985223586	0.0370857011885689	0.871649549222288	0	Non-DE	1.38381262232705	1.38494361824487	0.999998581831488	-0.00117863918011201	0	1.28233551468408	1.44960289087779	0.806161696786513	-0.176883954551411	0	1.13203992096862	1.33711212484765	1.6839823150416	0.350571107901994	-0.240176069806983	-0.572910384966558	-0.332734315159574	0	1.33776645692999	1.50652156407243	1.23719039591077
LOC103311713	Yes	XP_008189633.1		564	188	partial=true	uncharacterized protein LOC103311713	Mutiple	Aphidomorpha	LSR1 & P123	P123	1.22998486714069	3.38143118982084	0.00258637044422898	-1.45891880589957	-1	1.41181724340114	0.11510178399076	6.7491054633301e-05	3.61542056717173	1	0.443182384032659	2.80920962832339	5.60944307826169e-05	-2.66391770369943	0.14885322284845	0	Non-DE	0.454976345633899	0.431388422431419	0.999998581831488	0.0768040830014866	0	2.5458762370087	3.20420971529544	0.868975451914758	-0.331806288089111	0	0.350901591082414	0.603968647611514	0.374676913404048	0.225137454566362	-0.783234939468461	-0.0945545141690637	0.688680425299397	0	6.05421586838388	0.710512891526258	0.594159529688525
LOC100168310	Yes	XP_001948687.1	ACYPI009022	3841	581	partial=false	uncharacterized protein LOC100168310	Single	Aphidomorpha	LSR1 & P123	P123	1.23454094733377	1.18552686803318	0.947268239760209	0.0584414980938849	0	4.49758792295026	0.11101152158842	5.22980402455009e-06	5.33910323330777	1	2.37245289844736	1.94550992802872	0.384133852807726	0.286217758263229	0.373839069203503	0	Non-DE	2.09967949422965	2.64522630266507	0.999998581831488	-0.33322202773905	0	1.63315842360157	2.41403718466943	0.549453832807465	-0.563783153348064	0	1.71940529334532	2.53317581021779	2.86477759177898	0.364638325323161	-0.559010601837404	-0.736479940886894	-0.17746933904949	0	2.27205843863296	2.87378661622174	0.811030364749196
LOC100158756	Yes	XP_001943031.2	ACYPI000193	1732	231	partial=false	transcriptional regulator ERG homolog	Mutiple	Arthropod	LSR1 & P123	P123	1.23611825741804	1.08833123542103	0.7523628566206	0.183683212884464	0	1.27247775987625	0.223082703769238	0.000410243196337374	2.51145668323712	1	1.41607125132699	1.34192688507604	0.58389887214394	0.0775821610939285	0.697664601964117	0	Non-DE	1.41810337500466	1.41403912764931	0.999998581831488	0.00414066278373899	0	1.5030455296594	1.10024891820101	0.518568728273917	0.450058758232025	0	0.743610194263001	2.48893049326756	1.0156730664504	4.23886386714538e-06	-1.74277145211804	-0.449765673195458	1.29300577892258	1	1.50294768333463	2.18970402672069	0.470480213850018
LOC103311728	Yes	XP_008189654.1		457	105	partial=false	52 kDa repressor of the inhibitor of the protein kinase-like	Single	A. pisum specific	LSR1 & P123	No	1.23964891439053	0.8150022098038	0.349944388643059	0.604995079374409	0	1.40295826054985	1.02736776165094	0.402774985385602	0.449481788741422	0	0.920076277865471	1.41981516964208	0.0175672920079427	-0.6258225716323	0.0779045426186946	0	Non-DE	0.870794126671247	0.969358429059695	0.999998581831488	-0.154698536972853	0	1.3435195810308	1.53425855255901	0.765935358431474	-0.19152427768511	0	0.910470872154405	1.2968052940384	0.552952667403612	0.0295990706902963	-0.510229915760236	0.719354434999215	1.22958435075945	1	1.38630819046068	1.94429004912024	1.04044364107725
LOC100573532	Yes	XP_016657840.1		1827	328	partial=false	uncharacterized protein LOC100573532 isoform X1	Single	Aphididae	LSR1 & P123	No	1.24777784692042	1.01765132055042	0.784169292470355	0.294091624238241	0	1.21249744024361	0.760561428495819	0.418108065381572	0.672774326013636	0	7.77165122323685	5.78202322836202	0.087900889482324	0.426640364638637	0.37663152880749	0	Non-DE	8.46001669272999	7.0832857537437	0.999998581831488	0.256241765345445	0	6.53586415787517	4.65126183409229	0.637100653511757	0.490755842692019	0	10.6769687193524	8.37750251896332	4.26048243139482	0.00111966382794043	0.34990628283592	1.3253930553638	0.975486772527881	1	2.83372796184819	5.73679651234771	9.35615892099007
LOC100166240	Yes	XP_001943087.1	ACYPI007126	2060	360	partial=false	uncharacterized protein LOC100166240	Single	Insect	LSR1 & P123	No	1.2634956276186	1.24147409452949	0.975747306405187	0.0253644890041469	0	1.30898914639662	1.23344761125076	0.892992867526071	0.0857499448946619	0	2.79922011632285	2.33026525042988	0.411259517415915	0.26452038197192	0.380767260763798	0	Non-DE	2.73705492649526	2.86138530615044	0.999998581831488	-0.0640893934090207	0	2.05102631748671	2.74912364984465	0.692408610817688	-0.422625794025563	0	2.1401883746402	2.44679021047401	3.81068176385434	0.0407481328496775	-0.193144177395742	-0.832281796959657	-0.639137619563915	1	2.3628575861305	1.97472305868135	2.57558820098797
LOC100575373	Yes	XP_003244054.1		1391	357	partial=false	venom protease-like	Mutiple	Arthropod	LSR1 & P123	P123	1.27105332762527	0.919215807627437	0.555156782080069	0.467505606915843	0	1.28683108684563	0.144944755410106	0.00721211637309584	3.1493647655442	1	20.7184034420656	15.4007722650316	0.0294898663845704	0.427907733017916	0.158543330881143	0	Non-DE	18.4773253857834	22.9594814983477	0.999998581831488	-0.313334121425348	0	16.6767151101279	13.4868579973871	0.999931002494462	0.306280856387107	0	17.8772967971841	25.5362178008145	18.741695728198	0.0664581996517656	-0.51441383626811	-0.068122515207602	0.446291321060508	0	10.3099094214333	27.9192325189817	11.4950394741895
LOC100573451	Yes	XP_016659996.1		831	201	partial=false	uncharacterized protein LOC100573451	Single	A. pisum specific	LSR1 & P123	No	1.27144169556228	0.962539775709839	0.430080983107611	0.401510829756035	0	1.61665906904175	1.18241021368624	0.30292094629959	0.451252058459082	0	2.11959682076262	1.67498372154369	0.0454217689358228	0.339624727541505	0.0364683633956702	0	Non-DE	2.15791663298813	2.0812770085371	0.999998581831488	0.0521701360948703	0	1.71462066119984	1.61552831205946	0.859053666253999	0.0858833991204566	0	1.8656701039014	2.10971734444135	2.3834030139451	0.296314612641031	-0.177346872876543	-0.353312218276833	-0.17596534540029	0	1.47569239766346	1.549976171214	2.0141393504637
LOC100575983	Yes	XP_016663779.1		562	176	partial=false	uncharacterized protein LOC100575983	Single	Aphididae	LSR1 & P123	No	1.28541965183685	2.39875920516473	0.0550184755627116	-0.89999681993379	0	2.7925349806888	2.94343510650634	0.846207954805147	-0.0759228198936163	0	1.27833522768787	1.27984378874726	0.976843608581543	-0.00170138497659496	0.826645969157709	0	Non-DE	1.27702431132533	1.27964614405041	0.999998581831488	-0.00295893151851887	0	1.17494551935978	1.43719119282848	0.989942453599249	-0.290658137063975	0	1.86423083210165	1.17937898022212	0.791395870739834	0.00622247608099864	0.66050818585678	1.23600416514188	0.575495979285098	1	1.30872303701822	0.857344369915859	1.58318822588723
LOC100571051	Yes	XP_016661596.1		3871	421	partial=false	atrophin-1 isoform X1	Single	Insect	LSR1 & P123	P123	1.2879957296568	0.766904082783781	0.196103090889045	0.747933654353786	0	1.56384447023461	0.0828513102014096	0.000130101685951352	4.23678071019711	1	2.63037260556695	3.80144076862126	0.517106225983249	-0.531262237411803	0.892224771278608	0	Non-DE	3.80819276999212	1.45255244114178	0.999998581831488	1.39051625960971	0	5.44795668922577	1.3316668877145	0.999931002494462	2.03248199218761	0	0.546331552176533	0.129844671059904	7.21494159346441	0.00133124463166787	2.07214331935411	-3.7228950160522	-5.7950383354063	1	1.05651052570871	12.217321418706	0.36265254004851
LOC103308520	Yes	XP_016657644.1		926	290	partial=false	serine protease ami-like	Single	Hemiptera	LSR1 & P123	No	1.2906509659575	1.2288553835065	0.935878270863728	0.0707781372905621	0	1.07913362233126	1.22392594367167	0.648372746158837	-0.181626937127559	0	1.86841043764788	1.88614910164588	0.813540829722257	-0.0136315908968229	0.922521026493724	0	Non-DE	1.91062528998269	1.82619558531308	0.999998581831488	0.0652035800246495	0	2.05654660061559	1.63055285319132	0.527994584626652	0.334862557405419	0	2.02389056842088	1.68748930902905	1.89385143549372	0.575408083301318	0.262238714097082	0.0958032293996566	-0.166435484697426	0	2.19239522874338	1.5268699927017	1.80607703628421
LOC100158963	Yes	XP_001952534.2	ACYPI000379	2652	699	partial=false	uncharacterized protein LOC100158963	Single	Aphidomorpha	LSR1 & P123	P123	1.29095215629992	0.672365227701535	0.132827985611855	0.941015709400967	0	1.177642211965	0	0.00024853799219318	13.523736171503	1	19.1730392070534	17.6636912873809	0.567834349814305	0.11829153730622	0.855757510714146	0	Non-DE	18.7507706847674	19.5953077293394	0.999998581831488	-0.0635583357868317	0	17.6272027786762	17.7184240504381	0.987660196384796	-0.00744673558769978	0	11.891707793908	26.8001537844299	18.8272560428221	0.00358322687666051	-1.1722786119056	-0.66286236368095	0.509416248224652	1	22.2010724557216	11.6492953881155	17.0303506047845
LOC107883040	Yes	XP_016657847.1		624	160	partial=false	uncharacterized protein LOC107883040	Single	A. pisum specific	LSR1 & P123	P123	1.29195092403559	0.738015374207614	0.36762059060738	0.807744687074159	0	1.81997137282491	0.0268157191110007	0.000779841484343459	6.07940224502842	1	2.94733512371254	2.49134861211075	0.449863875137732	0.242475240527566	0.449512235395994	0	Non-DE	2.83352879966622	3.06114144775886	0.999998581831488	-0.111469843855886	0	2.01563458747481	3.20491964906467	0.298298995275031	-0.669054069615848	0	1.59922198514977	3.66429125511657	3.57849213087128	0.000330149586746962	-1.19611313125424	-1.16193170219493	0.0341814290593055	1	2.90900986448456	2.69851472319341	1.82442222039605
LOC100159968	Yes	XP_016664128.1	ACYPI001305	1518	377	partial=false	AT-rich interactive domain-containing protein 1A-like	Single	A. pisum specific	LSR1 & P123	P123	1.3026117458023	1.14498008944049	0.922998233172902	0.18606938343582	0	3.25878010042602	0.279308182648722	0.0245728051862695	3.54393009718995	1	21.5008124008145	6.69759426833039	0.18873710612375	1.68266145499697	0.145559120900787	0	Non-DE	17.4166912353075	25.5849335663215	0.999998581831488	-0.554823915666119	0	3.03248191863042	12.1952627928803	0.516761713956496	-2.00774989844723	0	21.6342433897768	0.950290380089306	41.9179034325775	0.00136112545129959	4.50865929171417	-0.954246667399501	-5.46290595911367	1	11.1853655494919	6.26730977397217	1.65649632642313
LOC100571633	Yes	XP_003240697.1		1786	210	partial=false	uncharacterized protein LOC100571633 isoform X1	Single	Aphididae	LSR1 & P123	LSR1 & P123	1.32806301722196	0.468300363070354	0.031936622248804	1.50361813307943	1	1.1518017792223	0.0670392977775017	0.000747162891258695	4.10071644786004	1	1.31776181002894	1.78295129642792	0.0960969337799982	-0.436149109922349	0.10811487237166	0	Non-DE	1.50963682944861	1.12588679060926	0.999998581831488	0.423139754965781	0	1.77678559315787	1.79219985133301	0.997954679888767	-0.0124619236737402	0	0.870898823491053	1.62286495265596	1.4595216539398	0.0312592301692131	-0.897889170536393	-0.744851783816342	0.153037386720051	1	1.99614407569531	2.00405300013143	1.35023859834426
LOC100570115	Yes	XP_003241209.1		436	116	partial=false	uncharacterized protein LOC100570115	Mutiple	Arthropod	LSR1 & P123	P123	1.33094028538432	0.653251013592348	0.110555628930492	1.02662404189033	0	1.43438045778489	0.569145352511849	0.0383879712426084	1.33340580118467	1	2.11399347550183	1.99573611591921	0.931895958503803	0.0830459059500718	0.784719668911374	0	Non-DE	2.06105551950592	2.16693143149774	0.999998581831488	-0.0722701348866675	0	1.78642813733606	2.30969808379393	0.367305971016499	-0.37062639979043	0	1.49743443342656	2.45675380185318	2.38779219122575	0.00506000365551729	-0.714222835010953	-0.673148527268616	0.0410743077423368	1	1.95806590811902	1.70909419654638	2.2702539007777
LOC100163035	Yes	XP_001946636.2	ACYPI004148	1416	186	partial=false	uncharacterized protein LOC100163035	Single	Insect	LSR1 & P123	LSR1 & P123	1.3325651938228	0.563670352417412	0.0335493238217209	1.24113486041574	1	13.6787856772013	0.0548809866034738	3.30177059875973e-07	7.95880219798474	1	1.22764327247247	1.64448379503751	0.0431141158311885	-0.421713601242569	0.51554593051236	0	Non-DE	1.08185264510855	1.37343389983639	0.999998581831488	-0.344283469812263	0	1.75473211411922	1.47911131641495	0.969111569431405	0.246520166260475	0	0.517004051807888	0.976304931163929	2.18962083444559	0.000201358205436449	-0.917024972007159	-2.08222043932271	-1.16519546731555	1	1.64614905304174	2.55403268240295	0.914846375540089
LOC100158786	Yes	XP_001943624.2	ACYPI000220	5275	602	partial=false	serine protease 44 isoform X1	Single	Arthropod	LSR1 & P123	P123	1.33483206218649	1.90831229936636	0.410739464892226	-0.515606567711432	0	1.93233534548244	0.143790150923171	0.00137344283904464	3.74738039580177	1	4.29956422781529	2.20709270676517	0.275512590820359	0.962011405621758	0.243186421172337	0	Non-DE	4.70117270513892	3.89795575049166	0.999998581831488	0.270302967981161	0	2.79482262296206	1.32549783246984	0.95270068957861	1.07622241243506	0	3.02220670751542	0.627998880416994	9.24848709551346	0.000935784942532411	2.26658647159682	-1.6135829078253	-3.88016937942212	1	0.926713175078099	5.96741416741089	0.735290976273085
LOC100167086	Yes	XP_001947110.1	ACYPI007907	1253	318	partial=false	serine/threonine-protein phosphatase PP1 isozyme 2-like	Single	Aphidomorpha	LSR1 & P123	No	1.33552162046592	0.917265205011607	0.334459452405067	0.541943259219852	0	2.26981828770437	1.26160782263777	0.127957224705259	0.847262504559514	0	2.82935668770827	3.0922458396355	0.407415475320253	-0.128176622076197	0.499300081136397	0	Non-DE	2.85935740568159	2.79935596973495	0.999998581831488	0.0305960075113695	0	2.61954388149183	3.80129877685101	0.413710614769324	-0.53717679387372	0	1.71177851930609	3.86378814826852	2.9125033955502	0.00108397293749011	-1.17447300483216	-0.766728938575231	0.40774406625693	1	3.17818011291549	2.47000529841367	3.48691714467698
Catb-3098	Yes	NP_001119621.1	ACYPI000017	1142	337	partial=false	cathepsin B-3098 precursor	Mutiple	Insect	LSR1 & P123	No	1.33969884670637	38.2899119387213	0.000498806564273147	-4.83687978977544	-1	2.76626745126774	66.298954873921	0.000360588798986	-4.58292359941089	-1	0.259243411852441	0.143893307735629	0.999968237016191	NA	0.362074773048294	NA	Non-DE	0.222689684188962	0.295797139515921	0.999998581831488	-0.409573372334727	0	0.0959064400970662	0.215873609193473	0.498084632613819	-1.17048728267453	0	0.111346562240169	0.0263282941955203	0.640055379121635	0.00145413662638159	2.07619690000889	-2.52207000503928	-4.59826690504817	0	0.0739490504830989	0.347961873483624	0.0645715638402691
LOC100166257	Yes	NP_001280360.1	ACYPI007142	877	160	partial=true	uncharacterized protein LOC100166257 precursor	Mutiple	Aphidomorpha	LSR1 & P123	P123	1.34748240031072	0.579501027754892	0.249720378593355	1.21724143360401	0	1.37509355939468	0.266865039791082	0.0496769646113196	2.36491196086651	1	6.66412546880542	5.97707910288471	0.572543246293888	0.156972438836916	0.656774715054852	0	Non-DE	7.32801625585759	6.00023468175325	0.999998581831488	0.288403775141056	0	6.56057003845818	5.10184269952452	0.663323064625237	0.362802755656516	0	6.55533028904488	1.90255841636232	11.5344877010091	1.28323440396029e-06	1.78467390169478	-0.815204051312859	-2.59987795300764	1	6.36233998216561	7.12599889017608	4.59563021791454
LOC100568531	Yes	XP_008183525.1		1871	321	partial=false	lipase member H-like isoform X1	Single	Aphidomorpha	LSR1 & P123	P123	1.34945999750012	0.635283588064336	0.149275524668246	1.08678938535963	0	1.22604716906653	0.188959582158477	0.0102573274788098	2.6972192729812	1	5.36481748238159	6.77818909784049	0.049425660144897	-0.337365188780917	0.206073687086189	0	Non-DE	5.83013823684737	4.89949672791581	0.999998581831488	0.250896526740968	0	6.28197990149562	7.5225028923578	0.642910973392491	-0.259993429013403	0	3.10128138020543	5.99664680244921	6.99652426449013	0.000823122743288784	-0.951269113299092	-1.17374807092671	-0.222478957627614	1	7.51788465686897	6.80083513779221	5.87243759504495
LOC100160404	Yes	XP_001952334.1	ACYPI001703	1698	220	partial=false	vacuolar protein-sorting-associated protein 36	Single	Aphidomorpha	LSR1 & P123	P123	1.36467449427616	0.679002624135373	0.0743852443821604	1.0069610778761	0	2.09686879610173	0.0853504069643547	3.72609320363544e-05	4.61707422050941	1	7.07564246905306	7.95161760346245	0.160043576713695	-0.168384981874694	0.979778777629506	0	Non-DE	7.11977800726909	7.03150693083702	0.999998581831488	0.0179983508866351	0	8.71717328200002	6.80328408565611	0.761177991058114	0.357629054898845	0	1.48847771934513	1.01872113300087	18.7197285548132	4.41021289873525e-05	0.547033757047615	-3.65256076964343	-4.19959452669104	1	5.24945598509959	19.1442855456165	2.24007719177468
LOC103307921	Yes	XP_008178632.1		606	201	partial=false	uncharacterized protein LOC103307921	Single	Insect	LSR1 & P123	LSR1 & P123	1.36496219919188	0.26144775924215	0.000247414497430548	2.38382037400094	1	1.62317720317237	0.500066210089715	0.0011702730720837	1.69842988526075	1	1.13698937366411	0.778180977538479	0.626104702323394	0.546982651699231	0.499812390112426	0	Non-DE	1.08063292730177	1.19334582002645	0.999998581831488	-0.143135635409298	0	0.732568797734168	0.846599247244946	0.646548044454648	-0.208714952164331	0	0.351191257412463	2.68359739606336	0.376179467516509	1.40791787020432e-09	-2.93348242991431	-0.0991368952057667	2.83434553470854	1	0.601447681841986	0.908744492267488	0.885810120591063
cp10	Yes	NP_001155622.1	ACYPI005387	728	140	partial=false	cuticular protein 10 precursor	Single	Aphididae	LSR1 & P123	P123	1.36605361083502	0.692615844158645	0.104255847747927	0.979784132533481	0	1.01874361551083	0.0816967057144745	0.0012271458925082	3.63874607477033	1	9.26562130981612	30.882982910857	0.0687171412958046	-1.7368415817531	0.260250956624805	0	Non-DE	10.6579387888101	7.87330383082217	0.999998581831488	0.436887394460198	0	30.8040326912768	31.0014082402274	0.332033945875269	-0.00921451863745894	0	2.68209068797313	5.68372494645039	19.4310482950248	0.0231381059989286	-1.08345031433831	-2.8568874472179	-1.77343713287958	1	17.3612896415888	78.1975495826713	9.25736149652743
LOC100572110	Yes	XP_003248991.1		512	170	partial=true	arrestin homolog	Mutiple	Aphidomorpha	LSR1 & P123	LSR1 & P123	1.36878028382617	0.226368270215626	0.00412165047805259	2.59561544252474	1	3.00585537224304	0.209769788108275	0.000153356642339786	3.84025718758641	1	14.2685560089076	9.31401222285546	0.197349661199402	0.61535928113805	0.256469890491449	0	Non-DE	14.3352796090469	14.2018324087683	0.999998581831488	0.0134929573319545	0	7.92282267655278	11.4007965423095	0.502709333731146	-0.525048206806267	0	4.48361598369348	20.336749140033	17.9853029029964	1.79844900906447e-05	-2.18132937452425	-2.00405967846885	0.177269696055408	1	9.62018414940382	8.45096611459832	9.63704279760315
LOC103311772	Yes	XP_008189700.1		331	109	partial=true	cleavage and polyadenylation specificity factor 73-like	Single	A. pisum specific	LSR1 & P123	No	1.37099565378136	1.83855073576328	0.231039405095559	-0.423318232517274	0	1.62707943965665	2.15009504867577	0.252393736136959	-0.402094180480028	0	1.32685547645984	1.35253858428151	0.983310902365189	-0.0276564480673533	0.678999063941721	0	Non-DE	1.24475051535739	1.40896043756228	0.999998581831488	-0.178774489823555	0	1.24944619689638	1.50717716535922	0.920147987617111	-0.270560234469441	0	1.66274654791789	1.09524562359017	1.22257425787145	0.124806764955671	0.602268871549379	0.443614943391079	-0.1586539281583	0	1.41137490239262	1.08454171277605	1.49633249975256
LOC100165743	Yes	XP_016656644.1	ACYPI006672	426	141	partial=false	neuroligin-2-like	Single	Hemiptera	LSR1 & P123	LSR1 & P123	1.37466157698586	0.341598355422082	0.00486314819818309	2.00838622643555	1	2.14738211582173	0.0853504069643547	5.82416034462741e-05	4.65141494359208	1	3.04289424542839	2.5576607671651	0.911063336448293	0.250610273414009	0.514025756470649	0	Non-DE	2.86307409027483	3.22271440058195	0.999998581831488	-0.170711336620051	0	2.23849234986205	3.03641339311967	0.34676660597044	-0.439840832353886	0	1.4783861614194	4.11598642891551	3.53431014595027	0.000347214792549478	-1.47715253608199	-1.25734872529723	0.219803810784758	1	2.33943349326297	3.21476961240456	2.29384641965608
LOC100144792	Yes	XP_003246386.1		1135	340	partial=false	cathepsin B	Mutiple	Insect	LSR1 & P123	No	1.38806508195016	31.386427858342	0.00551747282305123	-4.49889438934859	-1	6.07521325715185	419.796330963787	0.000489253850263778	-6.11058729159747	-1	0.481025440910346	0.286137544129112	0.733454664271322	NA	0.602708707330512	NA	Non-DE	0.735602632231776	0.226448249588916	0.999998581831488	1.6997452545892	0	0.066011546710202	0.616326540257478	0.468268434123615	-3.22290461055937	0	1.05269415501824	0.0279020207324067	0.362480146980394	0.00192039037625698	5.23254863302718	1.53785154673069	-3.6946970862965	1	0.521809884518373	0.0570605496527712	0.186592331243072
LOC100569430	Yes	XP_003247933.1		487	78	partial=true	protein O-mannosyl-transferase 2	Mutiple	Arthropod	LSR1 & P123	No	1.39077574473487	3.35065364530664	0.00863011071845649	-1.26849207932182	-1	1.59576325677386	3.55952649906474	0.010380180611036	-1.15738883345797	-1	3.11929717647371	2.72684852825137	0.245075929903541	0.193979785869983	0.544337206944943	0	Non-DE	2.93179715634015	3.30679719660727	0.999998581831488	-0.173649278347979	0	2.83066923502167	2.57111746809592	0.707295481573135	0.138747654624718	0	4.01699070468201	2.35605085170664	2.98484997303248	0.00397163627808595	0.769719127210899	0.428444284857259	-0.341274842353641	1	2.55260656184138	2.06206031725614	3.46776945673955
LOC100573270	Yes	XP_003245087.3		351	116	partial=false	uncharacterized protein LOC100573270	Single	Aphidomorpha	LSR1 & P123	LSR1 & P123	1.39423155524583	0.239586422250262	0.010324846992825	2.54035356683399	1	1.86459925521703	0.0584397439588166	0.000486942880913467	4.99338272075179	1	3.15203020888205	2.65493856415063	0.597133303557245	0.24759431501408	0.643880717891151	0	Non-DE	3.34712130217078	2.95693911559332	0.999998581831488	0.178816298144992	0	2.19949821867319	3.3380990823668	0.248314038187526	-0.601852344962994	0	1.41387428504821	4.1696904563426	3.87252588525534	7.49543101083361e-06	-1.56021900291218	-1.45355625353732	0.106662749374862	1	2.78955368239657	2.33572435411476	2.7487717902842
LOC100162011	Yes	XP_001951025.2	ACYPI003194	417	107	partial=false	uncharacterized protein LOC100162011	Mutiple	Aphidomorpha	LSR1 & P123	No	1.40199169930052	0.444049566233053	0.0814905287338787	1.65846321988579	0	1.15784105249988	0.287045602540327	0.0510109256099176	2.01170743866553	0	8.93576948821783	4.89069574121605	0.0353029435579731	0.869538901524828	0.210651582987746	0	Non-DE	11.2239991125096	6.64753986392606	0.91375674906691	0.755694371229182	0	5.41548460324749	4.1035124481689	0.628289168600329	0.400231113027961	0	7.47257192302599	2.71477707729834	16.6199594643292	2.3360852162655e-07	1.46073730626689	-1.15322945454523	-2.61396676081212	1	4.64059953615255	6.09624542751603	4.22637143825228
LOC100165198	Yes	XP_001944601.2	ACYPI006159	2579	759	partial=false	MAM and LDL-receptor class A domain-containing protein 1	Single	Arthropod	LSR1 & P123	P123	1.41843046694161	1.7673338595564	0.561867644826856	-0.317259091002608	0	1.23168202323165	0.256051220893064	0.00792339602890926	2.26567930534073	1	18.5758735361064	26.4919297148473	0.0116712398892919	-0.512120559536341	0.240548124191594	0	Non-DE	20.1366541091983	17.0150929630145	0.999998581831488	0.24300895259281	0	23.4108167914681	31.113599099916	0.384808626372413	-0.410370019643692	0	12.2242613880721	16.0591984928542	27.4441607273929	0.000983863493599047	-0.393649774564591	-1.16674537819009	-0.7730956036255	1	28.7521741101682	35.5305643469929	16.5487287347456
cp20	Yes	NP_001165714.1	ACYPI006712	1285	299	partial=false	cuticular protein 20 precursor	Single	Aphididae	LSR1 & P123	LSR1 & P123	1.42130773510397	0.580687523172204	0.02699168603471	1.29123808944547	1	1.44350795622517	0.0292198719794083	4.54458108587849e-05	5.62165638515283	1	6.47117201177299	10.1469698528334	0.0272696365121123	-0.648941958181757	0.426041317210734	0	Non-DE	7.80164479201987	5.14069923152611	0.999998581831488	0.601813707766209	0	8.72020618888304	12.287115348759	0.371395972514778	-0.49471210036364	0	1.26329831654205	3.53796191618693	14.61225580259	0.000334496466310574	-1.48564974049037	-3.53180732797069	-2.04615758748032	1	9.79309988533281	16.9654457355444	5.1168331076653
LOC100571496	Yes	XP_008186462.1		1582	140	partial=false	uncharacterized protein LOC100571496	Mutiple	Arthropod	LSR1 & P123	LSR1 & P123	1.42496173914034	0.364755668110571	0.0088793307536349	1.96562665209234	1	2.06928072597952	0.0414731270479735	6.30824276696506e-05	5.63740401864509	1	23.7956643235413	32.4583530420206	0.00690136691055799	-0.447889448382195	0.241514271257486	0	Non-DE	25.2106425629663	22.3806860841164	0.999998581831488	0.171778626660715	0	35.3412013315885	28.1340806076688	0.559619912418039	0.329032262962223	0	19.0140607660842	28.0390467347736	24.3338854697662	0.0199372752167441	-0.560368183362607	-0.355898363469384	0.204469819893222	0	31.8969214131828	46.8681827808044	21.6042072055988
LOC100573276	Yes	XP_003246343.1		592	161	partial=false	uncharacterized protein LOC100573276	Single	Aphididae	LSR1 & P123	P123	1.42753781696028	1.26010798813545	0.695034303575562	0.179968163151081	0	1.30717388412983	0.583992648237897	0.0231184812612719	1.16229229739677	1	2.16222069438993	1.7784626605053	0.169166634933007	0.28186870259276	0.0216234356427737	0	Non-DE	2.0689167416046	2.25552464717526	0.999998581831488	-0.124587462446943	0	1.68222702846637	1.9228161085637	0.644358987490771	-0.192848374287106	0	2.49796713347362	2.04827605913414	1.94041889056204	0.218380906598894	0.286331646226288	0.364369771156009	0.0780381249297215	0	1.89651047527297	1.80918939285187	1.61222389690684
LOC103310521	Yes	XP_016663417.1		2245	107	partial=false	uncharacterized protein LOC103310521	Single	A. pisum specific	LSR1 & P123	P123	1.42839371131506	0.691621335158364	0.116960358510905	1.04623182499172	0	1.7933241195558	0.533919967371238	0.011496307931797	1.74775111423411	1	2.16945543446536	2.67196633935163	0.109986468714594	-0.300556376995818	0.444038226699406	0	Non-DE	2.20021583594564	2.13869503298509	0.999998581831488	0.0409142794408468	0	2.62499882587256	2.74241760957024	0.845264154596069	-0.0631315009238519	0	0.982341786814266	1.9249441089658	3.60108040761601	1.60438452570447e-05	-0.970447672799007	-1.874026045563	-0.903578372763992	1	1.75347620053156	1.65915014788116	4.5844074591121
LOC103310679	Yes	XP_008187974.1		1415	89	partial=false	zinc finger protein 436-like	Mutiple	Hemiptera	LSR1 & P123	No	1.43198047603879	0.93662349897994	0.200585432827092	0.612417404717909	0	2.7898578268575	1.73342947579049	0.10087234259107	0.686530946985551	0	2.09146332923597	2.72984308758819	0.0013061254687887	-0.384289193742555	0.153294817353676	0	Non-DE	2.46273724686915	1.72018941160279	0.153515329987829	0.517695282627507	0	2.59726142484302	2.92871558170594	0.567832834996154	-0.173276860219396	0	1.34032142968685	2.26754040622552	2.66652815179554	0.000105122972301099	-0.758505224732863	-0.992330005570624	-0.233824780837762	1	2.96052977026786	3.14875749487191	2.11788754254562
LOC100568926	Yes	XP_003244687.2		890	169	partial=false	uncharacterized protein LOC100568926	Mutiple	Insect	LSR1 & P123	P123	1.4394443161753	1.49871643308259	0.898566041220005	-0.0582114978768881	0	1.95469502624737	0.0992880968160538	4.57063649167381e-05	4.29780045048523	1	0.945622737349035	0.972418047878872	0.590986018916246	NA	0.92453696462371	NA	Non-DE	0.882369599350381	1.00887587534769	0.999998581831488	-0.193293695675947	0	0.885216400330143	1.10322051920197	0.487772914206614	-0.317619110237433	0	1.04025213048424	0.908701327275711	0.887914754287149	0.684509787095166	0.195035076513176	0.228416371342063	0.0333812948288863	0	0.823333871752914	1.41704858035198	0.795614633251538
LOC107882696	Yes	XP_016656917.1		693	179	partial=false	uncharacterized protein LOC107882696	Single	A. pisum specific	LSR1 & P123	P123	1.44225745601965	1.19047588669748	0.60765748538938	0.27676916839037	0	10.4364527435818	0.0414256551007048	3.35749926815732e-07	7.97342661632062	1	1.04405821410952	1.26394906352958	0.337685077318762	-0.275712132075717	0.508614113358747	0	Non-DE	0.813591514708396	1.27452491351064	0.999998581831488	-0.647583036510041	0	1.25154830207497	1.28255020571149	0.910095075755782	-0.0353013302888037	0	0.725799827557514	1.43142715848415	0.974947656286894	0.378355381508199	-0.979712662355297	-0.425702260051008	0.554010402304289	0	0.69855291874343	1.19061056088127	2.00109523939159
LOC107882855	Yes	XP_016657364.1		450	149	partial=false	uncharacterized protein LOC107882855	Single	A. pisum specific	LSR1 & P123	P123	1.44426070782018	0.89583087025511	0.129673534229111	0.688971755272606	0	3.09699702792395	1.02948406194227	0.00168206799931937	1.58885495564454	1	1.79283417903769	1.7146132174517	0.712969032453067	0.0643552174021843	0.984339924453352	0	Non-DE	1.85520706743026	1.73046129064511	0.999998581831488	0.100423551405048	0	1.64333608401617	1.82152891760499	0.611513767413778	-0.148522337980621	0	1.7224184706542	1.6709426187166	1.98514144774226	0.5126992157001	0.0437709243582733	-0.204795027449972	-0.248565951808245	0	1.07759125650608	1.62205456583212	2.55308649188211
LOC100571328	Yes	XP_003246334.2		4929	1577	partial=false	uncharacterized protein LOC100571328	Single	Insect	LSR1 & P123	P123	1.45653724039504	2.15538625279344	0.467636820159301	-0.565371726680282	0	2.24443893460919	0.452223261656764	0.0171741955674467	2.31099302543836	1	2.18846328951055	4.68995840735678	0.238298280685008	-1.09962178451183	0.436148348784165	0	Non-DE	2.9828560368193	1.39407054220181	0.999998581831488	1.0973907840561	0	5.14842765606219	4.00225453429866	0.646548044454648	0.363318974247967	0	0.634848703131587	0.11193822459662	5.81860294080345	0.00271712755883729	2.50264901553595	-3.1959856469932	-5.69863466252916	1	3.12912303623198	11.4631476700725	1.14440944253395
LOC100571800	Yes	XP_003240377.1		1534	254	partial=false	uncharacterized protein LOC100571800	Single	Aphididae	LSR1 & P123	No	1.46280173758219	0.871902125859254	0.21533726029155	0.746429310313152	0	1.8076687417799	0.952115051311779	0.116370672029727	0.924850794934414	0	1.70840189614186	2.24839222677276	0.109258883066836	-0.396226047586879	0.114224166082466	0	Non-DE	1.47130197523309	1.94550181705062	0.999998581831488	-0.403048946924836	0	1.92536798236328	2.73292859338697	0.48350324050343	-0.505313560713674	0	1.65502321772279	1.55905666805256	1.91112580265022	0.587684097769707	0.0861727232618092	-0.207559611981737	-0.293732335243546	0	2.01419543015369	2.1811988890065	2.58318305292863
LOC100569590	Yes	XP_003248161.1		1310	292	partial=false	uncharacterized protein LOC100569590	Single	Aphidomorpha	LSR1 & P123	P123	1.47871771180578	2.09067061652193	0.225190360557453	-0.499590561157546	0	3.48982091541797	1.7867809513387	0.0204782763952588	0.965750824239729	1	8.04564645262471	8.25424224457493	0.353264957343915	-0.0369269824234656	0.864262444322892	0	Non-DE	9.27222357669192	6.81906932855751	0.999998581831488	0.443340501141986	0	7.56434874856441	9.28908248859072	0.528474410892362	-0.296320225011309	0	4.88905597466015	7.89141376729236	11.3564696159216	0.000461708819203568	-0.690716636502161	-1.21586978152346	-0.525153145021299	1	8.33504885459029	8.49874348405541	7.96167332097212
LOC100569722	Yes	XP_016660229.1		592	140	partial=false	uncharacterized protein LOC100569722	Mutiple	Arthropod	LSR1 & P123	No	1.48237171584216	2.9026516200862	0.00503478907891202	-0.969416550299408	-1	1.14304419107122	2.58212902969762	0.00173342972982195	-1.1756095754393	-1	1.60638930534596	1.72857340893187	0.830803598947835	-0.105753955766339	0.713236877161323	0	Non-DE	1.66568886613699	1.54708974455492	0.999998581831488	0.106562057024958	0	1.85749633825675	1.53518901494455	0.323704559814175	0.274943073266106	0	2.44092754225114	1.0235178539881	1.35472251979863	2.9447809773952e-05	1.25381135695978	0.849384700664534	-0.404426656295242	1	1.82987999295869	1.29975562981879	1.95005973139015
LOC100570085	Yes	XP_003248778.1		546	70	partial=false	serine/threonine-protein kinase NIM1-like	Mutiple	Hemiptera	LSR1 & P123	LSR1 & P123	1.48319800009753	0.224553367644447	0.000196006129389078	2.72303587600765	1	1.28987906880297	0.181874491869364	0.00018966046042689	2.82553951560116	1	4.07311035074302	4.32476070050588	0.655327668080518	-0.0864873450786322	0.653358665559017	0	Non-DE	3.7537589875891	4.39246171389694	0.999998581831488	-0.226693687278987	0	4.24566445880052	4.44340506306391	0.878272576746184	-0.0656753067499787	0	3.62622078796649	4.9569078061141	3.63620245814847	0.116214984881184	-0.45096297773876	-0.00396565115677686	0.446997326581983	0	4.34589146464554	5.09022559162349	3.68703187064419
LOC107882637	Yes	XP_016656746.1		1010	129	partial=false	uncharacterized protein LOC107882637	Single	A. pisum specific	LSR1 & P123	LSR1 & P123	1.48810241383064	0.759723886171338	0.0466225657579841	0.969833793010007	1	1.27726327632602	0.227796065611516	0.000724255401199095	2.48672095602349	1	1.01234993250605	0.837915522162322	0.49410533430149	0.272801694224983	0.230683081365695	0	Non-DE	0.953080123334301	1.0716197416778	0.999998581831488	-0.16912365574641	0	0.763866170493975	0.948989549664844	0.578206708689444	-0.313072300341221	0	0.748389130832028	1.07694623646132	1.2117144302248	0.0998800295738533	-0.525026913106108	-0.695115518834133	-0.170088605728024	0	0.832073899713289	0.95436426851883	0.751766472015956
LOC100572049	Yes	XP_003247599.1		3056	511	partial=false	dynein regulatory complex subunit 3-like isoform X1	Single	Aphididae	LSR1 & P123	No	1.48887914970466	1.40724805126693	0.916894502995327	0.0813443862538344	0	3.9137105892614	2.97399947076176	0.295901461725201	0.396121037630958	0	4.42927067279675	6.49956385913848	0.000137438895371354	-0.553263374204486	0.256774065531013	0	Non-DE	4.75370085322455	4.10484049236894	0.999998581831488	0.211724956199199	0	6.51265799975095	6.47992264821978	0.703917092455946	0.00726987663649067	0	1.62109837319305	2.22318492277039	9.4435287224268	3.32937378254392e-09	-0.455632214485606	-2.54228069011381	-2.0866484756282	1	8.33447684424532	4.28402071307186	6.07010279386358
LOC100160123	Yes	NP_001155424.1	ACYPI001448	1331	254	partial=false	twist-like	Single	Arthropod	LSR1 & P123	P123	1.50421658157965	0.696642008741043	0.0601139429995507	1.11041175677503	0	2.41934747247292	0.764215129745699	0.00499039001955308	1.66243812371815	1	1.49710490457848	1.35193831882318	0.594365073654754	0.147135638999911	0.639656895357382	0	Non-DE	1.47040880808963	1.52380100106734	0.999998581831488	-0.0514571942906042	0	1.17617714208524	1.61558008393009	0.801174138771618	-0.45794690799307	0	1.78341521661061	1.30189214358739	1.40600735353745	0.461717678862771	0.454002781560132	0.343016779104308	-0.110986002455824	0	1.42116790386668	1.03188890392839	1.52490234868682
LOC100165995	Yes	XP_016660187.1		757	186	partial=false	uncharacterized protein LOC100165995	Mutiple	Insect	LSR1 & P123	No	1.50711349070045	72.9360720087766	0.000159587499928393	-5.59667879462772	-1	2.2937796823969	107.467275723958	0.000102472384219371	-5.54996522997503	-1	2.02044391645393	1.34209759514031	0.554372790312753	0.590146631481378	0.470407054288235	0	Non-DE	2.4986481780124	1.54223965489547	0.999998581831488	0.696120808220935	0	1.82120253500983	0.623440185336031	0.353857776532944	1.5465683171697	0	4.59134529597062	0.516003294242137	0.953983159149039	2.88799725602417e-05	3.15321661257256	2.26676143290239	-0.886455179670164	1	0.598735090630876	1.65023036132033	1.98762638760762
LOC100575359	Yes	XP_003240563.2		1643	333	partial=false	RNA polymerase II degradation factor 1	Single	Insect	LSR1 & P123	P123	1.50806877914144	0.697761477092061	0.152168468873567	1.11178528925279	0	1.3616658997732	0.168296661060302	0.00433878182866582	3.01554327367207	1	19.6295411230912	20.9551279863598	0.0823633229095776	-0.0942764205065696	0.970711651281156	0	Non-DE	20.7860201065109	18.4730621396714	0.999998581831488	0.170190521440731	0	21.5978974538492	19.9909737851257	0.698540564260798	0.111542124215671	0	1.77713937737684	4.68405673830364	52.4274272535931	3.76781145915757e-05	-1.39815133933487	-4.88261458571221	-3.48446324637734	1	15.6471079439951	44.1753002294666	8.7486142427119
LOC103311573	Yes	XP_008189455.1		618	205	partial=false	ATP-dependent DNA helicase pif1-like	Single	A. pisum specific	LSR1 & P123	LSR1	1.51017477559731	0.666546147894579	0.012735758152472	1.17981795864156	1	8.71991774406741	6.02927715899758	0.113879353372948	0.53232209278903	0	2.25381867814353	1.56256618705747	0.0930731448927602	0.528425837459785	0.201685379510189	0	Non-DE	2.46213568683352	2.04550166945354	0.999998581831488	0.267455555384743	0	1.37304246847982	1.84685176492395	0.242753308850733	-0.427691825964687	0	1.05705808645248	2.49251845541769	3.21187949256041	0.000439792760221063	-1.23747093455423	-1.60327154959953	-0.365800615045301	1	1.51588872383516	2.53457073845862	0.840975501803326
LOC107883392	Yes	XP_016658802.1		789	155	partial=false	myb/SANT-like DNA-binding domain-containing protein 3	Single	A. pisum specific	LSR1 & P123	P123	1.51080674961436	0.884694929425482	0.193134515410668	0.771999599840219	0	2.4357233851828	0.692854529391161	0.00481146553854935	1.81357693805427	1	2.84380297900648	1.98159035371729	0.0463706925684777	0.521140693806674	0.132221824362632	0	Non-DE	2.70641439980708	2.98119155820588	0.999998581831488	-0.139506321221061	0	1.70411864573477	2.39779791569108	0.328353432844409	-0.492684291082953	0	1.85741613871892	2.43097320783707	4.24301959046345	0.000275326041721774	-0.388218593014818	-1.19175059549486	-0.803532002480046	1	2.21595535649698	2.06877847755975	1.63060185130771
LOC100571331	Yes	XP_003247379.1		858	240	partial=false	uncharacterized protein LOC100571331	Single	Aphididae	LSR1 & P123	LSR1 & P123	1.52071109815184	0.407586929083757	0.0116345210605035	1.89930735703305	1	1.174671957782	0.0268157191110007	0.000372749635945685	5.44778795276956	1	1.91442950316287	2.21340234378079	0.31167952420041	-0.209341008554938	0.447871304068772	0	Non-DE	1.99785581431998	1.83100319200577	0.999998581831488	0.125818161076849	0	2.0249028444556	2.49615159276856	0.647187822680608	-0.301852863940501	0	1.29080725413701	2.66638538526009	1.78609587009152	0.00484356721518013	-1.04655406753764	-0.468504938484448	0.578049129053193	1	2.65392287117099	2.17322519030142	1.71691943369603
LOC100571817	Yes	XP_008183614.1		894	297	partial=false	uncharacterized protein LOC100571817	Single	A. pisum specific	LSR1 & P123	LSR1 & P123	1.52900595479215	0.192847086443186	0.000313711733765352	2.98641121332657	1	1.15223272500456	0.165797564297357	0.000628988726580473	2.79619273130497	1	0.853135600892502	1.13768254684919	0.154348771506256	-0.415208788038865	0.249799766500008	0	Non-DE	0.984467561567384	0.721803640217621	0.999998581831488	0.447737250688418	0	1.055851062761	1.26042977298148	0.925900911901097	-0.255509394188484	0	0.559351790296079	1.00213805282804	0.997916959553389	0.165907181828356	-0.841139499810928	-0.835050516819694	0.00608898299123435	0	1.25588611320855	1.00727068749561	1.10016775470083
LOC100165325	Yes	XP_001951510.1	ACYPI006282	1442	404	partial=false	venom protease	Mutiple	Arthropod	LSR1 & P123	P123	1.53167311026097	0.609158390920503	0.0632535210583079	1.33007649729552	0	1.17623663688601	0.353507598074361	0.0396641621273673	1.73407980117607	1	27.5162729960286	25.8894602677242	0.208929522099711	0.0879198558471073	0.871699916317325	0	Non-DE	35.5635972898499	19.4689487022073	0.999998581831488	0.869226278935292	0	19.9471363232679	34.8029461844085	0.337080202612419	-0.803027796895162	0	12.8142280916495	3.56474250188062	66.1698483945556	0.000299600399872314	1.84584759057423	-2.36841832027795	-4.21426591085219	1	23.5454181595242	45.934103482133	12.666596226037
LOC100168942	Yes	NP_001156304.1	ACYPI009605	968	248	partial=false	TLP-PA-domain protein precursor	Mutiple	Insect	LSR1 & P123	P123	1.53504976229117	0.755325426439537	0.0680898309038727	1.02301815671742	0	3.9512493019178	0.137732296804883	1.17866970378314e-05	4.84135950270583	1	33.5878422452147	41.733910380968	0.0211280598922333	-0.313280149338123	0.321040213572827	0	Non-DE	38.3780528281028	28.7976316623266	0.999998581831488	0.414331347667843	0	44.9587504824389	36.8966502287616	0.669962234277529	0.285112097060675	0	24.1923944851388	51.9993373485301	24.5717949019751	7.9811159091436e-05	-1.10393647979453	-0.0224495846881654	1.08148689510637	1	36.4963623688541	48.2139333100456	42.8349496522426
LOC100575638	Yes	XP_003246709.1		1539	288	partial=false	TATA box-binding protein-like protein 1	Mutiple	Arthropod	LSR1 & P123	LSR1 & P123	1.53582649816518	0.53121886576518	0.0130347059841277	1.53145933225177	1	1.35275513722421	0.0280652674924732	6.64913204722145e-05	5.58594638131791	1	4.15590852646515	2.31061663048686	0.00511747140776185	0.846858265071492	0.245143758936323	0	Non-DE	3.85085954008346	4.46095751284685	0.999998581831488	-0.21217290576562	0	2.31074123294778	2.31042972679546	0.962377300744174	0.000194499786203031	0	1.6795776858318	2.1449379093833	8.64320998418036	2.78856061273754e-10	-0.352818724677006	-2.36339948293815	-2.01058075826114	1	3.00020874206685	2.37423023860293	1.432215210098
LOC107885029	Yes	XP_016663825.1		742	186	partial=false	poly [ADP-ribose] polymerase 12-like	Single	A. pisum specific	LSR1 & P123	No	1.53840257598512	2.07004770491542	0.316106520488625	-0.428206848358574	0	1.03058211505389	1.24968200219027	0.561732780739181	-0.278077026908032	0	2.50903718002038	1.73039470667606	0.152685224993275	0.536006819676032	0.113255325844313	0	Non-DE	2.8319471747107	2.18612718533005	0.999998581831488	0.373417017476278	0	1.71701138979752	1.75046968199387	0.988914199281339	-0.0278424651194044	0	2.86190477717647	1.45227720475421	3.21292955813044	0.00977185583541652	0.97860988802641	-0.166908172710927	-1.14551806073734	1	1.85208069099729	1.60998156459631	1.68070203915438
LOC100572293	Yes	XP_003248799.1		971	249	partial=true	uncharacterized protein LOC100572293	Mutiple	Hemiptera	LSR1 & P123	LSR1 & P123	1.54833816028632	0.212590384005481	0.000251851423428535	2.86398705363057	1	1.0456169709683	0	4.12342868177774e-05	13.3522048106437	1	4.79232028800378	4.3892926251887	0.889652820671261	0.126733112771018	0.728347527230363	0	Non-DE	5.25409628573086	4.33054429027669	0.999998581831488	0.278894275900685	0	4.313086532034	4.50360176492074	0.424288635282997	-0.0623586007598845	0	1.74375619790642	1.59064409652598	11.0425605695789	9.55610258977585e-05	0.132579309759823	-2.66273482810199	-2.79531413786181	1	3.61025359088231	10.1765082502667	0.694366966293983
LOC100575491	Yes	XP_003246199.1		1257	230	partial=false	retinal homeobox protein Rx-B-like	Single	Insect	LSR1 & P123	P123	1.55417567682782	0.824050191303389	0.220293284939775	0.915263232548393	0	1.86983697604352	0.0841008585828821	0.000745653828746798	4.4730108921209	1	4.56577817883353	4.85729153436537	0.814862939354303	-0.0892894129108541	0.595150978227409	0	Non-DE	4.52211208655803	4.60944427110902	0.999998581831488	-0.0275960737057144	0	4.29419397243283	5.70193787726419	0.522420575222	-0.409064960724345	0	3.15700339896077	5.47004938626531	5.07028175127449	0.00794967590425052	-0.792978721195592	-0.683492861027816	0.109485860167776	1	5.77987666972819	4.03908691603097	4.40475306659752
LOC100574271	Yes	XP_003244123.1		402	111	partial=false	uncharacterized protein LOC100574271 isoform X1	Single	Aphididae	LSR1 & P123	LSR1 & P123	1.55439770868948	0.338941577892177	0.0128627886238707	2.19691437794326	1	1.70302350493156	0.220773494795368	0.00281886497532583	2.94689085005195	1	2.35116403078722	2.33506998112945	0.891309535796278	0.00990898275674239	0.912768126627946	0	Non-DE	2.40577593676624	2.29655212480821	0.999998581831488	0.0670327538357883	0	2.28310145535355	2.41302276979331	0.991384028430407	-0.0798465584248973	0	1.44626625848993	3.36905238516185	2.23817344870989	0.00659937583638266	-1.21995275495461	-0.629953372996633	0.589999381957978	1	2.25725356049092	2.22513898417663	2.51639448345794
LOC100159036	Yes	XP_001946520.4	ACYPI000447	1016	234	partial=false	uncharacterized protein LOC100159036 isoform X1	Single	Hemiptera	LSR1 & P123	No	1.55639524416082	1.36006258478901	0.676721834277736	0.194522056735724	0	1.45307898912473	1.07523254311714	0.39640367483251	0.434429534126848	0	1.92669011361151	1.66110851635084	0.263805410918472	0.213966253552929	0.000609987817262237	0	Non-DE	1.91327361821332	1.9401066090097	0.999998581831488	-0.0200927218208088	0	1.67031281681558	1.64730206565373	0.999931002494462	0.0200131902740104	0	1.91486906839053	1.91711057791225	1.94809069453175	0.995573325217932	-0.00168771578493009	-0.0248138103363803	-0.0231260945514501	0	1.61849396410028	1.71621651707491	1.66815957847226
LOC100575514	Yes	XP_016659600.1		1600	459	partial=false	formin-2-like	Mutiple	Insect	LSR1 & P123	LSR1 & P123	1.55649346640713	0.534581652645026	0.0151984604218763	1.54164012944731	1	3.06839177488438	0.118779756769416	3.09882753156761e-05	4.68995474200636	1	2.31536832187689	1.57711423993014	0.0859577099020054	0.553925378504194	0.13789666190397	0	Non-DE	2.32354855025982	2.30718809349396	0.999998581831488	0.010194165579106	0	1.25090984212712	2.06642083663468	0.296157171374366	-0.724156283291149	0	1.46437032428529	2.84175565910765	2.63997898223773	0.0178839013588544	-0.95645432136689	-0.850202131739123	0.106252189627767	1	1.4438283620864	1.80472927318661	1.55496526673745
LOC103308897	Yes	XP_008181345.1		828	275	partial=false	serine hydrolase-like protein	Mutiple	Insect	LSR1 & P123	No	1.57369033494327	2.19310039052162	0.375978319398168	-0.478794282136344	0	2.49690517880067	2.89239770894182	0.641872753730619	-0.212117003193358	0	3.04814797691123	2.98688272197534	0.875781135076524	0.0292913792754551	0.88528811722464	0	Non-DE	3.29581942428959	2.80047652953286	0.999998581831488	0.234964863126782	0	2.56446223715808	3.62051344920124	0.345319073642363	-0.49753798289173	0	2.28128004965205	3.41518267772721	3.44798120335442	0.0628167871921777	-0.582098191329958	-0.595886948940483	-0.013788757610525	0	2.65043178056616	2.80610409549955	3.53524675284699
LOC100169242	Yes	XP_008181561.1	ACYPI009880	1049	235	partial=false	uncharacterized protein LOC100169242	Single	Hemiptera	LSR1 & P123	P123	1.58485054057781	0.703697246002749	0.0634167163550091	1.1712060469548	0	1.08734159734076	0.0536314382220013	0.000671751117455769	4.33902765576466	1	12.4446974561321	20.5603831487023	0.00125300038826751	-0.724331416581133	0.109235125745547	0	Non-DE	9.74874747705003	15.1406474352142	0.509325637438005	-0.635138120446899	0	21.2381041500996	19.5438016466062	0.938746727100013	0.11994386101005	0	7.33203994771926	14.8417970035963	15.1602554170808	0.00184084554607997	-1.01736927269236	-1.04799734842093	-0.0306280757285762	1	21.2462880427015	29.4265650198447	12.6443517789892
LOC103308663	Yes	XP_008180654.1		831	276	partial=false	uncharacterized protein LOC103308663	Mutiple	Insect	LSR1 & P123	P123	1.59631193655478	1.7571675530403	0.744430804255714	-0.138500894626198	0	2.94609182332954	1.68364649561726	0.0363422038876455	0.807176422720589	1	2.8124828760231	2.59914371844471	0.36019865939533	0.11380369299058	0.632863842039934	0	Non-DE	2.89940995218813	2.72555579985806	0.999998581831488	0.0892088761145991	0	2.31797730893559	3.02089333270839	0.57229651276301	-0.382108799986729	0	3.85368669640781	1.78919396473098	2.7945679669305	0.00126985514656953	1.10688629344258	0.463599834592464	-0.64328645885012	1	3.38325935221009	3.29240913528794	1.10359262445166
LOC100159316	Yes	XP_016661108.1	ACYPI000700	1754	216	partial=true	uncharacterized protein LOC100159316	Single	Arthropod	LSR1 & P123	No	1.5966131268972	1.54148561668015	0.91665200316819	0.050690118393627	0	2.42343020138321	1.82349811360694	0.27606114537023	0.410322239152543	0	27.8688706237958	38.7470938724431	0.000938945510001057	-0.475432116485877	0.0179481183981932	0	Non-DE	27.6618357611052	28.0759054864865	0.999998581831488	-0.0214356490165476	0	37.9270411154254	39.9771730079698	0.867871444980119	-0.0759496313616381	0	23.2194609357093	28.5382329587234	31.8489179769548	0.0496986070250131	-0.297560371338257	-0.455908197350075	-0.158347826011818	0	41.6055941838004	43.9684836806498	31.139781652249
LOC100572870	Yes	XP_003247155.1		691	150	partial=false	coagulation factor IX	Mutiple	Arthropod	LSR1 & P123	LSR1 & P123	1.59936745996061	0.583135380288175	0.0134515609839142	1.45544149778144	1	1.89003000077193	0.248648874498766	0.000270988589948543	2.92572356151949	1	9.71303552772941	10.9487814584647	0.27317305344602	-0.172774494275082	0.507811829271556	0	Non-DE	9.35352771263554	10.0725433428233	0.999998581831488	-0.106845523756793	0	10.9984364351669	10.8742989934114	0.847382517425437	0.0163760399448684	0	9.49926007873375	11.0946255073952	8.54522099705932	0.272650204200443	-0.223971739365591	0.152695643619426	0.376667382985017	0	7.52170377029928	14.9001922490008	11.9001460518344
LOC100571252	Yes	XP_003248601.1		640	144	partial=false	uncharacterized protein LOC100571252	Mutiple	Arthropod	LSR1 & P123	P123	1.60900332990596	1.80518698433735	0.667803148789127	-0.165971225972795	0	2.83855357549932	0.197421589145173	1.23947077375939e-05	3.84512454188441	1	0.606236588934703	1.53209541722957	0.00420990950254698	-1.33740952274186	0.185349630340583	0	Non-DE	0.652284287116595	0.560188890752811	0.999998581831488	0.219587502596139	0	1.39648022267886	1.73551820905565	0.595193329063384	-0.313571360066212	0	0.262370902552766	0.542724704564716	1.01361415968663	0.000779836301419938	-1.04832888603536	-1.94942150821453	-0.901092622179174	1	2.95246579404451	0.60497814692254	0.56934478129727
LOC100572564	Yes	XP_003241862.1		546	107	partial=false	52 kDa repressor of the inhibitor of the protein kinase-like	Mutiple	Insect	LSR1 & P123	LSR1	1.61795860876685	0.786097710565241	0.0214825250633006	1.04129979781865	1	2.5946314288824	2.00347836636859	0.306410268590576	0.37300627895019	0	1.26532150668726	2.1603503336277	1.50913939898731e-05	-0.771714044596121	0.194514897240379	0	Non-DE	1.21344588552654	1.31719712784799	0.730469268933637	-0.118361499326087	0	2.11635238896263	2.22634725062531	0.760204808489305	-0.0730987647881881	0	1.90891342576623	1.7851836140377	0.101867480257864	4.2612131833242e-07	0.0966739668730176	4.22664622651242	4.1299722596394	1	2.47688500235738	3.06706571920021	1.05513642269408
LOC100163477	Yes	XP_016662355.1	ACYPI004564	1186	218	partial=false	collagen alpha-1(XVIII) chain	Single	Insect	LSR1 & P123	P123	1.61911569346405	0.909169913071155	0.13988182455184	0.832514656579531	0	3.09244913270116	0.594763864198463	0.000744463119146721	2.37816506849911	1	5.12529177484483	4.46473841256618	0.261516773816118	0.199054322034035	0.603472305245511	0	Non-DE	5.66834029295812	4.58224325673155	0.992480241191567	0.306872322793106	0	3.67070786900075	5.65578422791434	0.138232407614364	-0.623668778362294	0	4.06276591334102	4.70435442164882	6.60875498954466	0.00188695975527605	-0.211529670333217	-0.701902588592426	-0.490372918259209	1	4.56336409391655	4.2020063648435	4.55657323312388
LOC100572137	Yes	XP_003248932.3		531	157	partial=false	uncharacterized protein LOC100572137	Mutiple	Insect	LSR1 & P123	LSR1 & P123	1.62265095977928	0.0963872711865716	6.43831346390132e-05	4.07195916781093	1	1.1880625825799	0.0432525057256449	7.15100421114317e-05	4.77647306903195	1	1.7209234226599	1.40350856517279	0.41367459505799	0.294126075630299	0.369052389923426	0	Non-DE	1.62503869927626	1.81680814604353	0.999998581831488	-0.160932004373527	0	1.07778723401638	1.8920905619074	0.243345975728258	-0.811908738872547	0	1.14395363228289	2.16170090919443	1.85711572650239	0.0573960880008722	-0.918078978311363	-0.698986716454123	0.219092261857239	0	1.60215003961592	1.51996041881431	1.07197731292782
LOC100568759	Yes	XP_008181564.1		502	159	partial=false	neuroligin-4%2C Y-linked-like	Single	Hemiptera	LSR1 & P123	LSR1 & P123	1.63107647330885	0.0225350988376112	0.000273117340539181	6.17120745597543	1	2.70138502834922	0	5.15966140528341e-05	14.7214650661099	1	3.76582778047225	3.91756935319539	0.575726981931031	-0.0569903074071219	0.741829219377626	0	Non-DE	3.9391168771007	3.59253868384381	0.999998581831488	0.132868532171444	0	3.20634897740338	4.9843999168834	0.330367028372642	-0.636488369539434	0	1.7847000507891	5.03833641899743	4.47444687163023	3.78235898627719e-05	-1.4972136310123	-1.32597913119768	0.171234499814624	1	4.00332374752595	3.72047593640773	3.97233881342885
LOC103310463	Yes	XP_008187054.1		1130	260	partial=false	cGMP-dependent protein kinase%2C isozyme 1	Single	A. pisum specific	LSR1 & P123	LSR1 & P123	1.63185434746346	0.287392329945767	0.00269266464273761	2.50500532791625	1	2.42857362568203	0.170993050354107	0.00018606676965699	3.82731556304633	1	2.76961719333166	3.88636653296011	0.00235343806555342	-0.488720418022277	0.115517155536224	0	Non-DE	3.22715304137796	2.31208134528535	0.559134387826704	0.481069839767049	0	4.18661075604788	3.43600019832846	0.806306972942033	0.285052672122606	0	1.87011758067689	3.38158733530047	3.05714666401761	0.00238757563460149	-0.854537154256323	-0.709026833403049	0.145510320853274	1	2.78838452261527	5.17273728443801	4.17484834419161
LOC103308518	Yes	XP_008180227.1		1000	203	partial=false	uncharacterized protein LOC103308518	Single	Aphidomorpha	LSR1 & P123	No	1.63337519912261	1.68516379679567	0.975031395075062	-0.0450298855792688	0	1.3178999089456	1.18116066530477	0.650339599204366	0.158022915554612	0	2.87431507835829	2.00938739650411	0.351072111775406	0.516440879589329	0.279294991880191	0	Non-DE	2.88440850615568	2.8642216505609	0.999998581831488	0.0101323603622785	0	2.09561275133059	1.88004936426437	0.999931002494462	0.156601602523258	0	5.15408120142494	1.88108000154759	1.58778403210235	0.000209412176506675	1.45410535737994	1.69863770574966	0.244532348369722	1	1.91436719473093	2.51129245173143	1.72188759445006
LOC100575147	Yes	XP_003247609.1		3009	976	partial=false	uncharacterized protein LOC100575147	Single	Insect	LSR1 & P123	P123	1.64195932693721	1.33509785428373	0.624980474211783	0.298452710697327	0	1.85457601794075	0.30352986110224	0.000875768070749946	2.61078160559382	1	3.08237281654442	2.18014190301436	0.0979528794284911	0.499599957642605	0.149690896100194	0	Non-DE	3.05845875126207	3.10628688182678	0.999998581831488	-0.0223862573979606	0	1.93634592653267	2.54583586773689	0.504409065597391	-0.394802698563024	0	2.08885083393747	2.53473617331329	4.6235314423825	0.0015506892491213	-0.279113971555175	-1.14624786553985	-0.867133893984673	1	2.13578217223017	2.44500178849649	2.02148567156968
LOC100568956	Yes	XP_003244562.1		3023	754	partial=false	basic-leucine zipper transcription factor A-like	Single	Aphidomorpha	LSR1 & P123	P123	1.64314024997065	0.779602207479044	0.186139679971364	1.07554830078139	0	2.72353986552025	0.0561305349849464	0.000375248046420301	5.59803837180813	1	4.02808499709455	4.29513438010096	0.819486744107521	-0.0926069161369736	0.678965132036832	0	Non-DE	4.04377870819041	4.01239128599869	0.999998581831488	0.0112417457667914	0	3.83667763978271	4.98281949057833	0.896550854076804	-0.37710475754352	0	1.70210555644309	6.00952329336686	4.3726261414737	0.000576242889000765	-1.81986929423041	-1.36112773122374	0.45874156300667	1	6.32459146397823	1.52616924243688	4.0749579895795
cp7	Yes	NP_001127766.1	ACYPI56615	824	193	partial=false	cuticular protein 7	Mutiple	Arthropod	LSR1 & P123	P123	1.64514522519172	0.650382592811878	0.0508276211507154	1.33872027945778	0	1.01232012700902	0.0665466777443976	0.00198859033035625	3.92513132301813	1	42.4037358316346	79.1239827262319	0.369522200346701	-0.899922093461599	0.427730271776294	0	Non-DE	57.6027524063239	27.2047192569453	0.999998581831488	1.08228080858729	0	72.1323572748559	89.6114209032959	0.373628086772841	-0.313036042674568	0	21.6696354528917	6.17972762325904	99.3618444187532	0.00861454956378172	1.81004303886482	-2.19701186508472	-4.00705490394954	1	75.3616156658496	159.006915718125	19.7324768051762
LOC100569421	Yes	XP_003244300.1		660	101	partial=false	uncharacterized protein LOC100569421	Mutiple	Insect	LSR1 & P123	LSR1 & P123	1.64601361807872	0.783752039960775	0.03959781383039	1.07041065511489	1	1.28392578513058	0.351013370321233	0.00393087610736501	1.87066533430166	1	3.81819840861699	3.72927233871289	0.991298426140609	0.0339970147427262	0.817787583864677	0	Non-DE	3.73680116103	3.89959565620399	0.999998581831488	-0.0615207421350719	0	3.74611292293554	3.70401146237891	0.999931002494462	0.0163058257294572	0	3.24106662584346	4.99720128192799	3.21632731807953	0.000147337614623942	-0.624636008843675	0.0110541020540071	0.635690110897682	1	3.62593772699106	4.06981828484789	3.58083711587109
LOC100160127	Yes	XP_001949431.1	ACYPI001451	2689	220	partial=false	leucine-rich repeat extensin-like protein 3	Mutiple	Insect	LSR1 & P123	P123	1.65344036387261	1.26439971396482	0.73041585181699	0.38699155231824	0	1.61569314449031	0.0268157191110007	0.00658930294605132	5.90764973381868	1	8.48124733437475	15.4805503313003	0.0210120019333954	-0.868100706844444	0.615995010536645	0	Non-DE	11.567366396025	5.39512827272449	0.999998581831488	1.10033126950278	0	19.4408870329671	9.54004527880011	0.999931002494462	1.02702602790607	0	0.708994038013656	0.686549492686947	24.0481984724236	0.000241366082233973	0.0464031178404091	-5.08381404385727	-5.13021716169768	1	7.87677446099754	41.3880530056044	3.87907923622034
LOC100572279	Yes	XP_008183163.1		950	225	partial=false	uncharacterized protein LOC100572279	Single	Aphididae	LSR1 & P123	No	1.65707472695055	1.68479150164627	0.939594514407461	-0.0239299687416937	0	1.01420868222382	0.767954036870484	0.504427495530541	0.401217049975074	0	1.38962625594561	1.42861687275608	0.865533595606726	-0.0399193142272437	0.63887532822907	0	Non-DE	1.28777946960571	1.4914730422855	0.999998581831488	-0.211852346695181	0	1.31978222224542	1.59186884852206	0.76655885985923	-0.270421589908144	0	1.42269249310717	1.32669698698848	1.41948928774117	0.956753512203438	0.100777626591553	0.00325167469335921	-0.0975259518981937	0	1.4799957681435	1.29069052040163	1.47730328017473
LOC100165973	Yes	XP_001949543.1	ACYPI006883	1461	356	partial=false	LIM/homeobox protein Lhx2	Mutiple	Arthropod	LSR1 & P123	LSR1 & P123	1.66797722153735	0.454896063461016	0.0123819131631894	1.87426010952507	1	3.15500579555813	0.36918206366628	0.000368645588305131	3.09489328533375	1	6.16490727579269	5.88086976545281	0.978905094039737	0.0680485237574076	0.978313704197441	0	Non-DE	6.08361973862188	6.2461948129635	0.999998581831488	-0.0380475872604921	0	5.06984513835786	7.09740670609524	0.298298995275031	-0.485350300289551	0	3.8923833768342	7.39000552860556	7.21233292193831	0.000353147945138002	-0.924904087622125	-0.889795118098116	0.0351089695240087	1	6.20565113074912	5.29238824729116	5.96191734162657
LOC100570880	Yes	XP_003242938.1		1175	265	partial=false	ABC transporter F family member 4-like	Mutiple	Insect	LSR1 & P123	P123	1.67013727134802	1.21524216348323	0.331914706816193	0.45869052161386	0	3.28046407028189	0.839853981341886	0.000679940702524465	1.96556170353178	1	35.8313576520249	39.4747059882375	0.378940376911177	-0.139705440792026	0.385240666661087	0	Non-DE	38.5122040934722	33.1505112105776	0.999998581831488	0.216284574275264	0	40.0504310823007	38.6111183471426	0.999931002494462	0.0528014294933282	0	30.7404650936654	40.2090703424285	36.5445375199808	0.232313363692891	-0.387380882678493	-0.249516037940349	0.137864844738144	0	34.2692123477515	48.2929102851272	38.6667349193088
LOC100164287	Yes	NP_001156183.1	ACYPI005317	860	100	partial=false	uncharacterized protein LOC100164287 precursor	Single	Insect	LSR1 & P123	No	1.67049378183497	2.82875889252278	0.490755090260225	-0.759859241593695	0	1.10285313860631	3.55914672348659	0.175295816511674	-1.69020044636247	0	9.40961167508415	8.60331048467861	0.701593003631659	0.129241844647037	0.727194515096637	0	Non-DE	10.0404219856094	8.77880136455893	0.999998581831488	0.193724028750292	0	9.32563290857932	7.51982684882755	0.760967815877321	0.310502198121495	0	5.64664958502754	0.863722237824171	21.7184632024007	0.00110695521259779	2.70861429172371	-1.94343610538762	-4.65205039711134	1	5.17278640932731	21.5062156316471	2.39761525752536
LOC100574566	Yes	XP_003246128.2		1261	173	partial=false	uncharacterized protein LOC100574566	Mutiple	Insect	LSR1 & P123	LSR1 & P123	1.68425390362569	0.491666596172777	0.00062227237982113	1.77614965174943	1	1.38282484905304	0.335248829844593	0.000397812503250758	2.04398828655736	1	4.78512079037751	4.43033476735306	0.817379976598208	0.111137212030018	0.566953223538023	0	Non-DE	5.01106877864713	4.55917280210789	0.999998581831488	0.136346248016248	0	4.46095723643472	4.38440106373058	0.999931002494462	0.0249735431595771	0	5.24462248472432	5.59896275319165	3.51177713321657	0.0238986153144535	-0.0943189124344189	0.578624065623955	0.672942978058374	1	4.10153939828914	4.83181943570565	4.5037014755477
ACYPI45536	Yes	NP_001280345.1	ACYPI45536	856	175	partial=false	uncharacterized protein LOC100568673 precursor	Single	Arthropod	LSR1 & P123	P123	1.68790790766207	3.74773584071871	0.0135544941852884	-1.15073610024352	-1	1.871945338662	0.780164689001597	0.0127829136504323	1.26257985845802	1	34.7706911553438	37.7291994997619	0.182331458559375	-0.117809420906091	0.942436047881329	0	Non-DE	47.2879838060793	22.2533985046082	0.999998581831488	1.08744795258559	0	34.3208729563207	42.8416893149236	0.619734222771308	-0.319929120476114	0	9.69861947548732	13.3447644252716	81.2686895652724	0.00042723719146514	-0.460418463180125	-3.06683522103696	-2.60641675785684	1	37.5047835793424	59.7029028433957	20.4195359293581
LOC100568537	Yes	XP_003247252.1		1778	371	partial=false	histidine-rich glycoprotein	Single	Aphidomorpha	LSR1 & P123	P123	1.70675647019255	1.83154430011956	0.934788772237712	-0.101797616513632	0	8.38236501514717	0.783533558567865	0.00201621882576771	3.4191234703712	1	5.01324823887116	12.6229751085552	0.0094899132375687	-1.33221705253694	0.162842581105935	0	Non-DE	6.96031059702208	3.06618588072025	0.999998581831488	1.18270652652351	0	11.3573165280444	14.5214629793212	0.610844356758063	-0.354564806869158	0	1.32769984246631	1.93056740201584	11.7814774721313	0.0079043858773033	-0.540061965383618	-3.14942312811714	-2.60936116273352	1	10.5571160678865	23.7279045255673	6.21806242374775
LOC100574684	Yes	XP_003247534.1		941	105	partial=false	uncharacterized protein LOC100574684	Single	A. pisum specific	LSR1 & P123	No	1.72001720811543	1.37216126847262	0.41711776074167	0.325951686745629	0	2.69759539979062	1.94661560541231	0.194162722805186	0.47068532401007	0	1.73134553492175	2.89189337371573	0.00936760097007051	-0.740087240488065	0.122882768316132	0	Non-DE	1.68781825595012	1.77487281389338	0.999998581831488	-0.0725560826400115	0	2.96510786959354	2.78207162989903	0.960062851357612	0.0919250250939473	0	1.68509553726134	2.29403243620421	1.21490863129971	0.0877702302371452	-0.445032677518876	0.47194943784094	0.916982115359816	0	1.50539575114101	4.18342457782547	3.52246555751762
LOC100166637	Yes	NP_001156245.1	ACYPI007493	1181	265	partial=false	valacyclovir hydrolase-like	Mutiple	Arthropod	LSR1 & P123	No	1.72121416937652	2.680740822112	0.20767853631481	-0.639175122235325	0	1.89834200876835	2.54800698709628	0.385017588603357	-0.424609923162018	0	24.436491478692	22.0929915219136	0.271144373719416	0.145447754393263	0.850641316110794	0	Non-DE	26.6165161183297	22.2564668390543	0.999998581831488	0.258097160301846	0	25.075919797618	17.6185991083572	0.22387775017562	0.5092034034829	0	27.6948037858696	35.9782951125758	9.63637553763062	9.85599229886918e-09	-0.377510307279556	1.52304303239452	1.90055333967408	1	8.94191934216717	23.1994916484462	36.9890780363834
LOC100573634	Yes	XP_008184376.2		1888	278	partial=false	CUGBP Elav-like family member 3-B	Mutiple	Arthropod	LSR1 & P123	LSR1 & P123	1.72259328593538	0.972376749852188	0.0413370191109935	0.82493019877119	1	1.52464722513765	0.225486856637646	7.7181257666476e-05	2.75681517078262	1	3.06535292498811	3.06747869950959	0.952495202346987	-0.00100010718051847	0.876738788848982	0	Non-DE	3.2186941604178	2.91201168955841	0.999998581831488	0.144459351881098	0	2.83561209314027	3.41527860906356	0.764949150043474	-0.26834308654754	0	1.92729568206394	3.84796386704943	3.42079922585095	0.0064373971170908	-0.997479965844041	-0.827722827125974	0.169757138718066	1	3.59805751684797	2.60746003102843	2.79879905348845
LOC100166868	Yes	XP_001951225.1	ACYPI007707	1603	396	partial=false	uncharacterized protein LOC100166868	Single	Insect	LSR1 & P123	No	1.7228944762778	1.8197092131948	0.892397072725392	-0.0788691313277308	0	1.32948782532589	0.970193669772105	0.560506523197002	0.454485711304525	0	4.49569969489152	3.0010372449286	0.0324175084564114	0.58306846310301	0.0799711316956627	0	Non-DE	4.16379937404991	4.82760001573312	0.999998581831488	-0.213405592118299	0	2.96946492980087	3.04839571762019	0.906880349337193	-0.0378471996723785	0	3.33581080434246	4.52287808080757	5.62841019952452	0.158196429871783	-0.439192289931881	-0.754672393932452	-0.315480104000571	0	2.67531000461627	2.26258887005971	3.98266863319851
LOC100569046	Yes	XP_016661344.1		709	109	partial=false	uncharacterized protein LOC100569046	Mutiple	Hemiptera	LSR1 & P123	No	1.72861660647493	1.87402480456324	0.73733579780891	-0.116515647150904	0	2.92907821113775	3.52084929186607	0.489323608165149	-0.265468480471499	0	1.947067960589	2.07937125423461	4.00205440282772e-05	-0.0948394071624837	0.940299339593568	0	Non-DE	2.03106069448658	1.86307522669142	0.999998581831488	0.124547424384846	0	2.02767191513084	2.15692026289027	0.815080841505042	-0.089148606086801	0	1.6413107422595	2.45504713267225	1.74484600683526	0.00586519793606681	-0.580873185120624	-0.0882460961914678	0.492627088929156	0	3.07260242425472	3.03871494254181	0.12001889956473
LOC103311586	Yes	XP_008189475.1		393	86	partial=true	pyruvate dehydrogenase phosphatase regulatory subunit%2C mitochondrial-like	Single	A. pisum specific	LSR1 & P123	No	1.73405468191234	2.963657051287	0.0228176410636513	-0.773194601331565	-1	2.43941842799989	1.99689555096392	0.38242316533691	0.288765262695129	0	3.29682129094821	2.61554404645217	0.0281840884641094	0.333953222200575	0.0225390215745873	0	Non-DE	3.52818496379087	3.06545761810554	0.999998581831488	0.202823737020317	0	2.4968296829938	2.79361559163971	0.803223168944914	-0.162036102402039	0	3.32945768036561	3.54199931642611	3.0190068760529	0.37744724188492	-0.0892741309468279	0.141208704232066	0.230482835178894	0	2.74634436197716	2.67671626980867	2.40964588913697
LOC100161852	Yes	XP_003248666.1		1632	279	partial=false	zinc finger protein ush-like	Single	Insect	LSR1 & P123	No	1.7474936750787	2.80831821825215	0.168113171147416	-0.684388002458262	0	1.30546265484998	3.66746926052299	0.00658930294605132	-1.4901525156132	-1	1.79785224330972	1.55217365356567	0.366145823695241	0.211971785241161	0.153940806209648	0	Non-DE	1.74381733741824	1.85188714920121	0.999998581831488	-0.0867472583236007	0	1.52163718501741	1.59797835638805	0.706185163556697	-0.0706234603909132	0	1.75298437876048	1.79352971951963	1.84704263164907	0.895107848442105	-0.0329866511741116	-0.075399834865068	-0.0424131836909564	0	1.38851350656026	1.92158998491516	1.45303276489257
LOC100569702	Yes	XP_003248714.1		375	64	partial=false	MLX-interacting protein-like	Mutiple	Arthropod	LSR1 & P123	No	1.74941977385959	10.1905071252748	5.15572359208169e-05	-2.54220912966122	-1	1.33976164576494	11.4397286366762	1.16783387776869e-05	-3.09390950071014	-1	2.7036131535091	2.59438379405233	0.780386607899288	0.0594945747338301	0.744569082314866	0	Non-DE	2.9218036390945	2.4854226679237	0.999998581831488	0.233368008943383	0	2.80351743030927	2.28068333966692	0.6024525579392	0.297771889213938	0	3.53087330335874	2.68312779505214	1.89683836211643	0.00599896583452836	0.396096374650765	0.896393111834708	0.500296737183943	1	2.37368724939282	2.49511174277726	2.9386372886638
LOC100166816	Yes	XP_016659678.1	ACYPI007656	1701	472	partial=false	growth arrest-specific protein 8	Single	Insect	LSR1 & P123	P123	1.74997065613593	1.53654435676974	0.63241886504171	0.187629865400561	0	1.29418039267056	0.196266984658237	0.000146735430056965	2.72052590272672	1	4.3674335522789	5.47425583600734	0.00590697157286047	-0.325870427426235	0.397471896816082	0	Non-DE	4.45430304929831	4.28056405525949	0.999998581831488	0.0573988006018996	0	4.5970671350917	6.7900388873808	0.242753308850733	-0.562706101706789	0	2.92844469867603	3.12734285271474	7.04651310544594	8.11732415238086e-07	-0.0947996078691248	-1.26674609040414	-1.17194648253501	1	6.65699101396533	5.52624500046847	4.01338229088884
LOC107885339	Yes	XP_016664448.1		1196	162	partial=false	uncharacterized protein LOC107885339	Single	A. pisum specific	LSR1 & P123	LSR1 & P123	1.75777804807652	0.621856515615766	0.0265660215018767	1.49894936540758	1	2.73583056944003	0.112261069969893	8.24967315649705e-05	4.60581744600061	1	4.79188990137039	4.32584337682976	0.786749676691789	0.147610086108544	0.749245526748153	0	Non-DE	4.5596453454669	5.02413445727388	0.999998581831488	-0.139953460298397	0	3.91116373768746	4.94786283554323	0.572886860688424	-0.339207571944944	0	2.58362582493023	6.08898514686783	5.70305873231311	5.26435586991193e-05	-1.23677250215162	-1.14230820196799	0.094464300183625	1	4.74784758232455	3.79401383269038	4.24490196554753
LOC100574233	Yes	XP_003244168.1		516	114	partial=false	DNA-directed RNA polymerase II subunit RPB9-like	Mutiple	Insect	LSR1 & P123	No	1.76375092373022	2.3550367636104	0.193283433847082	-0.41708220700279	0	2.01702334150434	3.12929106655959	0.0569707189469551	-0.633582653793772	0	1.58085791828711	1.77860685770076	0.719351035031161	-0.170029798042928	0.317582474870421	0	Non-DE	1.52886688978553	1.63284894678869	0.999998581831488	-0.0949285303362568	0	1.91233126706386	1.57802024365611	0.407702526259447	0.277216745336118	0	2.0376666237495	1.32737988966073	1.37752724145109	0.0145732446363951	0.618298830155648	0.564803259343946	-0.0534955708117023	1	1.69633281669897	1.61309627340845	2.00974417433675
LOC100168325	Yes	XP_001950045.2	ACYPI009036	1127	348	partial=false	venom protease	Mutiple	Arthropod	LSR1 & P123	P123	1.77269525456444	1.07081681016609	0.386912887447663	0.727179510163634	0	1.39581834051231	0.32303817771348	0.0423398571541067	2.11099143268707	1	8.51311317886464	9.03345049221372	0.54637978210139	-0.0855893699995741	0.397816663284485	0	Non-DE	7.45844427059992	9.56778208712936	0.999998581831488	-0.35930979611076	0	8.30172842549433	10.1310335922928	0.566733862021442	-0.287297725916359	0	9.48760814833922	7.42501785480359	8.62671353345111	0.408578464268429	0.353645706584772	0.137231858983096	-0.216413847601676	0	9.31844604047349	7.8227884059751	9.65998550329288
LOC107884531	Yes	XP_016662333.1		547	107	partial=false	uncharacterized protein LOC107884531	Single	A. pisum specific	LSR1 & P123	P123	1.78050264650503	0.716520330048749	0.104444792909118	1.31308472766981	0	1.35885474961523	0.0853504069643547	0.00280776283763199	3.99126624504882	1	2.30158205975033	2.08462858052923	0.624009977482475	0.142828996746225	0.708166727761215	0	Non-DE	2.41315637583151	2.19000774366916	0.999998581831488	0.139985436118897	0	1.88587775034809	2.38275482580095	0.808839057415451	-0.33739435451681	0	1.39051372009822	2.71989939502415	2.79433306412864	0.001866094356369	-0.967884601938076	-1.00683388946215	-0.0389492875240729	1	2.19343741212909	1.7998109935871	2.1819120521631
LOC100166909	Yes	XP_016659178.1	ACYPI007746	1771	407	partial=false	uncharacterized protein LOC100166909 isoform X1	Single	A. pisum specific	LSR1 & P123	P123	1.7820799565893	5.99859830014927	0.000409859380914727	-1.7510064529804	-1	2.7559195611815	1.5460165474487	0.034299188890632	0.833937052962506	1	35.0788695127998	43.0051485294486	0.304017591546528	-0.293906375237751	0.353816354669299	0	Non-DE	37.5314940996372	32.6262449259624	0.999998581831488	0.202068772009827	0	44.2446573937055	41.1458852330632	0.787096538023195	0.104755096101708	0	34.8708923910229	49.5011639473407	20.8645522000357	0.00187627018160998	-0.505437940663532	0.740966550222764	1.2464044908863	1	34.3854480598049	27.3671264479173	65.8592067582461
LOC100166195	Yes	XP_001943952.3	ACYPI007088	1204	379	partial=false	kelch-like protein 2	Single	A. pisum specific	LSR1 & P123	No	1.78227815011471	2.13373357074829	0.520995811938529	-0.259644204806511	0	1.32742520227628	1.76183468579009	0.311053437420379	-0.408421195128262	0	2.42096303392026	2.04562596320108	0.379453760921646	0.243027740612031	0.179789873286744	0	Non-DE	2.32740859536897	2.51451747247155	0.999998581831488	-0.11155706847694	0	1.886966263991	2.2836155120162	0.66879170199118	-0.275251137302136	0	2.53580926183782	1.89564094175862	2.83143889816434	0.101570782981162	0.419741295439502	-0.15908322405464	-0.578824519494142	0	2.16678781430895	2.17725357755444	1.79492965038895
LOC107885307	Yes	XP_016664417.1		305	73	partial=true	alkaline phosphatase%2C placental-like	Single	A. pisum specific	LSR1 & P123	P123	1.79484131064435	1.67694354550448	0.786310856201917	0.0980165230066457	0	1.5786870364043	0.249898422880239	0.000452309944771229	2.65882567950322	1	2.47431995808917	2.05669814584482	0.490347489727542	0.266690160296362	0.341538064984238	0	Non-DE	2.31954901772607	2.62909089845227	0.999998581831488	-0.180719688527656	0	1.96562405425205	2.19330928323398	0.682268504345772	-0.15812184602215	0	1.62707689919304	3.00155832465733	2.79432465041714	0.0301742261729601	-0.883388663263696	-0.780180171616044	0.103208491647652	1	1.82042271977204	2.78369776704135	1.75862896017494
LOC103311663	Yes	XP_016664938.1		397	132	partial=true	uncharacterized protein LOC103311663	Mutiple	Aphididae	LSR1 & P123	LSR1 & P123	1.801319117265	0.255918899478807	0.00238702672017355	2.81481165705991	1	1.00816847895284	0.108890662335213	0.00349020624835944	3.20960340288351	1	0.608239242236259	0.833578061326468	0.668010653383072	NA	0.599238711413444	NA	Non-DE	0.694037755558773	0.522440728913745	0.999998581831488	0.409746775138342	0	1.00943301258984	0.569795634431411	0.599959590040945	0.825028701143659	0	0.543668827398442	0.563806030982639	0.717242868327697	0.610394669301361	-0.0524613242319704	-0.39966940019258	-0.34720807596061	0	0.692825917483653	1.62087366694698	0.372644149441434
LOC100159759	Yes	XP_001951056.1	ACYPI001108	1396	78	partial=false	uncharacterized protein LOC100159759 isoform X1	Single	Insect	LSR1 & P123	No	1.80164993484927	1.64963769178566	0.723344589231613	0.127162138915714	0	2.26085856320655	1.53582286786606	0.116947881480497	0.557828784398717	0	10.6858970247592	13.9452452218716	0.0128654233308111	-0.384062128633762	0.0615016607060281	0	Non-DE	11.6221726700758	9.7496213794426	0.999998581831488	0.253461695099918	0	13.7922380720506	14.1747559466032	0.962377300744174	-0.0394673132706024	0	10.096920165941	9.90800115764197	12.0527697506946	0.316839136598857	0.0272490843252336	-0.2554471011235	-0.282696185448734	0	15.1653566611238	15.8710841179845	10.9404403778788
LOC103310848	Yes	XP_008188480.1		1264	206	partial=false	Krueppel-like factor 15 isoform X1	Single	Arthropod	LSR1 & P123	LSR1 & P123	1.80292605459112	0.530801024937312	0.0217662276481076	1.76390541276696	1	2.35351812361204	0.19751653303971	0.00050409951413082	3.57410470479334	1	1.82407700261608	1.5719973855629	0.569370865863908	0.214555133211337	0.253497292481776	0	Non-DE	1.61657654897313	2.03157745625903	0.999998581831488	-0.329658545720913	0	1.53316543479884	1.63024531170898	0.775391833038222	-0.0885756927397596	0	1.73720594979173	2.2261506373272	1.5088744207293	0.104375384782698	-0.357764180838321	0.203283493169602	0.561047674007923	0	1.3153380983003	1.96691602468064	1.56405361898381
LOC100572298	Yes	XP_003242273.1		932	244	partial=false	outer dense fiber protein 3B-like	Single	Aphidomorpha	LSR1 & P123	P123	1.80392482232679	1.58029071307093	0.577301332567852	0.190937915698087	0	2.59854312664242	1.60272461881158	0.0444009958604672	0.697141946830986	1	3.69707295494347	3.53236385576913	0.781731208295095	0.0657477358889129	0.832060791930966	0	Non-DE	3.38663040112869	4.00751550875826	0.999998581831488	-0.242857556161141	0	3.08638947076972	4.20132543326825	0.495374156895239	-0.444924414081897	0	2.44442547613722	4.49757325695183	4.14922013174138	0.00401321484644056	-0.879624416495464	-0.763320528717028	0.116303887778436	1	3.75554549963939	3.87787455197529	2.9881373261599
LOC103311730	Yes	XP_008189656.1		375	59	partial=true	L-allo-threonine aldolase-like	Mutiple	Insect	LSR1 & P123	No	1.80535543729415	10.8005728081929	0.000107143711101199	-2.58068646836527	-1	1.32324166275903	7.14955898777608	0.000179929888140112	-2.43368884498806	-1	0.803600050820045	0.713889343681381	0.418445809735306	NA	0.611679456119732	NA	Non-DE	0.841883222116366	0.765316879523723	0.999998581831488	0.137562910972981	0	0.859769062796247	0.495069765009084	0.316242890913889	0.796317355079419	0	1.29405953311802	0.623149152475734	0.493591466866382	0.00148951948440785	1.05413455063632	1.39033385725237	0.336199306616046	1	0.471184815928735	0.918864964185859	0.841154280580976
LOC100574765	Yes	XP_008186492.2		2887	663	partial=false	lipase 3-like	Mutiple	Arthropod	LSR1 & P123	P123	1.81361071469407	1.51525368563388	0.614165270366579	0.259289805584989	0	3.40076677184769	1.16539125581831	0.00337474534121395	1.54496430933095	1	1.17406683190908	0.917606396053639	0.214965861946954	0.355532841063064	0.225975279812224	0	Non-DE	1.17197874498871	1.17615491882945	0.999998581831488	-0.00513169393655547	0	1.03565307888838	0.740536371801528	0.824897442941241	0.48389831165945	0	1.16806127719261	0.823251005775796	1.53088821275885	0.0750463016793578	0.504659960000232	-0.3902237079262	-0.894883667926432	0	0.735668683978371	1.66661342629795	0.536726026348511
LOC103312009	Yes	XP_008190195.1		825	116	partial=false	uncharacterized protein LOC103312009	Single	Aphidomorpha	LSR1 & P123	No	1.81713420194829	2.44045225201055	0.242293785363311	-0.425463276482869	0	1.29141927493522	2.07746252576416	0.102099072634918	-0.685822721877497	0	2.04359951554634	2.58959008080418	0.0739102506317974	-0.341596361907158	0.00920993836681844	0	Non-DE	1.98585999980768	2.10133903128501	0.999998581831488	-0.0815450274783391	0	2.62709825664493	2.53332781704307	0.957649919446068	0.0524363836283403	0	2.23832769237966	1.77755279081879	2.11491806344058	0.349488993018495	0.332512149735703	0.0818157309929604	-0.250696418742743	0	2.5421133407113	2.53794580019433	2.68787759340353
LOC103309102	Yes	XP_008181927.1		507	168	partial=false	uncharacterized protein LOC103309102	Mutiple	Insect	LSR1 & P123	LSR1 & P123	1.83302113137242	0.434264550885782	0.00122360449464402	2.07732384866806	1	2.86779158614975	0.816200869411549	0.00139877796217961	1.81281758841813	1	0.92179351863966	0.937328818125048	0.976643437670604	NA	0.813562545268788	NA	Non-DE	0.862341839490125	0.981245197789195	0.999998581831488	-0.186353809332887	0	0.927522202254986	0.952038741930142	0.997954679888767	-0.0376384670723431	0	0.93791134734555	0.874790846125871	0.952678362447558	0.929687490491632	0.100502342040527	-0.0225352745665496	-0.123037616607076	0	0.963031204184698	1.02408832321549	0.837078350781117
LOC100574857	Yes	XP_003246753.1		792	137	partial=false	uncharacterized protein LOC100574857	Single	Aphidomorpha	LSR1 & P123	P123	1.84098808489462	1.19851787420557	0.0714158592133092	0.61918685939331	0	1.89929537947061	1.08715836356464	0.0293965272276293	0.804845442606823	1	1.25003305835284	1.50196623545537	0.366156063808263	-0.264866774849439	0.128429286286206	0	Non-DE	1.30311994899669	1.19694616770899	0.999998581831488	0.122611617591568	0	1.47457756817618	1.54304923637414	0.930575275127602	-0.0654823814318397	0	1.16508332424601	1.47667297202308	1.10834287878944	0.34757666508152	-0.341891094736862	0.0720225333735367	0.413913628110399	0	1.65995009340136	1.31427898691244	1.46253540475452
LOC107883296	Yes	XP_016658494.1		379	116	partial=false	helicase POLQ-like isoform X1	Single	A. pisum specific	LSR1 & P123	No	1.85481544599799	3.33382846096888	0.0147404775323458	-0.845869722587078	-1	1.31957001201109	1.11916216399061	0.594299140313546	0.237629226520327	0	1.71477144054899	1.11178339564687	0.0410768985663173	0.625094926273371	0.0813386096044087	0	Non-DE	1.66499058941018	1.76455229168779	0.999998581831488	-0.0837881611961451	0	1.123929903632	1.09356363366918	0.95367774645573	0.0395148893061337	0	1.06249923903964	2.33872062960857	1.74309445299876	0.00585693315917802	-1.13818363703754	-0.714135926023421	0.424047711014119	1	1.14502406438692	1.09075143660935	1.08872016038884
LOC100569664	Yes	XP_008183908.2		1215	305	partial=false	uncharacterized protein LOC100569664	Single	Aphididae	LSR1 & P123	No	1.86548818693282	1.96708422551898	0.869877213316086	-0.0765015129832202	0	1.79130723607507	1.67018629510468	0.818988606827076	0.100997930057371	0	2.65924866648071	1.32699711500798	0.999968237016191	1.00279899208632	0.255996271749263	0	Non-DE	2.61051688172408	2.70798045123733	0.999998581831488	-0.0528818358591431	0	1.19907035207584	1.51888725940619	0.999931002494462	-0.341098481343463	0	5.7329532054653	2.24479279397682	0	1.82101315281349e-11	1.35265711803672	15.8070160475455	14.4543589295087	1	2.17282960075265	1.71699478015094	0
LOC103309970	Yes	XP_016661515.1		912	231	partial=false	uncharacterized protein LOC103309970	Single	A. pisum specific	LSR1 & P123	LSR1	1.86649939359398	0.891075208341399	0.0465944750650957	1.06663132808917	1	2.72944334589359	2.39643347029812	0.683479247125546	0.187710518693254	0	9.329482269483	14.0305983835229	0.000435891637097558	-0.588702430255607	0.256612466107543	0	Non-DE	9.49943466397413	9.15952987499186	0.999998581831488	0.0525681054821326	0	14.0647700245932	13.9793409219174	0.861418163773003	0.00878961891468159	0	5.89246623493078	15.8498796827482	6.24610089076999	1.90652188622071e-06	-1.42751301587109	-0.0840829001005386	1.34343011577055	1	15.094873883324	20.4834507103117	7.59118592233046
LOC107884519	Yes	XP_016662302.1		837	194	partial=false	cell adhesion molecule 1-like	Single	A. pisum specific	LSR1 & P123	LSR1 & P123	1.86894399744378	0.440660629586867	0.00247196583604267	2.08423326286095	1	2.60543700571068	0.142540602541699	3.74920432242875e-05	4.19112413768163	1	2.78704752797679	2.49114718907181	0.962197692206325	0.161921191274281	0.653435037719231	0	Non-DE	2.63824966224377	2.9358453937098	0.999998581831488	-0.154194899725324	0	2.39597485848924	2.63390568494568	0.807206595991056	-0.136590916729959	0	1.28676752394685	4.22863902912824	2.84573603085527	9.03454151838701e-05	-1.71636398560447	-1.14498899664029	0.571374988964177	1	2.4197989919331	2.82029757729298	2.31344471506133
LOC100571472	Yes	XP_016662740.1		1550	340	partial=false	inactive pancreatic lipase-related protein 1-like	Single	A. pisum specific	LSR1 & P123	No	1.87106836806837	78.6562863069611	0.00189820432854732	-5.39355262288984	-1	7.31686322516445	277.344057828443	0.00112930799454296	-5.24428851768755	-1	1.26029231973966	0.593595450629122	0.0942913992741811	1.0860779051896	0.163387978660619	0	Non-DE	1.21634249928052	1.3042421401988	0.999998581831488	-0.100662217321107	0	0.548534555051918	0.661186793994927	0.896324528053992	-0.269475403330761	0	2.30047151102063	0.288027246153021	1.19237820204533	0.000108315493783364	2.99721430439236	0.948029407237703	-2.04918489715466	1	0.305546723387462	0.730382581588998	0.829824218551212
LOC100160351	Yes	XP_003246439.1	ACYPI001653	612	83	partial=false	eclosion hormone-like	Mutiple	Arthropod	LSR1 & P123	LSR1 & P123	1.87278587304536	0.0925563043841777	0.000112175749652404	4.33723003803818	1	1.53748949395408	0	4.40747632730503e-05	13.9083827631566	1	3.84203620937548	2.17055922014805	0.212336253868829	0.823775415891417	0.275393433717243	0	Non-DE	3.83900259637914	3.84506982237182	0.999998581831488	-0.00227826032697647	0	2.0680543984199	2.32431645274027	0.733405189836602	-0.168532368193443	0	1.17978548400174	8.06491563172585	2.28140751239886	1.59612562098955e-07	-2.77303048672614	-0.951340561294201	1.82168992543194	1	2.22546311650677	2.49366217580218	1.84619217999428
LOC100160576	Yes	NP_001155446.1	ACYPI001863	1333	231	partial=false	uncharacterized protein LOC100160576 precursor	Single	Aphidomorpha	LSR1 & P123	P123	1.87289919182258	0.8794546176211	0.0587969624831479	1.09050520458393	0	6.63984246002169	0.717976299898363	6.75943643706308e-05	3.20896168733822	1	28.1928002067853	38.1330136462321	0.0483831095977905	-0.435712439113883	0.467415226083253	0	Non-DE	32.2078261843339	24.1777742292367	0.999998581831488	0.413729853323627	0	32.1606631726243	47.0915393566437	0.249139395446358	-0.550170727012704	0	17.6744666160404	17.1590123097434	49.7449216945722	0.000313192711852849	0.0426999202912595	-1.49287731278165	-1.53557723307291	1	38.191109848404	58.1862706281958	22.0206926180548
LOC100302322	Yes	NP_001155909.1	ACYPI26371	800	156	partial=false	cuticular protein precursor	Single	Aphididae	LSR1 & P123	LSR1 & P123	1.87683054786513	0.339981632570924	0.0235065131445858	2.46442227214021	1	2.49826179193082	0.0572851394718815	0.00103709082063381	5.44416141778108	1	49.2821726869057	99.0787419355221	0.00688047563630071	-1.00750821754176	0.374185094472791	0	Non-DE	75.8111256175964	22.7532197562149	0.999998581831488	1.7363388735632	0	80.8874410409409	126.365693277394	0.325681395413547	-0.643617217179087	0	7.42731311189493	11.0324318847485	129.386773064074	0.000305196656421274	-0.57083218861125	-4.1226876229273	-3.55185543431605	1	106.031878526642	178.435462319885	27.2496017186878
LOC100165922	Yes	XP_016659545.1	ACYPI006836	1640	467	partial=false	uncharacterized protein LOC100165922	Mutiple	Hemiptera	LSR1 & P123	LSR1 & P123	1.88040539342074	0.695397581039287	0.00177593321500061	1.43500304198046	1	4.18664209192126	0.926453936687713	4.18852576273085e-05	2.17588118298289	1	0.746943722635409	0.708835016743893	0.884542447439446	NA	0.85626173711408	NA	Non-DE	0.838996773513813	0.654890671757005	0.999998581831488	0.357411181087077	0	0.676529466507992	0.757293342097745	0.999931002494462	-0.162699472289152	0	0.461238079867554	0.809552974430698	0.970040113607975	0.0717989271165376	-0.81147930601925	-1.07236874468306	-0.260889438663809	0	0.73422718147253	0.697072410334865	0.687774504196751
LOC100160415	Yes	XP_001946581.1	ACYPI001713	1208	171	partial=false	uncharacterized protein LOC100160415 isoform X1	Single	Insect	LSR1 & P123	No	1.88791159501891	1.44931065765067	0.531804800376378	0.381401217138029	0	1.81212412305439	1.80149070023276	0.997331643846984	0.00849010333733706	0	3.43013441957696	4.09739649960639	0.0726471578948747	-0.256435544430773	0.0704582043862162	0	Non-DE	3.22637149038533	3.63389734876859	0.999998581831488	-0.171605103906102	0	3.80075556792386	4.54235789713017	0.542062556891493	-0.257155135591641	0	3.71088228436344	2.85244076873486	3.72708020563257	0.12899170893041	0.379553608085034	-0.00628345983553149	-0.385837067920565	0	4.29386244580779	4.37603404240768	3.63872732992367
LOC100570218	Yes	XP_016661216.1		1129	114	partial=false	uncharacterized protein LOC100570218	Single	A. pisum specific	LSR1 & P123	P123	1.89022811700265	1.31089720128015	0.241211503864806	0.527972068798087	0	1.03358585894708	0.222877278360312	0.00181750181314661	2.21282920129332	1	1.42234761637719	2.14089092518127	0.0018507428697296	-0.589903156471769	0.147105398358155	0	Non-DE	1.20731537464716	1.63737985810722	0.999998581831488	-0.439586467744433	0	1.88584536151507	2.52345927068056	0.420741030777082	-0.420191420825389	0	1.57055306778538	1.98823411629615	0.708255665050039	0.000179415444693068	-0.340195657807236	1.14881872364867	1.4890143814559	1	1.65674646358691	1.44257574029063	3.28051642700701
LOC107885270	Yes	XP_016664361.1		1354	350	partial=false	uncharacterized protein LOC107885270	Single	A. pisum specific	LSR1 & P123	LSR1 & P123	1.90748157327888	1.0468155224815	0.0323499539055704	0.865599718591759	1	1.70708497524738	0.748355645374523	0.00851627062223446	1.18963065670946	1	1.62580989969311	1.25126587179308	0.178642381042304	0.377743648825872	0.426271949677814	0	Non-DE	1.73419668794871	1.51742311143751	0.999998581831488	0.192644118173357	0	1.18366995916043	1.35265974074205	0.75720151141829	-0.192532104825884	0	1.92109902348292	1.91170489525411	1.04462578034231	0.0173522998015808	0.00707168040132991	0.878882667034799	0.871810986633469	1	0.681049425926817	1.25465492403981	1.93281436503522
LOC103308792	Yes	XP_016658297.1		544	170	partial=false	putative nuclease HARBI1	Single	A. pisum specific	LSR1 & P123	P123	1.92947703418758	2.43515289533616	0.416011072322788	-0.33578695909773	0	2.08661945663709	0.0572851394718815	1.45409158939272e-05	5.18441566093131	1	0.411579654196181	0.356248438156138	0.999968237016191	NA	0.922659525296436	NA	Non-DE	0.301240815126658	0.521918493265705	0.999998581831488	-0.792907268185017	0	0.405361852846135	0.282578316121143	0.832086092274744	0.520559564791399	0	0.0780011624208129	0.942816091626217	0.213921708541514	0.000292410127731695	-3.59371346779511	-1.45434121272963	2.13937225506548	0	0.0182177347899731	0.267827213542653	0.832622261886323
LOC100575021	Yes	XP_003240145.1		2079	414	partial=false	Krueppel-like factor 6	Mutiple	Arthropod	LSR1 & P123	P123	1.9349381019602	1.08596733936825	0.125542615209853	0.833248416855203	0	2.55584064859328	0.481348189741635	0.000953344019916948	2.4084018776331	1	21.4730289508611	32.5748288284302	0.00745923507146844	-0.601229598303293	0.182065168154558	0	Non-DE	19.2759494299404	23.6701084717818	0.999998581831488	-0.296264396137086	0	28.2012820450661	39.1351490034764	0.350906131011213	-0.472704188027732	0	13.5635412240403	23.1455571484426	27.7099884801006	0.00438786963360549	-0.770996995198884	-1.03066678862547	-0.259669793426584	1	37.26700715519	42.1697714478241	19.2682607408034
LOC103308203	Yes	XP_008179431.1		1788	448	partial=false	sarcoplasmic reticulum histidine-rich calcium-binding protein-like	Single	Aphidomorpha	LSR1 & P123	P123	1.93605590474052	2.10303289696441	0.854838867631127	-0.119344889679161	0	1.66263745547475	0	0.00569721313621587	14.021272766102	1	3.74499341828556	3.97088417302425	0.241996600741668	-0.0844949048099912	0.861511022904466	0	Non-DE	4.9246236348301	2.56536320174102	0.999998581831488	0.940850374858994	0	2.05866931670812	6.83920645749843	0.252979803277601	-1.73211683214825	0	0.472947038116383	1.70232813225413	9.05970508448616	0.000750983067100549	-1.847538344092	-4.25942445972962	-2.41188611563761	1	4.27160988797464	4.29140615692183	3.3535957279657
LOC100574679	Yes	XP_008185094.1		1408	137	partial=false	uncharacterized protein LOC100574679	Mutiple	Hemiptera	LSR1 & P123	No	1.94572194471776	1.96247818376149	0.967275200402727	-0.0123704279446698	0	2.57834621798228	2.3620747189571	0.747133666336777	0.126386275627399	0	2.62648744891834	3.42898789207552	0.0302297322292058	-0.384635264931708	0.085409173548965	0	Non-DE	2.76522563291225	2.48774926492442	0.999998581831488	0.152556117659937	0	3.38114395981514	3.50075379046609	0.930714961435046	-0.0501541564378249	0	2.9305334033774	1.82183363762069	3.12709530575692	0.00483632949224867	0.685742099614575	-0.0936568133324632	-0.779398912947039	1	4.14945793307051	2.63297349143171	3.20123536339658
LOC100572079	Yes	XP_003247347.1		423	94	partial=false	inhibitor of growth protein 4-like	Mutiple	Arthropod	LSR1 & P123	No	1.94765987677487	2.48008119966375	0.209861908952432	-0.348629695952057	0	2.28940933550025	2.37274286604334	0.834803511924032	-0.0515781181849639	0	2.16177388310121	1.73583139758244	0.11168388096579	0.316572428328871	0.115149066695778	0	Non-DE	2.01762892087606	2.30591884532635	0.999998581831488	-0.192680878921504	0	1.7763200075377	1.67509848264954	0.901926862223471	0.084645592232514	0	2.63328502501135	1.8770982896784	1.97493833461387	0.113635441237513	0.488337421000097	0.415037816405977	-0.0732996045941206	0	1.85771380686889	1.4803766269552	1.7939363229405
LOC100572111	Yes	XP_008178335.1		3363	806	partial=false	cytokine receptor-like isoform X1	Mutiple	Arthropod	LSR1 & P123	P123	1.95423072821399	1.53003191968664	0.49343865544074	0.353018593272116	0	2.95813194408655	0	1.53207266802187e-05	14.8524475528332	1	4.3677769789654	2.70424054565806	0.0110485731742119	0.69165538812417	0.242688126641383	0	Non-DE	4.61687471495349	4.1186792429773	0.999998581831488	0.164734807972747	0	2.7418347542201	2.647849232815	0.84154815577435	0.0503206467640326	0	7.24313315363348	2.85319216757581	3.00700561568691	0.00206801186587842	1.34400633356769	1.26825827600243	-0.0757480575652539	1	0.702082096028043	4.42083533918875	3.73355485038952
LOC100158699	Yes	XP_016655840.1	ACYPI000139	1085	301	partial=false	suppressor of tumorigenicity 14 protein homolog	Single	A. pisum specific	LSR1 & P123	P123	1.95902096716128	0.975850985949819	0.0638647962884818	1.00532588054544	0	3.67024151176372	1.00259083122823	0.00211165899633946	1.87203747152545	1	15.3667135899198	35.6181274921113	7.21777225947966e-08	-1.2127976801375	0.060247464614374	0	Non-DE	17.0406210785573	13.6928061012823	0.999998581831488	0.315559786319673	0	36.4991992648983	34.2965198329309	0.956726752068296	0.0898026244903418	0	15.1503163737965	15.0058456177159	15.9439787782469	0.893611742207657	0.0138232083810917	-0.0736633001870043	-0.0874865085680959	0	34.486875425075	57.0714995056527	19.8129323617218
LOC100168426	Yes	XP_008187346.1	ACYPI009127	1536	374	partial=false	protein decapentaplegic-like	Mutiple	Arthropod	LSR1 & P123	No	1.96481239149993	1.64635870040488	0.673105532809597	0.25509866526607	0	1.25259038934872	1.37589326989792	0.775968476885011	-0.135443526541974	0	0.906659507235404	0.635860165849522	0.505024364684085	NA	0.281847372695182	NA	Non-DE	0.883720823681888	0.929598190788919	0.999998581831488	-0.0730165812476715	0	0.633197510087456	0.639854149492621	0.853348501509263	-0.0150875074264517	0	1.3477193248386	0.328283996128408	1.0439752007392	0.0118642912466451	2.03717139237289	0.368401488780778	-1.66876990359212	1	0.404554245171821	0.668291576945663	0.887482141785851
LOC100570194	Yes	XP_016664798.1		539	167	partial=true	peroxisomal membrane protein PEX16-like	Single	A. pisum specific	LSR1 & P123	LSR1 & P123	1.97117313024551	1.0346502658569	0.00596726582338083	0.92984506396806	1	2.15866437800115	1.13536159086891	0.00505589352203548	0.9269268815686	1	2.01167377068073	1.80553489276115	0.388839311889003	0.155961876276334	0.438935463103889	0	Non-DE	1.67257201494465	2.35077552641682	0.474328929057706	-0.491068454356877	0	1.81029314000851	1.79839752189011	0.999931002494462	0.00951137852290963	0	2.14603102672381	1.81870863370101	2.07028165161739	0.489008122308636	0.238744401423062	0.0518414220860814	-0.186902979336981	0	1.57901412811601	1.80697622772401	2.07620674236503
LOC100164353	Yes	NP_001155621.1	ACYPI005377	821	165	partial=false	multiple coagulation factor deficiency 2-like precursor	Single	Insect	LSR1 & P123	LSR1 & P123	1.97170017418561	0.353799225617205	0.000460836437263149	2.47810284373201	1	2.01150024810311	0.112166126075355	2.97535016669629e-05	4.16334904061438	1	3.25283253791987	3.2973121475436	0.894226454254268	-0.0195933196284787	0.775727909890709	0	Non-DE	3.25378936349594	3.2518757123438	0.999998581831488	0.000848741850256814	0	2.80938869185885	4.02919733107073	0.340580112874662	-0.520236221837398	0	2.36875840413194	3.70391299006174	3.68582621956593	0.0390039591560658	-0.64489719250391	-0.637835227456017	0.00706196504789286	1	3.77699591968367	2.85812339720971	3.07304262124263
LOC107882423	Yes	XP_016656230.1		1090	93	partial=false	uncharacterized protein LOC107882423	Single	A. pisum specific	LSR1 & P123	No	1.97172401252185	1.48687132633971	0.321585066877155	0.407153967540917	0	1.48822731775503	1.07111386041421	0.262473589243932	0.474445310599878	0	1.65523646606955	1.12719154010321	0.0398399174911336	0.554263817594875	0.0812424074082735	0	Non-DE	1.50139322802978	1.80907970410931	0.999998581831488	-0.268954090449236	0	0.900927194800832	1.46658805805677	0.604866977538609	-0.702981267510704	0	1.58338408765049	1.7182154699011	1.66410984065704	0.961304714581569	-0.117892558968538	-0.0717349848748407	0.0461575740936977	0	1.38955086848573	0.676700399761928	1.1727532583172
cp11	Yes	NP_001155703.1	ACYPI007329	960	115	partial=false	cuticular protein 11 precursor	Single	Aphididae	LSR1 & P123	LSR1 & P123	1.97200136452803	0.197173002104944	0.00217334118016018	3.32146827312826	1	1.6451515479174	0	0.000347196204714198	14.0060205587614	1	23.2646317472313	46.7815280451576	0.0318763590809195	-1.0077975174522	0.436151967146388	0	Non-DE	33.9339322280326	12.59533126643	0.999998581831488	1.42983955119867	0	51.7095795017292	39.3894508603003	0.585146436557504	0.392622268921038	0	1.5729399820061	3.30118705177579	64.919768207912	0.000464629042077096	-1.06947324823083	-5.3670328257553	-4.29755957752447	1	36.3037272279773	103.810386250784	13.731802461273
LOC100163990	Yes	NP_001156457.1	ACYPI005037	868	139	partial=false	uncharacterized protein LOC100163990 precursor	Single	Insect	LSR1 & P123	LSR1 & P123	1.97307929074447	0.175260117118211	0.000472196687477138	3.49212947883935	1	3.06777624572385	0.191363735026885	0.00010190533061094	4.00209722393398	1	9.47649333894524	9.75199547241701	0.298596039537034	-0.0413437199441827	0.955131766367855	0	Non-DE	12.4162046176286	6.53678206026188	0.999998581831488	0.925571735401426	0	6.80821088918147	14.1676723472703	0.292686371533559	-1.05725512135336	0	3.24355054966651	5.17251411609722	20.013415351072	0.00160010601266016	-0.673275167469117	-2.62528429100697	-1.95200912353785	1	8.87583006187909	13.9750362577471	7.42496133679841
LOC100571680	Yes	XP_003245368.1		1052	336	partial=false	uncharacterized protein LOC100571680	Single	Arthropod	LSR1 & P123	No	1.9828842181564	2.06423431245266	0.920440638415582	-0.0580034338764751	0	1.0196969862131	1.09090700870906	0.930156092607659	-0.0973783901542445	0	2.78773723354169	3.20656105093153	0.397709950515448	-0.201925534075927	0.715005247021705	0	Non-DE	3.18006081247149	2.3954136546119	0.999998581831488	0.408779543670272	0	2.83032244005322	3.77091896724899	0.560411446542659	-0.413949729746473	0	2.02305136138612	2.34280919565122	3.99735114358774	0.119815451443302	-0.211696781942785	-0.982476142675378	-0.770779360732593	0	3.36213919453648	4.54396975075827	1.94994031874419
LOC100166835	Yes	XP_001950803.2	ACYPI007675	1635	292	partial=false	collectin-10 isoform X1	Single	Arthropod	LSR1 & P123	P123	1.98316157016257	1.27641443658524	0.391628870305033	0.635665111737823	0	2.60956225180988	0.11332073056229	0.000311187895792461	4.52410684293009	1	18.2989583770888	22.1195141188298	0.0570743520536847	-0.273556804674524	0.603931698211914	0	Non-DE	20.1626005576615	16.4353161965161	0.999998581831488	0.294882516130788	0	18.7990695928566	27.1001809077897	0.311220990400088	-0.527641220819139	0	10.8015171805977	11.2654272653978	32.8299306852709	6.82811029763569e-05	-0.0606675143915373	-1.6037687745077	-1.54310126011616	1	22.0177863491813	30.572720140626	15.479022624971
LOC100168549	Yes	XP_001946123.1	ACYPI009240	1507	249	partial=false	keratin%2C type I cytoskeletal 9	Single	Insect	LSR1 & P123	LSR1 & P123	1.98761614840921	0.256478633654316	0.00263699369245593	2.95363880913974	1	1.53723102940913	0.0852554630698172	0.00107962048745303	4.17080054584458	1	30.5525844610489	52.9511907307766	0.0189497627500252	-0.793366705886281	0.47656308529007	0	Non-DE	41.2133608063161	19.8918081157817	0.999998581831488	1.05093769566563	0	47.4005162629443	61.2772024325251	0.344955675581324	-0.370447661212506	0	2.04269084307158	9.00729297517425	80.6077695649008	0.000159702681305354	-2.14056810760113	-5.30230729037318	-3.16173918277205	1	51.1442367357253	100.271596031155	17.2632112845354
[truncated: 2,974 more rows]
[truncated: 8 more columns]

## Sheet: DE_effectors_by_plant_effect
Supplementary Table S3 | Characteristics, gene expression and statistics of salivary candidate effectors
[truncated: 6 more rows]
[truncated: 8 more columns]

## Sheet: Alfalfa_biotype-up
Supplementary Table S3 | Characteristics, gene expression and statistics of salivary candidate effectors
[truncated: 154 more rows]
[truncated: 8 more columns]

## Sheet: Pea_biotype-up
Supplementary Table S3 | Characteristics, gene expression and statistics of salivary candidate effectors
[truncated: 105 more rows]
[truncated: 8 more columns]

## Sheet: Alfalfa-specific_effectors
Supplementary Table S3 | Characteristics, gene expression and statistics of salivary candidate effectors
[truncated: 6 more rows]
[truncated: 8 more columns]

[truncated: 1 more sheets: 18601_complete_gene_set]
