# Supplementary material for: Differential Expression of Candidate Salivary Effector Genes in Pea Aphid Biotypes With Distinct Host Plant Specificity
Source: Front Plant Sci. 2019 Oct 22;10:1301. doi: 10.3389/fpls.2019.01301 (PMC6818229; doi:10.3389/fpls.2019.01301)
Supplement: Supplementary file 1 [file DataSheet_1.zip › Table S4.xlsx]

## Sheet: 565_LSR1_unmapped_contig_SG
Supplementary Table S4 | Blast results of unmapped contigs from de novo assembly
Contig name	Contig length (bp)	BlastX hit	Alignment lenght (aa)	e-value	Bit score	Hit description	Contig sequence
TRINITY_DN100217_c0_g1_i1	211	no hit					AATAAAACCCTAATTAAATGTCAAACCCTTATTTAGAAAAATCTTGTGGGTATAATTCATTCTTACCCAATAACATTAAAAAATAAAAAAGTCATCAAAAGAGCCCTACGCTTGCCTAGGTGTCCTCTCTCCTAGCCGCATAGGCTCCTTAAAAGTGTACAGCCTGCTATAAATTTTGATTTAGTGACTGTACGACCCTCCTAAAGTGGCG
TRINITY_DN100351_c0_g1_i1	248	gi|1445431025|gb|RDY14696.1|	56	9e-21	89.7	hypothetical protein CR513_00224, partial [Mucuna pruriens]	GGCGAAATTGGTAGACGCTACGGACTTAATTGTATTGAGCCTTGGTATGGAAACATATTAAGTGAAAACTTTCAAATTCAGAGAAACCCTGGAATTTTAAATGGGCAATCCTGAGCCAAATCCTTCTTTCCGAAAACAAAAAACTAAAAGTTCAGAAAAAAAGGATAGGTGCAGAGACTCAATGGAAGCTATTCTAACAAATGGAGTTGACAACATTCAATTGATTAATGAACATTTCTAACTTCTAT
TRINITY_DN101080_c0_g1_i1	344	no hit					GGATAAAACCGGTAGGTAATCAATTTCAATTTAAATATAATTTGCGTTGGCCTTAATTATATTGTCTTACAACGATACTTATACGATATAATATATTATCAATGAATAATGGAAAAAAATTTTTCAACCGTGTTGATGTTACTTGATAAATTACATGATAACATATTATTATTAGTCATTGGCGATTGGCCGATGGGTTGGGATTGTGAATCGTTGAACTCATCAATCAAAGTGTGTTGATCTTTCGGGTCATAAAAATTACAAATTACACCCACAAATGACTGTCAGATTATACCAATACAATCATAAAATGACGTACAATGGCTTAAATTTTCATTAGCAAT
TRINITY_DN101428_c0_g1_i1	551	no hit					GGGGGGGGGGGGGGGGGATTTGGTGGAAATATATTTGTTTTTATCTATAGGAACATGAAATAAGTTGGATTTTATTAATCTGTAATTGAGTATATAAAAATTAAAAACCAATCAGAGATAGTAATCCTGGTGAATAAATAAGACCAGTCTCAATGTCATATCTTATGAACATAATATCCGCAACATTTTTCCTCAAGTCACAAGACGTAATCCCCAATCGGGTAAATCTGCGTGTATGATTCTCTTGAAATAGGTATGATTAATTAATAATTTTAAACATTTATTAGAGCTGGCCAATGCCGATATTGATAATATCAGCAATCGATTTATTTTTTTTAAACCGATAATAACACTAATATAATAAATTTGTATTTAATGGTGGTGGTTAATGGTTATACC…
TRINITY_DN101942_c0_g1_i1	220	no hit					GGGGGGGGTTAGCTTTTTATGTTGAAATAACGAATTTTGTGGTGTTTGAGATTTACCTGTGTATTTATTGATTTATTTATTTTTTAATCTTACATCGATTTATCATTGCGGCGAGACCAAAAACCGATTTTAAACTCTTAGTTTTAAAAGGTCGCTTATCTGCCATAGCTGAGTATGATAATTAAATATATTATGATAATCTCGTTGGCTGTGATGTTTG
TRINITY_DN102082_c0_g1_i1	208	no hit					GTCGGCTTTGAGTGCACACTGGCGTAGGAATATTAACCTACTTCCCTGTTGTCAGCTTCGACTTAGGGCTGACTTAGGACCGGCTAACCCTCAGCTGATCAGCATTGCTGAGGAACCCTTACTCGTTTGGCCGTCGAGGATCTCACCCGACTCACGCTGCTACTATGACCAGAATTTTCGTTACTGCACGGTCCACACGACCTCTCGG
TRINITY_DN102175_c0_g1_i1	322	no hit					AATACAATGTCATGAAAAACAATGAAATAAATTAATAATAATACTATTCCAATATTTACCACACACAGCGTGTTGGGTTGGTCGCTTCCAAATTATAATTCAATTAAACATTCGTTATTTTATTAAGATACTTATGTCTGTGGAGTCTATGAAAAATGCAAATATTGTTTAAATGAATTAACATAAATTGTTTATGGAAAACGACAAGATATCAAATATTCAAATTACATTAATCAGGACGAAATAAATGTAATTTTAATTTATTTTAAATTTTATACTCGAACGAGCTTACTATACGATATAATTATTATTTATATTGACG
TRINITY_DN102416_c0_g1_i1	270	gi|406365476|gb|AFS35564.1|	90	2e-57	188	photosystem II CP47 chlorophyll apoprotein, partial (plastid) [Fragaria pentaphylla]	GTTGCTGGAACTATGTGGTATGGTTCAGCAACTACCCCGATTGAATTATTTGGTCCTACTCGTTATCAATGGGATCAGGGATACTTCCAGCAAGAAATATATCGAAGAGTTGGTGCTGGGCTAGTCAAAAATCAAAGTTTATCAGAAGCTTGGTCTAAAATTCCTGAAAAATTAGCTTTTTATGATTACATCGGTAATAATCCGGCAAAAGGGGGTTTGTTTAGAGCGGGCTCAATGGACAATGGAGATGGAATAGCGGTTGGTTGGTTA
TRINITY_DN103968_c0_g1_i1	286	no hit					GAATTCATCAACTAATCTAGCTGATTGTTCAATGGATTGATAATAATTTGGGAACGCTTTTTTATATAACGTTGGAACATGACGGTTAATATTTATAATCTCAATAAACCACAATTATTATTATTTTCTTACCAATTGTGTGGTTTTTTGATTGGCACCACGGTTTTAGAAGATAAGGTCGGACATCTTCCCACCCTCCCGCCTATTATAATATTTCCGCTTAATGAGGCAAAAACATTTCCGAAGTTGCCGCAAAAGTGCTGCCGGTTAGGCTTATTTAGATCGG
TRINITY_DN104410_c0_g1_i1	227	gi|662502171|gb|KEQ59798.1|	75	9e-34	131	hypothetical protein M437DRAFT_77903 [Aureobasidium melanogenum CBS 110374]	AACAAACTCTGAAGGAAGATGGTATCCTGGACCTCTCGCAATGCCGGCTCCTGAATCCAAACTTCGCGGTCGAAGATTTTGCGAATGATGTTGCGTTTCTCGTACTTGGCGACCCAAGGCTCATCTTCATAACTATTAGAGATTGCGCCATTGAATAGAGACTCCTCTGAGCCGGTCTTCTCAGATTGGTCCTCAGGGTCGGCGAAGAGTTCCCAAGGGCGGAGATG
TRINITY_DN104687_c0_g1_i1	218	no hit					GTCAGAGCCTTGCTATGTCGATCCTAAACCAGAGATTCATCTACTGGAGTTGTGTAAGGAGCTGGCGATTGTGAGAATTGGGGGCATAGCCCGGAGATACCAAAACTCTGGATTGGAATGTTGCTGTATGGAGGATGCTGTATTGGATATGTCTGGAGGACAGAATGGCTGAATTCGTTCGGTGGTGAAACTCGGGCAGTCCTAGCAGGCGCTTCCAG
TRINITY_DN105233_c0_g1_i1	206	gi|1227120402|ref|XP_021871145.1|;gi|1183306886|gb|ORX37107.1|	68	7e-20	94.4	plasma membrane H+ ATPase [Kockovaella imperatae]	CGGCATAGCAATGGGAATACCACCGATCAAGAGCACAAGGATGTTGTTGAGACCTCGTCGGTAGCTCTGTCGGTAGGCGGCGTAAAGGACGAGGATTTCGAGCAAGACGAAGGTACCGATAGAGACGAGACAGAAAGTACCGATTCGGGCCAAGACCATTTGCAAGTGACCGGTCTGGTCGTTGTCCTGTCCGACCAAAGTGGCGG
TRINITY_DN105329_c0_g1_i1	220	gi|915701084|ref|XP_013346427.1|;gi|662540556|gb|KEQ97857.1|	73	2e-34	133	hypothetical protein AUEXF2481DRAFT_63319 [Aureobasidium subglaciale EXF-2481]	ATCTTTGGTGTTTATTGGCTCATCATGCTGGCAACCCTCCCCGAAACTCGTCACAGTACCATTCTCGAGAAAAAGGCTGAGCGAGTGCGTAAAGCACTTAGAAAGGAAGGTTTCGAAAAGTCTGCGGAAAGAGTGTTCGACGCACATGCAGATGAAGCCAAGAGTTTGCACACTCTGTTCGCCATTACCTTGACTCGCCCCTTCCGCTTCTTGTTCACCG
TRINITY_DN106628_c0_g1_i1	210	no hit					AAAATGTATACTGTGTTCATTAAAATGTAGCGTTTATTGAACAAAAATATTAACCCATGAAATCTATGATCCTACATTGTCACTTTCGGTGTTGAATCGATACCTACAACCAGATTCGATAAATCGAATAAACTTAAAACTATATGTAGTATTGTAACTAATATTATACGCTTTCCTCTCACGTTAAACAAGTGCATATTATATTCCATT
TRINITY_DN110097_c0_g1_i1	217	gi|1101808799|ref|XP_019005017.1|;gi|1045465902|gb|OCF58690.1|;gi|1045476619|gb|OCF68478.1|	49	7e-25	102	50S small subunit ribosomal protein L18Ae [Kwoniella mangroviensis CBS 8507]	ATAAAACCGATGCATGTCCCACTACAGCTCGTCCACGTCATTCTGTCCCTATTCGAATGACATAGCTTAAGCCCAGGTAGCAGGTCGGTTGGCGGCGTACCAAGCCTTGGACTTGGTTCGTCGGTGGGGGAAGGGGAACTTGAGTCCGGGCTCAAGGAGTTGTTTGATGTATGGTCTCCTGACGTCGTCCTTCTTCTCAATCTCGGCAACTCGGAGG
TRINITY_DN110519_c0_g1_i1	228	no hit					CGTGTGCAGTTCCGTTGTTGAAAATGTCGATACCATTAGCACTACTATTGTCATTGGATATAATATAGGACTGTCCTCCTCTTCCATCAGATTGTATATCGTCTTCATCAATTCGAAAAAAATCGTCGAATCCCGGAGATTTTTCCCTAAGGTCATTTTCGTCCAATGTGCTAAACGAACGAAAGGAATCGTCATTATTTCCTTCAATCGTTTCTCCCTCTTGTCCTG
TRINITY_DN112062_c0_g1_i1	217	gi|703556189|gb|AIW39705.1|	72	4e-37	141	malate dehydrogenase, partial [Aureobasidium melanogenum]	CGCATTCTGGACGAGTACACTCCCAAGATTGCTTGCTTCAACGACGACGTTCAAGGCACCGGATGCGTCACCCTGGCTGCAATTTACGCTGCTCTCAAAGTTGCAAAGCTTGAGATGAAGGATATCCGTGTCTTGATGTATGGTGCAGGAACCGCTGGCACTGGTATCGCAGACCAGATTGCGGATGCCATTGCTGTCGAGTCTGACAAGTCCAGAG
TRINITY_DN112095_c0_g1_i1	682	gi|1137263659|gb|OMP12428.1|	227	8e-163	466	Photosystem I PsaA/PsaB [Corchorus olitorius]	TAAGAACACGATCTAATAGATCGTTGTATCGAGTAGTTGGATCATAGTCTCTTACCATAAAAATGGCTGCATGTGCAGCAGCACCAACTATGAGAAAGCCCCCAATCCACATGTGATGTGTGAACAATGACAGTTGTGTACCATAGTCAGTAGCTAGGTATGGATAAGGAGGCATAGCATACATATGGTGAGCTACAATAATGGTCAAAGAGCCTAACATAGCTAGGTTAATAGATAATTGAGCATGCCATGACGTTGTTAGGATCTCATATAGACCTTTATGACCCTGGCCTGTAAATGGAACTTTATGGGCTTCTAAAATATCTTTTATACCATGACCAATACCCCAGTTAGTTCGATACATATGACCAGCAATGAGAAAAAGAATTGCAATAGCTA…
TRINITY_DN112298_c0_g1_i1	686	no hit					GTTTCGATCGAGATAGGTATTTTCATAGCGTTATAGAAAATTAAAGAAATTATTTACCTTATTATTATTTCTTCATTTAATAAATTATAATATGTACTTAATGTTTTTTTTATATTAGGTAGGTAGGTATAAAAAAAAAAACGATTATTTATTTGAATCAACCTTGACGGTGGAAGATTTTAAGATAACCGTGAAATCGCTAGTAACAAATTTTTGAAATATTTTTTTATTTTTTTACGTATCTGTTGTCATTACTCATTTGTCATTATCATCGATGGTCTAAGGTCAATATAGTACTACGCCCATTTTAGGTGTGTATTTTTTATACACTATTTGGTAGATATCCTTTTTTTTTGTTTTAAGACAACATTTTTTTAATTAAAATATTAACCCCACTGT…
TRINITY_DN11246_c0_g1_i1	283	gi|145846101|gb|EDK23019.1|	79	2e-18	88.2	hypothetical protein RUMTOR_02824 [[Ruminococcus] torques ATCC 27756]	AGCTTTCCACATGCGTCCCTACAGTTCTGATAATGCGTGGTACAGGAATCTAAACCTGTTATCCATCGCTTACGTCTTGCGACCTGTGCTTAGGCCCCGACTTACCCAGAGCAGATCAGCTTTACTCTGGAAACCTTAGATATTCGGCCGAAAGGATTCCCACCTTTCTCTCGCTACTCATTCCGGCATTCTCTCTTCTTATCCCTCCACTGCTCCTTACGGTACAGCTTCGTCGGTTTTAAGAATGCTCCTCTACCACTCGCATTGCGAGTCCACGGCTTCG
TRINITY_DN112496_c0_g1_i1	377	no hit					GTCAGCGTGGCTGCAGAACTTGTGTGCTATGACAATCGTACCTGCCATCGTCAAGTGCCAGTATGTGGTTGTCAGGAGACATGATGGTTTCGCGATCAGTCAACTCGGCGTCGAGAGTTCGCAAGCAGTTGCTCTCACGAGTCTGAGCGCTGGAGACATTTTGTATCTTGACAGCTGTATATCAAACATTTTACAAGGTTGATCTTGGTTGCAGCAAAAAGTTCTGTGCCCCTGATTGTGTCTTTGAAGAAATATGTGCTTCTCGAACCTACACAGTTGACAAGCAGTGATATTTTCGCATACAAGAGAAGTGTGTTCGAGAAGAGTCCGTTCGTGTGAAACCGGCTAGGCGATCGACACGACGGAGAATAATCGAG
TRINITY_DN112498_c0_g1_i1	246	no hit					GGGTATAAATGTTACCTAATGTGCTGGTAGTTCTAGTTTGTAAAGTTTTGTTTGTTTATTTATCGGCGGAGGAGATGATGATGATATTGTTGCTTGGTATTTCTGGTCTTGTGGTATTATAATGGTAGGAAAAGTTTGGGATGCAATTTCAACATTTTCAACGATTTCTAATGTTTCTTCTAATATTATCAAGCGAGGGACGTATAGAGAAGGAAAGCGTATATGGATTGAAAAATTGTTTTATAC
TRINITY_DN112556_c0_g1_i1	243	no hit					ATGAGAGCTGGGTGCACAGAGGGAGATGGTGAGAGAGATGAGGTGTGACGGGCCTCGCGAGAATGGTAGAAGAGGTGTGACAGGCCTCAGGAGAGAAGGAGAGAGGAGGAGTTGTTGATGGAGCCCTAGAAGGGCTGAGGAGGGAGCCCGTTGATGTAGGCTTGGAGTTGCGCGCTTTTGGCCTTCTCGGCCTCGAGCTGTGCCTTGAGCTCCTCGATTTTGTTCTCGAGCTCAGCCTCTTTG
TRINITY_DN114099_c0_g1_i1	206	no hit					GCTTATTAAGACTGGACTCAGGTACATCCAAAACATTATATTATTCTCTATAACACACATTTGGAGGGTACTCTGAGACCTGAGTATATGATCGCCGAAGTTAACTATTTAGGTCTCCCTCACAAAAAAACCATTTTTTCGAAATTTGTATTGCTTCAATGCTGTAGTCGAGAAACCTGCGTCCGTCCATTTGTGTGATGTTTTCA
TRINITY_DN114636_c0_g1_i1	277	no hit					CTTAAAACAGACAAAACAAGATTAATTATGAACCAACTTGTTCATTTTTCTTGACATTATAGGGATAATAATAATTTATCGCGAGAGTCATGAGACTAAAAGGTTGAATACCACTCGTATTGAGTAAACGATACGTGTAAACTATGTTCGGTGTGGATGTGTATAGATTCCCCAGACTTACTTTATGTGTTAATTGACTCCCGAGAGTTCATTTGGATCCCAGCTAGCTTACATATTGTTTATTCCAGAACTTTTGCTTATTTGCGTTACCCAGGAG
TRINITY_DN114756_c0_g1_i1	244	no hit					CAGTATATATAGCGCCACGAAACTCGTTGTTTTATTTTATTAAAGTATTACCTATTTATTATTTATAGTATTATTTTATTAAACGATCACCTCTTTCCCATTGGACAATTTGGGAACGTGCCCAGGGCTCCGTGATTAATGGGGCCCCACTGGGCCCAGGACCGGTGCTAGAGAGGGGGGGTAAAAATATACGAATTTGCTGACAACATTCTAAAACAAAATCCGCAATCCGCATATTGTGTTG
TRINITY_DN115684_c0_g1_i1	342	no hit					AGCAATTCTTTATGGATGCGCTCAAGACTTAACTTCCCTAAGTATACGGATAGCGTACTGGAACTCGTACGCTTGAAGCTGGAGTCCCGAGTAATCGTCCATAAGTATGGGACGGTGAATGTCAACTTCACTGGGGTACTAACCGCTCGTCACGGGCTAGGAAGCACTAATATACTAAGCTATAGACACTTCATATAAAACGCTCTAGATTAAAAATATCGATCAACTTAATCATTGCGCTCTTGATTAAATTAACTTAATTATTGTAGATTATGTGGAGACGGGGTTTCATGCTGATTATATTGTGCCGACTGGCTTGAAGTCGAACCAAGGTAGCCGTAG
TRINITY_DN115817_c0_g1_i1	288	no hit					GTTAAACGTAATTACCTCTGTGGATTTTCTTATTATTTAAATATTGTTATGGTACGGATGAGTCATTCAGTCATTGGGCTTTTTTTATAAAACTTCATACTGACATTCAATTATGAACCTACTTCTCAATAAATGTATTTCAACAGTTTTCACAGATATATTTTAATGTTTATTAAATGTATACATTTTGCGAATTGTGTTGATTAATTTTTTTAGATCTTTTTCATACCTTTTTACTTTCTTTTAGATTCTGAGTGGAACGATGAATGTATTGATTTTACAATGATG
TRINITY_DN115865_c0_g1_i1	265	no hit					CACAATATTGAGCAGTGTACGATATACATTCTACAGCAGGGGTTCTCAAACCTAAGTACACCATGGTGGTACGTAGAATGCCGTGTGGTGGCGGTACGGAAAATTAGTTGATTCGAATTTTTACTAAATAATGGTTGTGAGAGGATCCAATATTATTTTATGTGATGTGTAAATAGGTACTAAACATGTTAAATTTACCTAAATAATCGTTATTAAACATTATTATTATTAATTAGGAACACTGAACATATTTAGTCATTAGTGG
TRINITY_DN116415_c0_g1_i1	321	no hit					GATTATTTTAAGCGAGAATTCGAAAAAAAAGTAAAATATTAGCGCCCTTTTTAATTTGCATATTTTTAAAAGCCCTGATGCATTAATTAAGATTGATTTAGCCGATTAAAGTGTTTGTTTCAGTTTTTAGATTAAAAACAAGTTTCCCGTGTACACGTGTTTGGTGTAACAAAAGGTATAGTATATTATTATAACGATGCATTTTTAATGGCAAATTAATCTATAATAATATAATACATGCGTGTACAACAAAATACATTGTTGATAATATTTTCGTATGAAATGGTTTTTAATTTTAATTAATTTTTTAGCTTCGAAAAG
TRINITY_DN116461_c0_g1_i1	231	no hit					AAGTAATTAAATACAAATTAACTTACAAATCAACTAGCCCGTCGTTTGATATCTCCACTATTTTTTTTTTGAAATTAAATGCATTGCCTTTTTATTTTTTTTCATTTCGACAAACACTTATTTTTTAATTTTCTCATTTTTAAAAATTGGAAGATTTCTGGATTTACAAAAACTAAGTACAACTACAACTATGAAACTACAAAACTATATGCTACTATTATAATATAATGT
TRINITY_DN116477_c0_g1_i1	224	gi|1426086915|ref|WP_113022663.1|;gi|1416739413|gb|RAU94532.1|	51	2e-24	105	elongation factor Tu [Paenibacillus sp. YN15]	GTCGATTTGGTCGAATGCTACTGCAGCACCGCCGTATTTTTTGGAAAGAACCGTCGTGATAGCGGCGGTCAAAGTCGTTTTACCATGGTCGACGTGACCGATAGTACCAATGTTAACGTGTGGTTTTGTACGTTCAAATTTAGCCTTTGCCATTGAACTTAATCCTCCTCAATATTCTTAAAGTTATATGTGTGGGCCGGCATTCTCGCTTGGAGCTTGAACGC
TRINITY_DN116765_c0_g1_i1	214	gi|641966912|emb|CDR00497.1|	70	2e-40	142	unnamed protein product [Oncorhynchus mykiss]	AGGATGTCTTGCTCCCAGGCAGACTAAATAACTTTTTTGCCCGCTTTGAGGACAATACAGTGCCACTGACACGGCCTGCAACGGAAACATGCGGTCTCTCCTTCACTGCAGCCGAGGTGAGTAAGACATTTAAACGTGTTAACCCTCGCAAGGCTGCAGGCCCAGACGGCATCCCCAGCCGTGCCCTCAGAGCATGCGCAGACCAGCTGGCCGG
TRINITY_DN117113_c0_g1_i1	458	no hit					TTTCAAAGCTTTTGGACCGGGAAAACAATGCCCCCCCCTCCTAAAAAATCTAAGATCTTGGTTATGCCATCACTGCTGTCGTGTAATTGGTTAATAGTCTACTGTTGCATATACAGGTAGTATAATACATGACAAATCTAATGGTTAATTTTTTTCACACACCATCGAGTGGTATCTATATTTCCACATGAGTGTAAAACAATGTGATCAAAATTGTTGTAGGTAATAACGTACGCTGACGTAAAGAATTGAAAAATGAAACAAAACGCCTGTTGTCTTCGTCACCCCCTCTGGGACGCTGAACTACAATTTATATTACGTATTATCATCCATCTAAATAATAATGTACATTATAAATAACGTACTATGTTAAAACCTAAATATAATATCATCTTTCAC…
TRINITY_DN117138_c0_g1_i1	723	no hit					ACCGAGAAGGAGCCATACGCATATGAGTGTACGGTATATTATTATAACAGAACATTGTATAAAATAGAAATTATAGAAATTCACGACGACAATGTATACGGGGGCGAGGTCCGTTTAAACCTTGGCCATTATAATACGTTATCATCGTTTTGAGTTCGGTCCGATTTTGCGTGCCTTGTGGTATGCGTACGGTCTTAGACCGTGGTGCTATATATATTTGAGGTTAGCGTACCTCCGTTAAAATTATTATTATACTTAATAATGTATGTAGGTATTAGCCATTAGGTTGGGTGTCTTTAATATATATTATAGAATGTACCTACCTACTCGTTACTGTTTTATCGATGATTACATTTTTCCACAGTCAAAAACGCAAATGTATATCCTATATATTATACT…
TRINITY_DN117189_c0_g1_i1	202	gi|985419204|ref|XP_015375101.1|	53	9e-16	80.1	PREDICTED: uncharacterized protein LOC107169770 [Diuraphis noxia]	ATTTAGGTCGGCTCCTAAATGATTTGCCATTGAGACATGGAAGCTGCTTCGTCAAACGTTCATGTTCTTACATGTGCTCCTGTTTCATGGATATTAATTAAACAGGTCTTGAGGAGGTTAGCTTTTTCTTCCGCTGTCAATCCGTGTATTGAAAAATAGCCAACAGGAATCTTCCAGTGGGAATTTAAAGCAACAACCGAAG
TRINITY_DN117970_c0_g1_i1	231	gi|528749842|gb|AGS43985.1|	55	9e-31	115	chloroplast envelope membrane protein (plastid) [Vicia faba]	TCTTGGATGAAATGCTAAAGGAATACCCGGAAACACGTTTACAAAACCTTCGTATCGAAATCTACAGACCATCCAATTGATCGAGACGAACAACCTAGATCGTATCCATACGATTTTCCATTTCTGTACAAATATAATCTGTTTCCTTATTCTAAGTGGTTATTCTATTCGAGGTAATCAAGAACTCATTATTCTTAACTCTTGGGTTCAAGAATTTCTATATAACTTAAG
TRINITY_DN11837_c0_g1_i1	1012	gi|844170099|gb|AKM98095.1|;gi|844170222|gb|AKM98183.1|;gi|844170602|gb|AKM98447.1|;gi|844170743|gb|AKM98535.1|	180	3e-116	348	cytochrome B6 subunit (chloroplast) [Anemone patens]	AATTGACTTGGGTTACAGGTGTAGTTTTGGGTGTATTGACTGCATCCTTTGGTGTAACAGGTTATTCCTTACCTTGGGACCAAATCGGTTATTGGGCAGTCAAAATTGTAACGGGTGTACCCGACGCTATTCCTGTAATAGGATCCTCGGTGGTAGAGTTATTGCGCGGCAGTGCTAGTGTGGGACAATCTACCTTGACTCGTTTTTATAGTTTACATACTTTTGTATTACCTCTTCTTACTGCCGTATTCATGTTAATGCACTTTCTAATGATACGTAAGCAAGGAATTTCTGGTCCTTTATAGAGAATATGAATCATAGAGATTTGTAATCAATCATTTTGGGGAGGAGTAATAGTATTTCATTGCTACAAATATGCATTATTTTTCTTTAATAAGA…
TRINITY_DN118720_c0_g1_i1	432	no hit					AAGGAATTTTAACAACACTGGCATTGTTAACATAACTATTCTACCATTACACTTTTTTTTCCCCCTTCTCTCACAGCTATACAGGTTCAGCCACTGTCATCCCACACCTCCATAATATGATCGTTATTCTGGCTAACCATCTCTTTTTCAGTCTACTCACCCCTCATTTTCCCCATAAATTAACTTCTATAGCCACTCTCATTATCTCTTATCATACAGTGACCAAACCACCTAAACCTATTCTTTCTTGTTTTAACTACAATGTACTCACTCCACTTACTTATTCACAATCCAAATTTTCACTGACGAATACCATTTCTGAGATAACACGCATCATGCAGTAACATTTAATGTTCTACAATATTCTTATGACCTATGCCTTGTAGTGATCCCTCACTA…
TRINITY_DN118734_c0_g1_i1	250	gi|574130194|dbj|GAE72802.1|	82	6e-48	165	serine/threonine phosphatase PPP [Cutibacterium acnes JCM 18916]	CGGGTCATGGAGTCAACGGGGGCGTAGCGCATCGACTCTTCAGCCTCGGAGTCGAACAATACGGTTGACTTGCCGTCATTGTTTGTCGCGGATGCCGGTTGATCGAGGGGCAGTGGGGCGGTGACCTCATGCTCGGGTACTTTGCGGGTCGTTGCTGCGCCAATGATGTGTGGTTCGGAAGCGTCCAGGTTGGGGTCGGCCTCAACGACCTCGGCGACGACGATGGTGATGTTGTCAGTGCCGCCGCCAG
TRINITY_DN11898_c0_g1_i1	334	no hit					AATGATATTATATAATATATTTTGTTAATCATTATGTTTTGTTTTGCGGTATTTAATTATTTTCGACTATAATATATGTTTGTACTCCCTGGTTAAAATTAATTTCTATCTTAACTTTAAACTTATATTGTTACATATTTTTTGTTAACTTTTAACTTATATTGGTACCTGTGTAAAAACATTAATATTTTAAATTCTATCAAATACATTTTATTTGCGCCCCTGCAATAACATTATCCATACATTGTGGATTAAACCTAGAACTATTACATACCAGCTATTTACTTTACCATAATTCTTATCCAAAAGAGTTTTCCCTAATCCCTACCTTCTG
TRINITY_DN120094_c0_g1_i1	262	gi|678318315|emb|CDW85334.1|	35	1e-14	73.9	UNKNOWN [Stylonychia lemnae]	GGCCTACGTAATCGTCTTTTACGGATCCTAGTCAGTAATAATCTAAATTGTTCTGACGCCTGCGCTACGGCTCTCAGGCCTTCACGTACGACGCAACAAGAGCTCGGCAAAGCCTATACTTCTTCTTTTATTATCGACTAGACACCGCTGCCAGAATGGATTCGGACTTAGATGCTTTCAGCCTTTATCCAAAGGATGTTAGCTTCACGGCACTGGCTTTTCAACCAACCGTATTTACCAATTATCCGGAAAAGCCGTTCCT
TRINITY_DN121101_c0_g1_i1	303	no hit					GTGCCATCGATGCATATCGGCATATCGCTTAATCGATAAATGCACTAAAAAGTTTTATAGCTAAACGTTTATAAACTATGTAGGATGGAGGTATAGTAATATATACTTTTAAAATAGACATATAGTTATACGATATTTTTAAAAAGTATAAATAAATGTAATCATATTCAGTTTTTACTTTTTTTAATGAAATTACAGAGACAACCCAACATGAAAACAGAGTCCACGTATCTGTTATTCAATTAATTTATGAACTTGTTTATTTCATCTTTAATTACTGATATTGTCTTATCGGCAAATACG
TRINITY_DN121272_c0_g1_i1	420	no hit					CAGGTATTATAAGTTAAAAAAGACTACATGCATTATCACAGAGTAATATATTTAGTACATTTCATGTAAATTTTTAATCGATTATGTTGGATACAGATGTAAAAAAGTATTTTTTTTTTTACCTTTTTCTCGAAATGGTAAAACGTGATCGTCATTATATAGTTGATATGCCTTGTGGAGAAGAGAGTAAAATGTAAAATTCAATTTTAAATTGAAAGTCGATTGGTAGATTATTTAATGAACGACGATAAAAAAGAACAAAAACGTGAACAAAAGTTTATATTGATAATATGAGGTACAGAGTTCTAAATGAAGCTTTAAGTTTGACATATTTACTCTACCCAAAAGTCCGTATTTATATAAGGTTATTATTATAAAGTAATTTAAAAGACACATTAG…
TRINITY_DN121399_c0_g1_i1	219	gi|296040757|gb|ADG85346.1|	73	3e-44	152	NADH dehydrogenase subunit 6, partial (mitochondrion) [Silene vulgaris]	GCCGTTTTATTCCTATTCGTTGTTATGATGTTCCATATTCAAATAGCGGAGATTCACGAAGAAGTATTGCGCTATTTACCAGTGAGTGGTATTATTGGACTGATCTTTTGGTGGGAAATGTTCTTCATTTTAGATAATGAAACCATTCCATTACTACCAACCCAAAGAAATACGACCTCTCTTAGATATACGGTTTATGCCGGAAAGGTACGAAGTTGG
TRINITY_DN121418_c0_g1_i1	223	no hit					TAACATAATATTAATAATATTCGATTTTTGTAAGTAGAAAAAAAATTCATTTGAGAGCCCCCCTATAGTATAGCGGACCTATAACATATGGGTTGAAACACGAAGATACTACAAAATCCTTTTCCGAGTGTTTGGGAATATTAAAGTTTTTCAATATATCTATTTATATCTATTGAAAACGGTCAAATAGTTTTTGAGTCTACCGAGAATGAGCAAACACCAG
TRINITY_DN121882_c0_g1_i1	269	no hit					GTCAAAAGTAAAAAGGTGGGTAAGTGGATATATATATAGTGTATATAGTATATAGCGTTACGTAAATACTAAATATTATTGTTTTACCGATATATTTTCTTAGTTTTTACCAAATATTAAAACAATTTTCGAAATTTGTGTCAAAAAAGTGCCAACTAGATCAAATGTCTATAAGAATATAACTACCCTCAAAATTGAAGACTGAACCAAATTTACTGCTCTTAAACGTAAACTGACAAAAAAAATAAATAGTAAAAAAGGTGGGTAAG
TRINITY_DN122018_c0_g1_i1	212	no hit					GTTTCTTGCCAGAAGTCGAGGGGAAAAATATATTTTTAAATAATTGTTCAAAGAGTAAACATAACGAGACCAAAGAGCCTCGGTAAATCAATCTGCTAATTTTCAGATAAAGAGAACATAATTATTTTTCCAGCCTATAGTTTATTATTACGTTGTACCTAAAAAAAATCTACATAATATTGTGTATCATAAATACTATCCAAAGAGCCAAG
TRINITY_DN12221_c0_g1_i1	282	gi|814530930|emb|CNJ48920.1|	88	3e-57	187	Uncharacterised protein [Mycobacterium tuberculosis]	GGGTTCCAGGGTCAAGTTAATCTGCCCTGGGTTAGTCGGGGCCTAAGGCGAGGCCGACAGGCGTAGTCGATGGATAACGGGTTGATATTCCCGTACCGGTGAAAAACCGCCCATACTGATATTGTGATGCTAACCATGCGAAGCATGATGTGCAGGCTTTTGTTTGTGTGTTGTGTGGGTTGTGGGACCCGATCTTTGGAGGTAAACGTGTTAACAGGTGTGACGCAGGAAGGTAGCCAAGCCACGCGATGGTTGTCGTGGTCTAAGCGTGTAGGAGATCGG
TRINITY_DN122869_c0_g1_i1	386	no hit					GTTTAAAATGGCACATAATAATTGTTATTGTTATATACATTTCGATGCATGTTTTTTTCGGCCACAACAGAAGCATGAATATCATCCTTTTTTTCTGGGTTTGTATATTATCTATAATACCTATACCGACGAACAAAAATACAGATATAAATGTAGACCCATTATAATAAATGCTGAGTAGGGACGTCATAAATTGCAGGGATGTGACGAGAATTTAAACAAACATGTCGTAAAAATACGTTTAATTTTGAATACAACAATGGATTCATACGGAAAACCATGTTTTTAAATAACGTGTAAAACAATGCGACAGGCGCGTGATATACGCTAAGCTGTCGTTAATTATTAATTATGTACGCCATTCGTTTAAAACGTATACAGGGATG
TRINITY_DN123173_c0_g1_i1	263	gi|662507290|gb|KEQ64899.1|	87	7e-51	178	hypothetical protein M437DRAFT_43752 [Aureobasidium melanogenum CBS 110374]	CCCATGTCTTGTTTGTGTATGTGTTGTCATCCAAAAACTTGTTGCCGAGCATGAGTGCCACGGTGAGCAGACGGTACTCGCTGCCGGGCTTTCCCTTAACACTTGGATTGAGCTTCTTCAGGCGGTAGACGAACAGGAGAGCGAGGATGATGACATTCTGTGTCACTTGGGTCGTCGAAAGGATCGTCGTCACCCACTTGCGGAAGCCTGTTGTGGGAATTGCCTCGGGTACCAGGGAATGTACGTTGTACGTCGTGGCAGGG
TRINITY_DN123404_c0_g1_i1	207	gi|49182443|gb|AAT57700.1|	68	2e-38	137	ATP synthase beta chain, partial (chloroplast) [Preissia quadrata]	AATGAATGAACCGCCCGGAGCTCGTATGAGAGTTGGTTTAACTGCCCTAACTATGGCAGAATATTTCCGAGATGTCAATGAGCAGGACGTCCTTCTATTTATCGACAATATCTTCCGTTTTGTCCAAGCCGGATCCGAAGTATCCGCCTTATTGGGCCGAATGCCTTCCGCTGTTGGTTATCAACCCACCCTGGGTACTGAAATGGG
TRINITY_DN123507_c0_g1_i1	796	no hit					TGAAAATAATAATGAATCATTTTAATGAGTAAAATTTAAAAATTGGAGTTTAAAATAATTCAAACGTTTGAAGTGTTGTTGTAATTAAACGATCATACGTCATTAATAATTGGCATAATATTTTCAGAGATCGACGTTGTTCGTATATGTACGGTTAATTTAACAATTAACGTTTATTCAATGTTATATGAAATCAGATTTCATTGATTCGAAATTTCAGAGCTGTAATAAGAATTATTAGATGGCGAGGGTAAACTTCAGCTTCAACCCTTTCCTCCTTCCTAAAGTAATCAAACTAAATACACTATAATATCATCCAATATAACGACATATTATATAGCGAAGTTGACTTTGGCGTTTACTTTTAAGCGTAGGACTAAGACGAAAATTAAACATGAT…
TRINITY_DN123820_c0_g1_i1	204	gi|344244406|gb|EGW00510.1|	67	5e-39	141	Zinc finger protein 326 [Cricetulus griseus]	GGTGATTAAGTGTCTGTTGCTTACGAATAGATGCTTTTTTAAATTTATTCACCATACATTCATGTAAAAACTCCATAACTACTTTATCAAATTTGGTTTGTTTCTGAATATGATCTAATGTTTCCTGGTGAGAAGAACTTTCCAGATGCAGTTCAATATCTTTTTCTTCAAAGGTTCGAAATTTACAAAATGAACATGTGAATG
TRINITY_DN124504_c0_g1_i1	252	gi|408899843|gb|AFU94725.1|	83	1e-55	181	PsbC, partial (chloroplast) [Trigonia sp. CCD-2012]	ATGATACCTGGGCTCCAGGAGGGGGAGATGTAAGAAAAATTACCAACTTAACCCTTAGTCCAAGCATTATATTTGGTTATTTACTAAAATCGCCTTTTGGGGGAGAAGGTTGGATTGTTAGTGTAGACGATTTGGAAGATATAATTGGGGGACATGTATGGTTGGGTTCCATTTGTATACTTGGTGGAATCTGGCATATCTTAACCAAACCTTTTGCATGGGCTCGGCGTGCACTAGTATGGTCTGGAGAAG
TRINITY_DN124915_c0_g1_i1	236	gi|1041764208|gb|OBW68897.1|	78	5e-43	156	Uncharacterized protein AUREO_010480 [Aureobasidium pullulans]	AGGAGGCTTCAAAGACACACCCGCCGCCGACCTGCTCCACGGAGCCTTCAGAGCGCTGATCGAGCGATCAAAAATCGACCCTTCACTGGTCGAGGATATCGCTGTTGGTAGTGTTCTGCCTCCTGGAGGCGGTGCCACCGAGTTCCGTGCTGCGGCTTTGGCTGCTGGGTTCCCTGATAGCACTAGTGTGCACTCGTTGAACCGTCAATGCAGTTCGGGTCTGCAGGCCTGTGTGG
TRINITY_DN125491_c0_g1_i1	206	gi|815116502|emb|CRH81659.1|	31	3e-12	67.0	Phosphate acetyltransferase [Chlamydia trachomatis]	AGCACGTCCGGTAAACGATCTGTCGCGTGGTTGCTCGGTAGACGATATCTATTATATGGTTGCCATCACAGCTTGTCAGGCACAAGACGCTAAGGCATAACCAGAGAAATAAAAGGAGCAGGACAGAGATACCTCCATCTAACTCCAATATCTATAAAATAAGAATAAAGAAATTGCAGAATGAAAATATTAGTTTTAAATTGCGG
TRINITY_DN125699_c0_g1_i1	212	no hit					ATACTTTTTACCTTTTTTAGCCATTTATTGTTCCTCCTTTAGTGGTTTTAGCGGAATTTCCTCCCACATTTACTTGTGTCTACCACAAGTTAAGAGCAGATAACAGATAGTTTCTTAATCGTATCAGCCTTTTCAAGCTACTGAGTGCTAAGATGTCATAGACAAAATGGATTGTTTATACCTATTCTGTTACCTGCTTTTATCGTTTGAAT
TRINITY_DN125707_c0_g1_i1	409	no hit					CAGAAGAATGCGTGAGGGAGAAACTTGATGGTTGCGATGCCCTCTACAACCATCCAGGCGCCGTCATAACAGACTCGTTTGTAAACACGGTCAGGTCCAAATATGATGAAAATGTGATGGAGGAGAGAGTAAAAATAATATACGAATTAGCCCAACTTTATTACAAAAAACACAATATAACCCGGCACGCTATTGTTGATGTAACGAAACAAAAACGGATAACATACTTCATGAGACAACACAAAGATAAAATGATAAGCTGCATATTAAAAAAATTCAATACAAACAACTAGGAACCGACGTTGGAACGTCAGTGGAGACAACCACATGAAAAAACATGATGACGTTGGAACGTCAGTGGAGACAACCACATGAAAAAACATGATGACGTTGGAACGT…
TRINITY_DN125933_c0_g1_i1	216	gi|641655674|ref|XP_008179677.1|	73	2e-20	95.9	PREDICTED: uncharacterized protein LOC103308307 [Acyrthosiphon pisum]	ATTGTAGCAATCTACCCAAACTCTACACATATCCAGCAACCGTTGGATGTAGCAATGTTTGGACCTTTGAAAAAAGAGTGGACCAAAGAAGTACATGGGTGGCGCATGGCAACAGAAGACCCATTAACCAAACATGATTTTACTCTATTACTAAATAAGGTTATCAATAATAGGCTGTAGAAAAAAACTATTCAAAATGGGTTTAGAACAACTGGG
TRINITY_DN126028_c0_g1_i1	424	no hit					GTTTATAAATACTATAATCCATAATATTCACATCTAAGTTATAAAAACTAATTTGGAAAAATCTTGTTTTTTAATGACTTAAAATTATATAAAAAGATGAGACGAGTTTTTGAAATAATGAGTGTCCTACGATAAATTGATCAATTAGTATATATAACTTTTGTCATTTATTTTCTGCACCCATATTTACATTTTTCAATGTATGTATAGCTAATAGGTAACAACTTAATTGCTACACAGTTAGGTTTTGATAAAAATGAATTATAATGTATACTCATAGGGTCCTAGCTAGGCTATCATGAATATATAAGGATATAATTCTGTAGTCACATTTAGTTTTGATTTTGACGATTGTCGCTCTAATATATTTTAAACAGATGATTAGATATTAAATTAATT…
TRINITY_DN126211_c0_g1_i1	213	no hit					GCCTATTATGTTTGATTACTAAAATTTGTCATTAGATAATAATTATTATTTATTATAGCTGTGCAGTTTGCGCAGTGTTGTAATCTAGCCATGTTTGTACTTTGTAGTTTTGTACATGAAAGTATTTAAACATCGAATACTTTTTTAAATTATCTACCTCCTAGTTATCAAATACCGGTATAATATATTCATTTAATATTAAATTAATTTTAA
TRINITY_DN126640_c0_g1_i1	225	gi|1202224392|gb|ARX11118.1|	73	6e-34	131	apocytochrome b (mitochondrion) [Zostera noltei]	GGTGGGGGAACCTGAGTTGTCACGATAGGAAAGAGCAAAAAATGACTATAAGGAACCAACGATTATCTCTTCTAAAACAACCTATATTCTCCACACTTAATCAACATTTGATAGATTATCCAACCCCGAGCAATCTTAGTTATTGGTGGGGCTTCGGTTCGTTAGCCGGTATTTGTTTAGTAATTCAGATAGTGACTGGCGTTTTTTTAGCTATGCATTACACAC
TRINITY_DN126713_c0_g1_i1	280	no hit					GTTGATTTAATTATATGGTCTCCAATGAGTTTATCATACTGATGACGAGGTGTCGAGGTTTTGTTGTAGGTTTTGCCGTTTTGGTTCCTGTACGGATGTATAAATTTGTATTTGTAGTAACTATCATAGACCATAATCATTTTTTAATTTTCTTAAAATTTCGTGGGCGGGGATTTAGCCAGCTATAGTGAAACCATTGCGTTCGCCCCTGACACGTCATGTAGGTAAACAAATAGGTAATTTTCGAAGATTTATACTTAGTATTTACTAACCACTAAAG
TRINITY_DN126783_c0_g1_i1	253	gi|678336953|emb|CDW75723.1|	44	3e-11	70.5	UNKNOWN [Stylonychia lemnae]	TCTAAATATGGATGGGAAACCGATAGTGAACAAGTACTGTGAAGGAAAGATGAAAAGAACTTTGAAAAGAGGGTCAAAAGACTTGAAATCGTTGAGAAGGAAGCTAAGGAAGCTGGCAGAGGTACGTGATGCCGTAGGAAAGCGAAGGCGGATGGATTCCTCAAAAGGTCCTGAAGTTGTAGCCGACGAGGGGCCTCTCCGTGCCGAAGGCAAGATCAGGTTCGTCGCTGTTTGAAGGGGCGTTGATTTTCCG
TRINITY_DN126863_c0_g1_i1	360	no hit					ATCTGCGGTGCGGGGGGACGGAATATTACGTAATCGGTACGACTCGCGCTAACGATATAATACGTATAATACGTAAATGCGCGACACCGAACACGTCAAAAAATATCTGTGAACCAACGAACGTTATTTGAATTTTTTCGCGTTTAATCTGTTTAAGATCGTTGTGAGTGTAAAAAAACAAAACTTAGAGGATATTTCGAAAGAAAAACGTAAGACCGTTACGCCGGGCATTCGGATTTCGGACAGCAACGCGAAATATATTGCACGTGCGATCACAGCAGAGGAATCTTTGTAAACACCTGAAGTACGATTTAAAACTTGAAAGGGGACCCGAAAAGGCTGGAAAACTGTAAAAAACGG
TRINITY_DN128101_c0_g1_i1	213	gi|944542930|ref|YP_009175071.1|;gi|940377797|gb|ALK01984.1|	69	3e-17	87.4	polyprotein [Macrosiphum euphorbiae virus 1]	AATTCTTTGAGTGGCTCCGTGAGATAGCTCTAGATGAGAAGCGCAGACAAATTGATCCGTCTGACAAGAAGGGTAATATCATTTCAGCTAAGCGTGCAGCAATGTTACGCGAGCGGTATGACCTCCTACTTCAAAATGAGCTCGTCTATATAAAAATGATGGGCGAGGAAGTGGAGGACATTAATGATTACCTGATGCTCACACAAAGACCAG
TRINITY_DN129141_c0_g1_i1	216	no hit					TGAGGATCCCTGATGACCCCTCGAACCCTTACCATGTGGACGAAAGAGTGGTATTCGCTCGCCCGGTCGAAGTATTCGGTGGTAATCCTGCGGCCATCAAGATTGTTTGGGCCTTGGCCGGGATCATGATAACCGCCTTCATCATCACACCCGACGTGTCGAAGATCGAACAGCGACCTCTAACCGAGGTCTCCACCAACGCCCTAGAGTCTGACG
TRINITY_DN129426_c0_g1_i1	245	no hit					GCGTGGGACGTTGTTTATAAAATATTTAAAATGTTCAGAAGTAACTACACCTATCTATTCTTAAATGTTTTGAAAAATAAGATTGATATTAGGTGCAGCTGATAATAATTATAAATGTAAATAATATGTTGATACTTAATACTTGATAAGATTTTTAAAATTTTTTTTTTTAATAACTATACTTACTATAGTTGTTAGGCATTTGTTATACCTATAGTTGTTAATAATCGTAAACTTACTCAGAG
TRINITY_DN129589_c0_g1_i1	307	no hit					ATTTGCACATAATAGTTGATGTTGCCGGTTTTCATCTGTTTAGTTTGACCACGTTTTATTTTAACAATATAATTTTCTATAAGCTGGTAACTATATTTATATTTTATAATATGTTGTTTTTAAATTAGATTATTAAAATTATTATTATTGCGATTATGTTTAGAAATACGGGTAACCAGTTGTGCAGGCATTTTGGAATACTCGATTGGCAGAACAATAAATTTTTTTTGCAAATATGTGATAAATCTCATGAGCCGTAAAATTATCCAAGGAGATAATGGTTGGCTATCCCTGTTTTGAAGGCTTA
TRINITY_DN129971_c0_g1_i1	210	gi|973606170|gb|KUM49280.1|	68	1e-26	108	hypothetical protein ABT39_MTgene3829 (mitochondrion) [Picea glauca]	CGATATTCTAGATTCAGAGCCGGAGAGCTTTGATTAGGCTTCCGCACAACAGGTTTGGAGAGATGCCATGGTGGAGGAGTATTCATCCATCATGCAGAATGATGTGTGGGAGATTGTACCGAGACCAGAGGGGAAGTCAGTTGTGACTTCGAGGTGGCTTTACAAGGTAAAGTTTGCAGTTGATGGCAGTGTGGAGAAGTACAAAGCCAG
TRINITY_DN130050_c0_g1_i1	223	no hit					AATACGTAGCCGATTATTCGGTGGTGGTCGGTAAGTACCTCCACAAAATGAGACAAAATAAACTGATTATCCAATGAAAAATTGATTAATTCGAATAATCCAGTCCAGTCTCTATGGGGTATGAAGGAATATTTAGCATATTATGGATTATAAATAGGTACTATTTATGAGACTACCAATATATATATGTATGTTCGAAGGTATCTATGGTATATTAGTTTAG
TRINITY_DN131437_c0_g1_i1	278	no hit					CGTCAATGGTTACATAATACAAACTATCACAAAATTGTTATTAATTTATTAATTTATCCATATATTTTAGATTAAAATAAATTAATATACTTAATAAAAGGCTCAAGGAGGGGTCCAGTCACGAGGACACACCTATAGTGGTGCACCACTAAATTTATCATTCATGATATGTAAATATATAATCCATAAATAATATTCACTCAATATAGTTATGAAATTTATGGGTTAGGTGCCTAATGAGTTACCAAAAACAGAGTAAGTTGTATGTCCTATATGAG
TRINITY_DN132347_c0_g1_i1	211	gi|662507934|gb|KEQ65542.1|	67	2e-36	130	hypothetical protein M437DRAFT_82501 [Aureobasidium melanogenum CBS 110374]	CCTGCATTGGTTCATGCATTCCCATCTCAGTCTACTTCCTCTACCCCGAAACCAAGGGCCGTTCGCTGGAGGAGCTCGACACCATCTTCAAGGACAGCCCTTCAGTGTTGGGTACTGTCAGGTACGCCAAGTACAAGCCTATGATGACTGCCGAGGAGGTGCCTGTTGCCAAAAGTTCCGATCACGTTCACACCGAGAAGGTTTAAATGGG
TRINITY_DN132734_c0_g1_i1	205	no hit					ATACTATACTCTTCAACATCCATCATTCATCAAAATATAAACTTCAAATCTTCACAATTTGGGTTTCTTATACTCTTTCCTATTTTTAGTGTTAATTTCAATGTAAAATTTCAGAATATTATATTAGAATGCTATATGCGCTGCAATTGGGCATAATGCCCGTATGTTATTAAAATAAATAAAAAAATATGAGTATAATAGAGAT
TRINITY_DN132788_c0_g1_i1	213	no hit					AGCAATATTATCATTTAATAACACTCTAGCTATACAAATATAAGAAACACGATTTAACACCACTAATATTATTATAGGTAGACAGTAAAATATACGATACATTATATTTTACTATAATCCAAAGTAACCCATAAAGGTTGTCCTGGTTTCAAAACAATATTATATTTAATTACTAAACCAAGCTCATAACAAACCATGCAGGCTAACATATCG
TRINITY_DN132902_c0_g1_i1	293	no hit					ATGTCATTAAAATATATTATTTAAATCTATAAAAATTTTGGCGTTCTTATTTATTATGTAAACATGATGATAATTCAAATTTGTATTATATGATATACTATAATAAACATAAAAATAATAAATAGGTAGTTATTAACTTATTCGGAAGTGTGTTTCTTAAAATATATATTCGTACCCCGTGGATACTCGTATTTCGAACAATACTTTTTGCACACAATAAACTTAATATTATTTAGTATAGTCACAAGGCTGGGCATTAACGAGTTAAAAATTAAAATTAAGTTAAGACGTTA
TRINITY_DN133596_c0_g1_i1	253	no hit					GTGGGCGTCGTTAATTGTAAAAATAATTATACAATATACATACAATCTATAACATTTATTTTAACTAACAAAAACGTTTATAAAATAAAATAAAATTTTTTAAAGTTTAATGCATGTAATAGTTCGACATGGCATGGCTGAAGAGAGATGTCATAACCCCAATACTTCCCTTGGATACATTTCGGGACCATATTGGTGTTATATCTTATCGTATGTAGCGTATCGATATAACGTTAATCTGTATCGATTTTTG
TRINITY_DN134005_c0_g1_i1	221	gi|642128278|emb|CDQ59560.1|	74	2e-15	79.0	unnamed protein product [Oncorhynchus mykiss]	ATATCTTTGTCTGTACATTATACCTTGATGCTATTTTATCGCCCTCAGAAACCTCCTTTTACTCTCTGTTCCAGACGTTCTAGACGACCAATTCTTATTGCTTTTAGCCGTATCCTTATTCTTCTCCTCCTATGTTCCTCTGGCGATGTAGAGGTGAATCCAGGCCTAGCAGTGCCTAGCTCCACTCCTATTCCCCAGGCGCTCTCTTTTGATGACTTCTG
TRINITY_DN134042_c0_g1_i1	219	no hit					ATTATGTCAACATCCTAAGCACGTGCGTGGACGAATCCCGGCCATAAAGGCGTGCTGCGTTCCTCAGTCCCAACCACTGTATGTGACAGGAGGCTATAAGTTTACCCGAGGGTACTACGTTCCTCCAGCCTTTATCCAGCGATCAAAACTGATGTTGACCCCACTCAAAGGAAGTACACCGGCAGAACCGGCTGAATCCAAAGAGCACGACTGAATTCA
TRINITY_DN134806_c0_g1_i1	355	no hit					GTCGGGTGGGTGACCGATCTACTCGCTGCCAACCGCCAGCACTCCAACGGATCTCTCGCAGCCAACGGGGACTCCTGAACCTGCGACGCCACAGAGTCAGTCTGTGCGCCCGCAGAGTGGAGAACCACTGCCACGCATGAGTCCGACATCCTTAGGAGGAGGCGGAGAAGCCCATGTTTCGGGCCTCGCGACACCACGGTCGGGCTACGTGCCATCGCCGAGCCGACTAGACACCGACGGCACCCCGAAGGATACCACTGGCCACCTGTCATCGCTCAGACCTTCAGACCGTCTCCCAACCGGTTGCAGCGTCCTTCGGACGAGAAAGAAATGCGTCGTACTGGCTCAAGGTGCG
TRINITY_DN134917_c0_g1_i1	245	gi|918802706|ref|XP_013424612.1|;gi|662512850|gb|KEQ70423.1|	81	6e-47	161	hypothetical protein M436DRAFT_53862 [Aureobasidium namibiae CBS 147.97]	ATCCTCCTCAAGCTCCTCTGCAATAGAGTCGATCCATTGAATGTGACGGGTGGCAGGGTCAGGCTTGCTGGCCTTGATAGACTCATTGAACCAGGCCTCTTGTTCCCTCTCTGCGTCCTGAAGTTCGATCATAAGAGTATCAAGAAGGTTGGCATGGCCAACAAGGAGTCTGAGGTTGTGGTCTGCACGGGAAGCCTCACGACCGAGCTTGCTTCGTGCAGTGGATGCAATGTAGTATGTTTGTG
TRINITY_DN135176_c0_g1_i1	314	gi|1062536185|ref|WP_069297352.1|	72	6e-43	151	cupin domain-containing protein [Bacillus cereus]	TAAAAATCTTTCTTTTACAAAAGTCACTTTGAATTTTAAGTACATTGACTTAACCAGTGCATAGGATAATTTTATAAAATTGTGAAGGATTGAGAAAAATGCACTATATTCCTTTTATGTATCGATATCAATATCCTTATTATGCTAATGTATCAATGTATAACTATGGAAGACAGTCTGTTTACTGGAATTTTCCTAATGAGATAGATTATACAAACAGATTTGATTTTTTTCGTTTTTCCAATGGTGATAGAAGAATTTCGTTAACAGATTATGGACCAAAACCATTTGTTGTTAATATCAATGAAGCAGCG
TRINITY_DN135538_c0_g1_i1	205	no hit					GTTTCCTTCACAAGTCCATATAATTATATTAGGTGTTGTTGTGTCTCGCTAGTTGCAATGGGTAAAGAGAAGGCACAGGTGAATATTGTTGTGGTTGGTCATGTTGATTCTGATGAGAAGCCAACCAGCAACGAGGAAACCAGCAAGGTTGTTGTTGCTGTTGAGAACAAAGCTGATGAGAAGATATGATATGAGATCACTAGGG
TRINITY_DN135870_c0_g1_i1	230	no hit					AAAAATATATTGATGCTTATGGCGAGATTTCACACATTAAAATATTTTGAATAACCGTGCGCTATTATTATGTTGCATAAATTATAAAATGATGCTTATGTGGAATTTATGTGTATCTAAAATTGGTGAAGCAGAAATATTCGACCAACGTGTTGCCAAAACAATGCGTATACAATGTGTATACAATTAATATATTATATCATAATGTATTCGATGAATATGGGTGCCAT
TRINITY_DN136208_c0_g1_i1	456	gi|918822263|ref|XP_013429566.1|;gi|662517798|gb|KEQ75359.1|	135	3e-74	238	hypothetical protein M436DRAFT_41696 [Aureobasidium namibiae CBS 147.97]	GGCGAGAATGGAGACGGTAGATCCAGCCTGGCAGGCACCGGTGGAGACGACATAGCTGTTTCCAGGGGTAACGTCGTCAACCATGCCGAGGTTGCTCTTAACAGCAGGGCAGGTAGCGTAGCTGACGCTCAAGGGAGCAGGGGAGGTAAGCTGGTCGAACTTGATACCGCCGGATCCGGACATGGTGAAGTCAGAAGTCTCAAGCTGAGCCTTGGTAGGGAACAGGAAGATAACGCTGCACTGCTTGCCAGCGTAGCTGGAAGGAATATCGAAGTTGAAGACGGTGCTGTTGCTGGAGCTCAAGTAGGCGTTGTACTGAGTTCCGTAGGAAGTGCTGGGGGAGTTCTTGTTGACGGGGATGATGGCATGAGGGGTCTGGTAAGCACCAGTGAGGGAAGT…
TRINITY_DN136324_c0_g1_i1	249	gi|662505545|gb|KEQ63158.1|	82	2e-35	134	hypothetical protein M437DRAFT_48006 [Aureobasidium melanogenum CBS 110374]	GGACCTCTCTTCCGAGGAGACAATACGGCTTCAAGCTGCCATGCCATCTGAAATGGTACCACTGCAGCAGCCTGCGGACAGGATTATGATCCGGAATCAGACCTATGAAAATCAAGTCACGCAACAAGAAGAGGACGCAACGCTACTCCATCGTGTAGTAGCAATGGTCGTGCTTCAGATGTTCCTTCTCATGTCGTTCCTCTGGCCTTACATCCAGACGATATGCCGAGGTGCATACCAGTATGAACG
TRINITY_DN136514_c0_g1_i1	309	gi|662508855|gb|KEQ66461.1|	52	4e-26	108	hypothetical protein M437DRAFT_80950 [Aureobasidium melanogenum CBS 110374]	AAGGTGGTGGTAATGTTGCTGACAGTGATGCCGAAGGTAGAGGCACTCTTAGGGAGAGAGTAGGTGGGGGTGACGCCGTTGGTGATGGTGATGACCTTGCTGCCGAGAAGAGTGGGGGAGACGGGCTTGTGGAAGGTGTTGGGGTACTCGTAGTAGATGGTCTCGGTCGAGGTTGAGTCGGAGGTTCTGGAGCTGTCGGCGTCCTCAGCATTAGAAGCGCTGGTAGAGCTGGCCTGGGTAGATGAGGCGCTCGAGGAGGTGATGCTGCTAGCAGCGCTGGCAGAGCTGGAGCGCGAAGAGCGGTCGGTG
TRINITY_DN136525_c0_g1_i1	248	no hit					GATTTTTTTAGTTAATTTTATATGAACTGATTACAATTCATAAGAATACTTGTATGTTGGGTAAAGGATAGTAATTTACAATTTAATTTTAGGATGTATATTTTCATCTAAAACATTAAATAAGAATACAGTTAATAAATAATATTATGAATTATGCTTACATAAGAACTTAACTGTAAAAGCACATTCATTTTTAATTCAGACATTTTAATTGCCATGGGTTTTATCTTTTAAGGACACTCCCCTAC
TRINITY_DN13700_c0_g1_i1	262	gi|443332439|gb|ELS47048.1|;gi|1181756605|gb|ARI79959.1|;gi|1181758316|gb|ARI81670.1|	68	6e-21	94.0	hypothetical protein C789_3193 [Microcystis aeruginosa DIANCHI905]	GCTGGAAGTAAGCATTGATCCGAAGATTTCCGAATAGGGCAACCTTAAACACGACCACCTGAATTCATAGGGTGGAGCGAGCCAACCCAGCGAATTGAAACATCTTAGTAGCTGGAGGAAGAGAAATCAATAGAGATTCCCTAAGTAGTGGTGAGCGAACGGGGAAGAGCCTAAACCAGTCGGATTTCCGATTGGGGTAGTGGGACAGCGATATCGAATCCGGATGTTAGATGAAGCAGCGAAATACTGCACCAGAGAAGGC
TRINITY_DN137300_c0_g1_i1	262	gi|944542930|ref|YP_009175071.1|;gi|940377797|gb|ALK01984.1|	87	3e-42	160	polyprotein [Macrosiphum euphorbiae virus 1]	CTCAACTAGGAAGAAGATTGATCTGATTCAAGGGTACATGAATGGACAGTATCAGTGGCTGGCGTGTAACCGCAAAGTCATACGGTCTGGTAACAAAGGCGGTGCGACAAAATACATCGAGTTCGAAGGACTCAGCTTTTGTTCACACAGGTACGAGGCTGTCTTCATCGGTCCGAATGCTTCCAAGTTCAACCCTAAGTTTTTGCCTAGGAGTGAAGGAGGTCGTAAACTGACTAGAGGGGACATCCTTAGTGTTGCGGAG
TRINITY_DN138754_c0_g1_i1	413	gi|920691619|gb|KOM34844.1|;gi|965609285|dbj|BAT95776.1|	83	4e-54	179	hypothetical protein LR48_Vigan02g099400 [Vigna angularis]	GTTCCGACGAATAGAATGTTCCTTTGTTTCTAAAAAACTAGAACAAATATAAATTATTTCATGCGATATAATTTACTAATAAGGGGAAGGGCCATAGCATAGTTTTTTACAGTGCAATAAAGTTACATAGTGTCTATTTTTTTGTTGATATAAGGGGTATTTTCATGGGTTTGCCTTGGTATCGTGTTCATACCGTTGTATTAAATGATCCCGGCCTTTTACTTTCTGTCCATATAATGCATACAGCTCTGGTTGCTGGTTGGGCCGGTTCGATGGCTTTATATGAATTAGCAGTTTTTGATCCCTCTGACCCGGTTCTTGACCCAATGTGGAGACAGGGTATGTTCGTTATACCCTTCATGACTCGTTTAGGAATAACCAATTCGTGGGGTGGTTGGA…
TRINITY_DN139575_c0_g1_i1	705	no hit					GTCTGTTTAACCTTTATTCCAAAAAATGGTCATGTCGCCCGGTTTTCGCGGCCACTGAAATACGCACGCCCGCAGTAAATTATTATGTTACGACGACTGTTATGACACCGTTTATAATATTATTATCACACGGGTGTGCATAGGTAAGTGTTTAGCGTGTTCGAGCAACCCTCGAAATGTTAGGTTTTTTCAATAAATCACTTGGGGTATACCTAATATTATTATAATCACGATGCTACCTTATTCAACTTAATTGAAATCTTACGTTTAGTAAATTTGTGTTTGACGTTTTAAACTGGGTGTTTTATTTTTTCCGTGATCTACTATCTTACAGTATAATATTCACCGGGGAAGTCCTTCTAAAATATTTCCAATCTACGCCAGTGATACAAATTTATT…
TRINITY_DN139887_c0_g1_i1	243	gi|1041764103|gb|OBW68797.1|	81	4e-46	166	Uncharacterized protein AUREO_011250 [Aureobasidium pullulans]	GAGAACGTCACAATCGGCAGCAGAGTCAACATCAAAGAGTCCGTCATTGGTGTTGGTTGCAGCATTGGCAATGGTGCAAGGTTGACAAGGTGTCTGCTCATGGAAGGATGTACAGTCGGCGAGAACGTGACACTCACTGGCTGCATCGTGGGCAAGAGATGTAAGATTTAGGGAGGCGGTCCCAAAGACGAAGACAAGACTCGTCTGACGGATTGTGAAGTTCAGCCTGGCTATGTCGTTAAG
TRINITY_DN140507_c0_g1_i1	208	no hit					GTACAGCAGAGCGCTACCCATTTGCCAACCTTTTTAAAAAAATGCTTTCATCTCCAATTTTGAGAGTGGATTTCGGTACTAAATTAAATCTAGATGATGGTATTAAAGAGCGATCAAAAGAGAAAGAGTCAGGTATTTTTCAAAATAATAGAGAAAACAAAAAACGGAGAGAATAACCATTTTGCTTTACAATAGGTAAAACGAGCAG
TRINITY_DN141084_c0_g1_i1	250	no hit					GTTCCCTCACGGTACTTGTTCACTATCGATCTGTAAGTAGTATTTAGGATTGGAGGGTGGTCCCCCCAGCTTCAGTCAAAATATCACGTGTTCCGACCTACTCAGGATACTATTAGTATTATTGAGAATTTTAATTACAGGAGTATCACCTTCTATGCTCTAGTTTTCCAACTAATTCATCTATTCTCTTTAATTACACATTATAGTCCTACAACCCCCAATGCAAGCATTGGGTTTGTCCTAATCCCAG
TRINITY_DN141307_c0_g1_i1	286	no hit					ATACAGCACACATATGCGCAGTAATAGGAAAATACTCTGGTTTGCTGACATGCCTGTTTGTCATGGGTATAAGTAACATAAACAAAAATGTATAAATCGTATTAATATGCAATACAGGAAAAGCATCGGATACATAATAATATGTACATAAATAATTTATAGTAATAATTAAGAATTAAGAAAATTAATATTATCAAATTAAATTGAGATAATATTATGACGTGTTTGATAATGTGTGGATATAATATATTATATTAGCAGACTTATCAATATTGACATTATAGCA
TRINITY_DN142535_c0_g1_i1	442	no hit					GCTCTTCTACCTATCTTAAAGACTAATCAAGGTATTTTGTTTAACCTCACAATTCTTAATTACAATCAATAATATTGACTGCAAAATTTAAGATAACGTAGTGTCGGGGTACGATTGAGGCACGTTAATCTGCGGTGCACGTATACATAGGCCTCTGGGTTGTTACACCATCATCAACGGGTGGCTACCTCCAAGCACACCGCAAGGCTGTCATAGCATACGCACTCCCTTGATACCAGTTCATCGATCATCTTAGTGCCCTTGTTCTACGTTCATGGCTGTTGCCATCTCGGCTGCGGACCTTGTCGCCTGCAGCCTGTGTACGCCTCCTTTAATGAGTTAATTCTTAATAACAGACTGTTTATCTTTATCAGTGTAATAATTTTTGACGTGTCCTTG…
TRINITY_DN142628_c0_g1_i1	876	no hit					CTCGTTTAGAACCTCTAACATTGCTTTAAGCAATTGGCGAGGCTTAGTAATACCCTCCTTTCTTAGATCTCTCTGTAAGAAGATAGGGTAATCCTTATAAAGTTTACGCAACCTTCTGGTTACGCGATCTTTATCCCTCAAATGGATATGCCCTCTCATACGAGAGAGTATCTCCATTAGTTGCTTATCCATGGCACTAATTGTATTTAGTGCAGCAGGATTTACTAGAACGGAATCTCTCGTGTTATTCGGACTAACACGAAGCACCACTCTTTCTACTTCTCCTATATTCTTAGCAAAATATAGGTAGTTCGGTTTCAACATGTAATGCGGAGAGTGCTTTTTACTCTTCGGATCATATGACATAGAGGAAGATATTACCGATAATACTTCGGATTC…
TRINITY_DN142731_c0_g1_i1	394	gi|1352622082|ref|WP_104764010.1|;gi|1349441319|gb|PPZ04615.1|	125	2e-82	252	DUF4405 domain-containing protein, partial [Escherichia coli]	CGCGAAACTTCTTTGTTTCTGTATTTCCGGAATATGAGTAAAGTCTATGATTGGTTCGAAGAACGTCTTGAGATTCAGGCGATTGCCGATGATATAACTAGTAAATATGTACCTCCTCATGTCAATATATTTTATTGTTTAGGAGGAATTACACTTACTTGTTTTTTAGTCCAAGTAGCGACGGGTTTCGCTATGACTTTTTATTATCGTCCAACCGTTACGGAGGCTTTTGCTTCTGTTCAATATATAATGACTGAGGCTAACTTTGGTTGGTTAATCCGATCAGTTCATCGATGGTCAGCAAGTATGATGGTCTTAATGATGATCTTGCACGTATTTCGCGTGTATCTCACTGGTGGTTTTAAAAAACCTCGCGAATTGACTTGGGTTACAG
TRINITY_DN142995_c0_g1_i1	216	no hit					GCCACTGGCACACTTGACTGAACGTTGTAAAACGCTGGGCCTTAGGAAGACTGCGTTGCAAAAGTATAACCTCCTGTCTACTCAACTTTCCAGGGAAAATTCCATGGTATGTTCAGTTTTTGGTTTTGCCAAGTTTTAATTTTTGGTAAAAATATCGGGGTTTTCTAGGGTTTCAAGACCTGGATCAGTGTTGGACATACCAGAGGTGTTTTTGAG
TRINITY_DN143224_c0_g1_i1	315	gi|1418914846|ref|XP_025414848.1|	48	3e-14	70.5	SCAN domain-containing protein 3-like [Sipha flava]	TCTGTCAATGCAGGATACTCAGATTGAATTTTGATCCAAAATTTACTTATGTTTATATTACTATAAAAATCTGTTCTAACCCTTTGTCGGAATACAACTCAATTAATTTTTCTTCATTTAATGATGATAATTTATTTTTTTCTGATTTAATAAATGGATTAATAACCCATAAATTGTTTGAACGAATATCTTTCGTTGGATCAAAATATTTAAGAAATTTTTCTTTTAGTTTTAATAAATGAATCGCAATAACATTTTGCATTTCATTTATTTCATTTTCATTTATTATTTTTTCTTCCACCATATTAAAAAAAG
TRINITY_DN143586_c0_g1_i1	259	no hit					CTCGCTTAAAAATTTAAACATCATATAAAACCATCAAGATAACACCGTTTATGTGATTAATTTTAAGTTTGATGATAGGCCTCTAACAACATACACTTTTATTACAGCTGAATACAAATCAGATATATATAAATGTAGGTATTATACGTTTGTTAGACATCGAAAACACATATTTTCGGGTGTTCTAAGAGCTTAACTACATATTTTACACATACATAAAGATAGTATGTTTTATTTAATAAAACTAGTTCAATACCGG
TRINITY_DN144082_c0_g1_i1	273	gi|662508108|gb|KEQ65715.1|	90	7e-52	183	hypothetical protein M437DRAFT_81567 [Aureobasidium melanogenum CBS 110374]	GGTGTGTTGGCTGCAGCACGACGACCTGTTTGCATGGCATTCGTCTCGGACAAAGATGCTCTGAGGGCAGGATGCGAAGGCAGAGATCCGACGTGTTTGGCGAAATGTTGGTTGCGGCGGAAGGATCCGACGACACCATGACGGTCGAGATGAGCAAGCAGGTCGAAGCCACCAGGTTGGGATGATGTAGTGTTGGTGACTTGAGAAGAGAAAGATTGAGTGGTAGGTGAAGCGACGTGATCAGACTCATCGGGCATGTCTTGATCCTCGTCA
TRINITY_DN144903_c0_g1_i1	546	no hit					AGCACGGCTTGGGCTGCTTGTGAGTTAAACGCGGTTCGGGATCTATTTCACTCGTCATTGACGTTCTTTTTCACCCTTCCCTCGCGGTACTGTGCTCTATCACGTCTCATCGTTGACGACTACAGAAAGTATCTATGTCCACCTCTATGTTTGGCTGGGCCATGCTATGCAGGCTTATTCTGTATATTATAATGGTTTAAACTACGGGGCTTGCACCCTCTATGGCTACTCGCTTTCTATTATCAACATAAACTCGTTAGTTAACCAATTTATAATATCATCGTCATTTAACGGGTTCGCTCAACGCTACTACCGTTATTGGTTGGTGTTGCCATATATGCTCTACTACGATTCTTCGGTTGGAGCAGTCATTAATTAATGGTTTACCTTAAGGATTTC…
TRINITY_DN145037_c0_g1_i1	325	gi|662504804|gb|KEQ62419.1|	88	1e-52	184	hypothetical protein M437DRAFT_75580 [Aureobasidium melanogenum CBS 110374]	AGAGCGTATACTCAACATTGGGCTTTGCCCTCGGTGCCTCTGCTGCATCTCTGGTTGCTCGCGATCAATGCTGCTTCTCCTTGACTGCCGCTGGTGGTAAGAGCGGTGTCGTTGGTCAGCTTGGCGATGGTCAGAATAGAATCGGCCAGACCTCTGGACTTTCTACTGGACAGGCTACCTACTGCATCAACAACGGTGGTCTGACTGACGAGAACGGAAGAGGATGCATCCTCACTCCTCCCACCACGCAGTTCCAATGCGATGTTGGTGCCTCGCCTACCACTGGCTTCGCAGTCAGCTCCAGTGGTGACCTGACCTACAACGG
TRINITY_DN145445_c0_g1_i1	211	no hit					GTCCACTAGATTTTTATCAATTATAGATTTCGGGATGTCTTCAATTTTCTGAAAAATATTAATTATATTTTATCTTTAGGTTTTCGGAAAATAAAACTGTCAATAATAAATATTCCAAATAAAAAATCCCTGGTAAAATAATCACTCAGAGGTTCCAGTAAATAAAGAGTTTTGTGTATTTTAGAATTGATACAATAAAAAAAAAAAGGTG
TRINITY_DN145779_c0_g1_i1	227	no hit					CCTTCTTTAATGTTTTATTTGGAAAAAATAATGTTGTATGCATTCCTTTATAAATCTTATTCATGCAAAAAAAAATTATAGTACATTAGCTATTTACAACAATTAATGAACATTAAATTAAATTGGTAAAATTTGGGGAATCACAATTATTATCATTGTTTTTCTACTGTCTTGTTCCATATTCAAGATGAAAAACACTCAACTAGGGGAGAGGAGCCAGTAGTGGG
TRINITY_DN146197_c0_g1_i1	206	gi|1331822732|gb|PNI82133.1|;gi|1331939053|gb|PNJ86862.1|	68	7e-37	132	MMS19 isoform 13, partial [Pan troglodytes]	GGACTTCCTGCCCAGCCTTTGGGCTTCCATCCGTAGAGAGGTTTTCCAGACTGCTAGTGAGCGAGTAGAGGCAGAGGGCCTGGCAGCTCTCCACTCCCTGACTGCGTGTCTGTCCTGCTCTGTGCTGAGAGCTGATGCTGAGGACCTCCTTGGTTCCTTCCTCAGCAACATCCTTCAAGACTGCAGGCACCATCTATGTGAACCAG
TRINITY_DN14623_c0_g1_i1	201	gi|1062804444|ref|XP_017945842.1|	52	3e-28	109	PREDICTED: LOW QUALITY PROTEIN: putative uncharacterized protein encoded by LINC00596 [Xenopus tropicalis]	CTCAGTGGAAGCGCTTTTTTTTTTTCTTTTTTCTTTTTTTTGAGACGGAATCTCGCTCTGTCACCCAGGCAGGAGTACAGTGGCCCAATCTCGGCTCACTGCAAGCTCCGCCTCCCGGGTTCACGCCATTCTCCTGCCTCAGCCTCCCAAGTAGCTGGGACTACAGGCGCCCGCCACTACGCCCGGCTAATTTTTTGAGAT
TRINITY_DN14644_c0_g1_i1	228	no hit					GGGGTGGTGACTGCCATAATCGCCAATTTAAAATCATCCATTGGCCACAGGTCAATATGTATAAATAGCTCAAAATTAATCTAAACATTTTGAAAATTGTATTCTTTTAGGTAATAATAATTAAATAACATAAATCGTATACTTTCGTTTATATATTGTCGATATTTTAACGTTTATTAAAAAAACTTGTGCCTGTGTTTATTTTATTAAATTTTTAGGTTTAAAAAC
TRINITY_DN146569_c0_g1_i1	261	no hit					TGCGTATTATAATCCTGTGCCGGTGCATATAAATATATTATAGTGGTTATCAGCTAGCCATTACGTATGGTAATGAGGTTGGACGATTTACATTTACACGACGACGTGCGTCTCGTTTATTTGACCATCGAGGCCGTTATCGCCCCGTCGTGAGCGGATTTCCACGACGGTATAATAATAAAGGTAACCTACGCACGCTAAAGAGAACGCGGGGAAGGACCGCGTTTAAGCGCCTCCGCGCGTCGTCGTCGTCGGCCGAGG
TRINITY_DN147036_c0_g1_i1	201	gi|662502041|gb|KEQ59669.1|	67	1e-32	127	FMN-dependent alpha-hydroxy acid dehydrogenase [Aureobasidium melanogenum CBS 110374]	CGAGTTCTTTGCTCGTTTGAGCATGCTTTCAGTGATGGCCTTGTCGTGAGGCCAGTAGAGCTGGAACCATCTGTGGCCGTCACCATTGGCTTTGGCGACCTCCTCAATCGTGGAAGACGATGCAATGGAAAGGATGTAAGGGACACCGAGGTCATTTGCGATCTCGGCGACTCCAACCTCCTTGTCTTCGTGGAAGATTTG
TRINITY_DN147592_c0_g1_i1	218	no hit					GCTTGCTTTGATATATAACGAAATATGTATTCTTATAGACCATTTTTGCTATCCGTATCTAACTAGCTAATATTTTTGGATATAAGGTTCTAACGAATCAGTATTTTTCTTTTTTTATTATTATCATATTGGATTGGCAAAAATTTATCAATTCCAAAAAAATCCACATTTTCGCGGGCGAATATTTACTCTCTCATTATAAATTGATTAAATTGAAG
TRINITY_DN147788_c0_g1_i1	245	gi|355518312|gb|AES99935.1|	70	1e-16	79.3	hypothetical protein MTR_5g086360 [Medicago truncatula]	ATCAACTTGTAACTCAAGCGAGGGCATTAAGGTGGGGGAACATGGTTCTGGTTTCTCTGGTCTGGGCCTGAAGATGCAACTGTTGGCTTGCCCGCTCCAAGTTGAGAGTTGATCAACGGGGCCTGAGCGAAAGCTCAATTCTCGTCGGTCCTAGACAGAAGGGCACCGCGTGAGGCTGGCTTCACAGAGCAGCGACTACTCTCGGCTCTTGACAGTGGAGGGATTACAAGTCACTGCACTTCGAG
TRINITY_DN147833_c0_g1_i1	268	gi|641276197|emb|CDP55621.1|	40	2e-17	80.9	NAD(P)H-quinone oxidoreductase chain 1 [Staphylococcus aureus subsp. aureus]	CAGGATATGGCTCAAATAATAAATATTCCTTTTTGGGTGGTCTACGAGCTGCTGCTCAATCGATTAGTTATGAAATACCATTAACTCTATGTGTCTTATCAATATCTCTACGTGCGATTCGTTGAAACCAAAAAAGTTATTCGATGCTATTGCTATGCTCCTCTCTTTATAGTACTATATAGGAAAGGAGGCGAATCAATTGAATAGAAACCTTCATTATCTTTATTTTTCTCCGATTGAAGAACTAAATTAGATAGTTATATGAGTG
TRINITY_DN147912_c0_g1_i1	245	gi|965676687|dbj|BAU03711.1|	81	2e-54	176	hypothetical protein VIGAN_UM162600, partial [Vigna angularis var. angularis]	AGCTAAGGGACCTGATACTACTACTTGGATCTGGAACCTACATGCTGATGCTCATGATTTCGATAGCCATACTAGTGATTTAGAGGAAATTTCCCGAAAAGTATTTAGTGCTCATTTCGGCCAACTCTCCATTATCTTTCTTTGGCTGAGTGGCATGTATTTCCATGGTGCTCGTTTTTCCAATTATGAAGCTTGGCTAAATGATCCTACTCACATTCGACCTAGTGCCCAGGTGGTTTGGCCAA
TRINITY_DN150026_c0_g1_i1	216	gi|403460|gb|AAA36776.1|	70	7e-10	64.7	transformation-related protein, partial [Homo sapiens]	CGCTTCAGCCCAAGAGTTCAAGACCAGGCTAGACAACATAGTGAGACCTCATCTCTACTTTAAAAAGAAAAGTCAGGTGTGGTGGAACATACCCGTAGTCCCAGCTACTGGGGAGGCTGAGGTGGGTTGGATCACTCGAATCTGGGAGTTCAAGCTTTCAGTGAACTATGATCATGCCACTGTACTCCAACCTGGGCGACAGAGAGACCCTGTCAG
TRINITY_DN150121_c0_g1_i1	212	gi|1487368521|ref|XP_026550394.1|	70	1e-42	146	tubulin alpha-1 chain-like, partial [Notechis scutatus]	CCAAAGCTGTGGAAAACCAAGAAGCCCTGGAGACCTGTGCACTGGTCAGCCAGCTTGCGAATCCTGTCCAGGACAAGGTCAATGATCTCCTTGCCAATGGTGTAGTGGCCACGAGCATAGTTATTGGCAGCATCCTCCTTGCCTGTGATGAGCTGCTCAGGGTGGAAGAGCTGGCGGTAGGTGCCGGTGCGAACTTCATCGATGACCGTGGG
TRINITY_DN150194_c0_g1_i1	355	no hit					AACCAAATGCATTCATTGGACAAAAACGTAATGGTTGTGAATGGAATAAATTCTCGTAGCATCCATACTTCAAACGAAAATGTTTAATTATTTTCGTGTCAAAAATAACTGTCATAAACAAAAAAAAAGAGAGAATTCGAAGCGGACATGGTATAAACATGTATAAACGTCTACATATAGGTACAATAATCGTTAAGTGAATGTGTATCGATTAACCCTCCAAAGATTTTTTTTGAAAATAATATAATAGTGATTAGTACCTAAGCTGTTTTATAATAATATTATAGTGAACATAATTTAAAAGCGAATATTGTGAAGTAGAAGCGAGAGCTGTCTAGGCGCAGTTTGTTGGCCG
TRINITY_DN150593_c0_g1_i1	324	no hit					GTTTTCAAATACTTTGCTTAGGGTTTTAAATATGCTAGCCACCCACTGTATTCGTGGAATTAATTCTATTTCACTATCTTCAGATCCGGACATCCGGTCAGAATGGTCTATGATATTAGATATTTATAGTGTTGTGCCGTTGCAAAGCTGCGGTGGTTCAAGAATCCGAAATAGCAAAGTAGCATTGTTGGAATACATATTTTTAATTTTAGTTCTTATGGAGGTAGTCCGCTGTAAACTCAATCAGATAGTGGAGGATTTCTTCTATATTTACTACTATATATATGGATACGATATGAAGGTACGTTTTATGTTAAATTAGTG
TRINITY_DN151993_c0_g1_i1	244	no hit					ATTGCAACCCTAACAATTCAGCCCAATTTACGCCAGTGACAGTTACTGTGACGTTTTGGGTTCAAATCAAAGACAACTCTACTTTTTTAAAGATATTGACAATTCCTTTGAAGTTTGGGTACCTAATAAGTATAGGTAATAATTTAACGATGGTAAAAAGGGGGGTACTTTAAGACACTTATAAATGTGTGTTGGGTTTCGCAATAATTTTCACACTTGACCTCACAAATACTAAAGAGTGAAG
TRINITY_DN152477_c0_g1_i1	272	no hit					AAGCATTGAAGCCGGATTCACACTTCACAGCTTAGTCGTCTGTCGGGTGTGCCATTATTGGCCATTGTAAAATTTCAAAATTGTAAAAAGAAACTGGATCCGGTAAAATAAAAAAGTTCCGGTAAGAAGCAACCTCTAAGTTCGGACTGTCAACGCGATGTCACTCACAATAATCACAATAACGTGCATCCTGCTGCAGTGCGAAATGCTGCTATCTATAGCAGTGTACCACGTGTAATATTTAAATTTTAGGTTTAGGTTTCTCGTTAACG
TRINITY_DN152877_c0_g1_i1	207	gi|918806474|ref|XP_013425663.1|;gi|662513738|gb|KEQ71308.1|	68	7e-36	136	Allergen Alt a 6 [Aureobasidium namibiae CBS 147.97]	CGAGGGTGGTGTTGCCCCCGATATTCAGACCGCCGAGGAGGCTCTCCAGCTCATCACCGAGGCCATTGAGCAGGCCGGCTACTCTGGCAAGATGAACATTGCCATGGACGTTGCCTCGTCCGAGTTCTACAAGACTGACGCCAAGAAGTACGACCTTGACTTCAAGAACCCCGAGTCCGACCCCGAGAAGTGGGTTACCTACGAGAG
TRINITY_DN15319_c0_g1_i1	519	no hit					GAGAAGACCTTTGTCGTATATAATAGTGTATCCATATAAACACGGTGCAACAACAGCAGTTTCAATTCGACCCTGCAGGTCATTACACGTTTTGTTCTCCCAGCGCCTTTAGCGTACGTGGAAAGATTATGAGTGATAATGCTATGGAGTGATCTATGAAATTCAACAGCGACAACAAAATATAATGCAACGATCAGAACAGAAGTCATACTCATTATTATAAATCCAATAGGTAGTCGGTTTTAGTGCTGAATATGGAAGAATTTAATATGGGTGGAGGATTTTAGAAAAAAAAATACTTAAAAATATTTTCGTAGTTTTGAATGTTTTGTGAATACTTAAATACTTGAAGTTACTTTCCATATTGTACATTTAATCAACCTGCAGTCTTCAGGTGAT…
TRINITY_DN153329_c0_g1_i1	271	no hit					GTTGTGGTGTACGACCTTTGTGTTATCGTAAAACTCGACGGCGGAACGGTTTTGTTTCGTTTTATTTTTTTTTTGTTGGTTAAGTTAGGGGTAGGTGGGGGTGGTGTACGGTTTCGGCAGACGATAATGTGAAGATGATCGCTGGGTACATTTTACGGAACTGGCGGCGGCGTCGACGGTAGCCAAATCGTTAATCTTTCTTGTTTTCCGTCGTCACACAACAATATAAACGCTTGTTTATCTATTTTTATTTGGGCGAGAATAAAAAAAA
TRINITY_DN153382_c0_g1_i1	241	gi|662503154|gb|KEQ60776.1|	80	1e-37	145	hypothetical protein M437DRAFT_53690 [Aureobasidium melanogenum CBS 110374]	TATGAGTTCAAGTTGCGGTGTTGGTTGTGGCGAAAGGAGGCCGGTCGAAGCAGGGAATAGTGCTTGTTGGTAGGATGAGGAGGATGGTGATGCTTGACCGAGTAGAGGAGTGTCAATAAGAGTCCAGTCAGCAGTGTCGCTCCAAGGCCAGGTAGTTTGTTGAGGAGCTTGAGAAATTGTAGCAGTGTCGAAGATGAAGTCGTCAGTGACAGGAAGCTCGCTGAACATGTTCTGATTCAAG
TRINITY_DN153812_c0_g1_i1	211	no hit					ATAATATGTTTTTTTTAAGAAATAAAAACAAGGTGTCAATACTTATGTAGTTCATACTGATTATATTTTATAGAAAACTCCACTAACAATCATTATTTAAATGCAATAATTTATCATTTATCCTTCGTAGAGGCGAGGAAAATGAATAGAGTGTCTACAACTTCGGCCAGTAATCGGTTAGATTTTTTCTACTTTTGAACCAAATATTTAG
TRINITY_DN154049_c0_g1_i1	224	gi|1227120926|ref|XP_021871407.1|;gi|1183307148|gb|ORX37369.1|	72	2e-31	120	hypothetical protein BD324DRAFT_579547 [Kockovaella imperatae]	CTGGTGGGGAGGGTCTCGTGAGCCTCGACGGGCTGGACTCGGTGTTGTTGGTGGTGGATGTGTCGCTCTCGGTCAATGGCCTCGGACTCCTCGACCTTCTCGACGGGTCGGACGTGTTCTTGAGTGACCTCGGGGGCGACCTCGGAGCAGACCTCAGTCGTGTCCTTCTGGTTGGATCCCTTGAGGAATTCCTTGACACCGTTTGTGATTCCAGACATTGTGAG
TRINITY_DN154383_c0_g1_i1	201	no hit					CAGGATAAAAGTAGTAGAATAGTATTAGAAATACATTATTATTTTTAATATTTATTCTCATTAAAAAAAAATGTGGTCCATCAATAATATTTAATAATATACTTATTAGTTCATGTTTTAATGTTTTATTATAAATTAATTCCTAAATTTTTAAATAAGAAAAATTAATACATATATAAATAATCATTAGGGGGGCTGGAG
TRINITY_DN154696_c0_g1_i1	254	no hit					ACGAAAATTATCTTTTGAATAATTTTCAATAGAAACAGTGGCGCAGTAAATTAAATTAAAACTGGCAATTTAAGTAGTATTCGATTGATCCAGTCACCTCTTCAAACGACCGTGAAACGAACTTAACTAATTATATTATATAAATGATTTAATATTCCTGTGAAATTTAATACAATTATTATAATACTTTTATTTTACCCACCTACCCATTATAATTAAGGCAGTTCAATAAATTGAACTGCCTGAAGTACGTG
TRINITY_DN154988_c0_g1_i1	208	no hit					GTAGGTCTCAGATTATAATATAAATTTAACATTGTTTGTATTTAAGTGCCTTTGCCAGTACGTTTTTAGCAGCGACTGTGTGGTTTAGTTTCAAGCATAATCGGTTCAAGAAGAATAACGCATCATAACATTCCATAACATTTATATTTTTAAATTCGTTATGATTAGTGTTATTTTTTTTTTTTAATGTCAAAATATATGTCATCAT
TRINITY_DN155569_c0_g1_i1	212	no hit					GATGTCTTTCACTAAAACGACTTACCAATAATTACAATAAATAAAAATATCAGTATATCAATGAAAAACAGTCGGAGTTAACATGGAGGACTAGCCTTGTAATGCATATCAAATACTATATATCAATATCAGTTGTGGTATAGTAGATAGCATGGACGTAAATAGGGGAGGGCTTAGGCGGTCTTAGTTCTCCCTAAAATATGTTACTTCAT
TRINITY_DN15579_c0_g1_i1	256	gi|973606169|gb|KUM49279.1|	82	8e-34	126	hypothetical protein ABT39_MTgene3828 (mitochondrion) [Picea glauca]	CTGCCACATCGGGCAATTGGAAGCAAAACTCCTGAAGAGATGTTCACGGGTAAGAAACCTGAGGTAAGTAACTTCAGAATTTTTGGTTGCCCTGTTTATGTTCATGTACCGAAAGATAAAAGAACTAAATTAGATCCTTCGGGTAGAAAAGGAATTTTTGTAGGGTATGATGAGTCTGTGAAAGGTTTCAGGATTCATTTTCCAGGACACAAGAAGGTAGAGGTAAGTCCTCATGTTATATTTGATGAAAATGCAG
TRINITY_DN156910_c0_g1_i1	612	gi|1418914846|ref|XP_025414848.1|	93	4e-20	99.0	SCAN domain-containing protein 3-like [Sipha flava]	CGGGAGTTTTGGGAAACACTATTTAGGTATGGTTTATATTATATTGCTGGTAAAGTATTGTTATTATAAGTTATTCACTATTTGTAAATATAGTACGTTTATTCAATACCTAATTATTAAAAAATGAGTAAGCAAACATCTTTGTCAAATTTTTTTCAACATCAAATTCATCTTCAGCAATTGTGAACGGTCCTGATTCAGATGTTAGTGAAAATGAATTAAGACCACCACCCAAAAAGGTAAAACTAACTACAAAAATTTTGAACTACGATGAAAGTTACGTCGAATACGGGTTTACTTATTTACGTGAAAATAATATAGAGTTGCCTCAATGTATTATATGTAGTATGGTGTTGGCCAATGCATCTCTAAAACCTAATAAGCTTTTGCGTCATCTTG…
TRINITY_DN157462_c0_g1_i1	462	no hit					AAACGCTTTTATGAGTATAATATTAATTATATACCTATATATTATTATACATAGCATTACAGCAACTAGGTACATCGAGCCATGTCAGGTAGTACTCTTACAACTTTGTGTGCTTACATATTCCGCTGGTAACGTTTTTATGATCGCAAAACATCCATAATGACGTAGGTACCTACTTACTTTTAAACAAATAATAATCATGCAGTAACAGTGTGACAAATAACATAATAAGAAGGTACCTACTTAAATTTTAACTACCGTTGAGCTTAAATATAATTTGATTTATTTTCATTGTTATTGTTTAGAACAAAAATTACCTTCTCGTAAACGAACAACAGATATCGGGCATGGAGTTCTGTTGTCTAAATCGATTCGTGTGCGTTTACCGCAAAGTTACGG…
TRINITY_DN157551_c0_g1_i1	351	no hit					CAACGCGTACTACAGTCATCTCTCTTTACATACAAGATGAAATATGCTAGCCACTCTCCTAGTAGGACATACGAGCGCTTTTTGCCGAGTTCCTTCATAAGGCTTCGCCTTTGCAGTGGTGTTCTCCACCAGGGGACCTGTGTCGGTTTTAGGCACGGTAGACGTTAGCCTTTTTAGTTAGTATTAATATTAACCTAAATTAATTTAATTACCTTAGCCGCCAGCGCCAGTTTATATTGCTTTAATAATTAGTGAATGCTTATAAACTACTTGACCATCATCATAAGACTTAGGTACCGTATTACACGTAGATGTTTACCAGTGCTACGAGACCCTACCCCCATGCGGCAG
TRINITY_DN157957_c0_g1_i1	374	gi|1387814941|gb|PWA79832.1|	105	9e-66	208	cytochrome b559 (chloroplast) [Artemisia annua]	GTGAACAGCCAACCATCGTACTGTAAAAATGGGATAGGTCCTATCTATGGTCATTAGAGCCTCCTAAAAAGATCTACTAAATTCATCGAGTTGTTCCAAAGAATCAAAACGGCCGGTTATTAAAGGAATTCCTTGTCGGCTTTCTGTAAAATACTCGTTTGGACGGGGGCTTCCAAATACATCGTAAGCTAAACCCGTGCTGACAAATAACCAACCCGCAATGAATAGGGAGGGTATAGTAATGCTATGAATAATCCAGTATCGAATACTGGTAATAATATCAGCAAAAGAACGTTCTCCTGTGCTTCCAGACATGCCGAGCTCCACATATTCTTATACAGTCAAAGGGGGATCGATTCCATAAAAGAGATCGG
TRINITY_DN158031_c0_g1_i1	457	no hit					GGATAATTTGATAACACGTTCAACAAAAATTAATTTAATTTACAAATAAATGTTGAATATGAACTTAAATGTATAACACAGTATAGGTAGTCTAGTGTAAATTTTTCCCTCAAAAACGTGCCAAAGTTAAATAAACAAAATTGAACGATTTAGGTATAAAGTCAAAAAAGAATTAATATTATATTTTGGGATGAATACAATTTATAACATTTTACACTGGTTAGGTTAGGTATTGGATTTATTTAAGGAATTTTGTACGCCTACAATATTTGGGTGTAGTTTTGTTCTTCAAAATTTTATTTACCTATAAAAATAACATCCAACATTTTAGATTTTGAAATAATAATGGTTATATGAAAGATTAGTTTTAATAGTAATAGTAGAACCCAATTTAGTTAA…
TRINITY_DN158063_c0_g1_i1	439	no hit					TATAAAGATATTTTTTACCGATTATTGATCGAGATTATATTACTATACATATTTGAAGCATTGGACAGTTGCAAGTGAATATCAATATCATAATATATTTATGGATGATGGCCAGAATTATGTGGGCGTAAAATATATGTTTTGTACAGCACGCGATCGTCAAAAAAATCTACGTATATTAAAATTGCAACAGTATTAACTGTTATATAGCTTTTAATGTTCTATTCGATTAATCTTAAATATATTTCGATTCAAATAATAGGTTACACGGTTATGTTTCCAGCATTACGCTTATAAACGATTAAACAGAGTGGTCAAGTTTTCCGTGTCAATGATGAAAAACCGATCATTAATTATTATTATTCTGCTTAAATACATTGAATACGTTACAAACGAAAT…
TRINITY_DN158335_c0_g1_i1	385	no hit					GCACAAAGCTCCAAATGCAAATATTCACACTAATATAATACAGTTCGAGAAAACAGATGGTTGTAGTAAAAGTATAATAATATTAATGCGCCTCGCTAATAGCAGTAATAATGTACATGCACATCGCACGGACCTTATCATCGTTCACAGATGAGCCGTTTCGGGGTAGTTTTAATTTGAAAAATTGAAACCTCCCAAAAGATCGAATCGTAGCTTTGGATAATTTTTTTTTGCTCTACACTTCTCTTTATAATAATTAATAACTTATGTAATAAAACCGAGTAATTTTATACCAACGGTGTTTCACAATATTATAGTTACCGTAGATACTATTTAAATCGATCGTTTACAAAGTCACGACTAGTACTGTCTCGATAAATATGTG
TRINITY_DN158764_c0_g1_i1	208	gi|662510304|gb|KEQ67909.1|	69	3e-16	83.6	P-loop containing nucleoside triphosphate hydrolase protein [Aureobasidium melanogenum CBS 110374]	CAGATGACAGGTCACGTACTCTCAATCCGCCCCGACATTTACAGACACCTAACCGAAGAGGATATTGATCTCATTGAGAGCAGGATACGCGAAGCCAACGAACTAAACCCAGACCCATACGCAAATGACTATGTCTTCGCTGTACGTGAGCTTCACGAGAGCATCGCCTGTGTTGTGTGCAAGCAAAGAGCCAACAAGCTTCAATGGG
TRINITY_DN159192_c0_g1_i1	218	no hit					AGATGGTGTGGCCCAGTCCATGCTTACTCTGTCTCACCCATGAAGGCTCACCAGGGTGGCTAAACTCCACAAGTGGGGAGAGGGTCACATCCAATCAGTGTGTTTAATGATCCCCTCTCTTTGCCCTCTGTTTGCCTCTAATGTGGACTCTGAATTTGTTTGCTCAAAGTTTCAAGGCTCATTAGGCAGGCCAACTGTGGCTTTCCCTAAAGAGCAAT
TRINITY_DN16038_c0_g1_i1	797	no hit					ATCTGTGTATTATTATATATTAAATATGTTTTCAGAAATGTATTTTGATTATTGAGTTTTACAATATTAAATAAGTTAATTTTCACAAGTTTGTAGGCCTTGAAAACAAAAAAAAATGAATAATATTATTATTAATATGTTATTACCATGATTACAAAACAAAAATATACTTATATATAAAATATATGAATGTCTATTGTCATAATATCGTAGTCATCATTACATTAATTGACGTTTTAATCTACAAGCTAAACCAAAGACAAAGCTGTGCAATTGTATTCTTTTACAAAATTTAATTATAATATAATTTAGGTACGTTCTTTTGCGTAATGCGGTTTTGTGCTTAACGCAAAATCACTAATAGACCACAGTTTTATTATATCATCAGGTATTAAATAA…
TRINITY_DN160430_c0_g1_i1	220	no hit					AATAAAGTTATATTGGTGCTATATAAATCTTTTATGCTTATAAAAAAAAGTAGTAAATAGTAAATATTTATTTGACTGGGTCAAAGATTCTTGCACAAAAGCTTAGTACGAATGAATATATCACAAAAAAGAGAATAATTTTTATATTGTAATTAACCTTTAAAGCATCTGTTTTATATACAATACAATACAACAGTGGAAGTATCATACTTAAAATAAT
TRINITY_DN160498_c0_g1_i1	307	gi|1500609929|gb|RMY57484.1|	37	3e-14	75.1	hypothetical protein D0863_12613, partial [Hortaea werneckii]	CTTACCTCGTCTCTCTCTTCGAGGACACCAACCTCTGCGCCATCCACGCCAAGCGTGTTACCATCCAGAGCAAGGACATCCAGCTCGCCCGCCGCCTCCGTGGTGAGCGCTCTTAAGCGCCTCCATCATGACGACTTCTGATGCTCCCCCAACCATCAGCATCATATACCACCAACGAGAAGCTTGAGGATGGATGGTCTGGGGGACATCATTGGAATGGCCGGCGTTGGTTTCTGACTTTCTTCTGAGTTTTTCATTTTATCAAGCAAGGAATGACATGGGATTCGGGGTTTTACTATCATGGGAG
TRINITY_DN161534_c0_g1_i1	515	no hit					TTTTATTTTACTGTACAATATACCACTGGTCTAGCTTTACAATATTATTTTTCTTTATGCTCTCCCGCAGCAGTGTCATGGTGCACGACATAATTTTACATTCACGAGTATAATATTATACTGTTCAGCCAAATCTCTGGTGAATCGCAAAACCAATAATTCGATTACGGAGCTTTTAGACGATAAAATATATCGTCTTCGTCAATACAGGTGAATTTATAGTTCCATTTTCAATTAGGTGCCGATATTATCATGCTGCTCGTGTTTTATTATTTACCGTTTCCGGACAACCGTATTTATAACGTCGTCGTCGATTTAGTTTTACGCGTAAATCCTGCTGATAAATTATTATTGTTACACATTTTAAATGAATTATACGCGTTTATATGATACAACTTC…
TRINITY_DN161572_c0_g1_i1	387	no hit					GGCTTAAATTCAGCCCCATACCAGATTCTCATGAGGCTTTTCTCGTATTACTAAAACCCTGAAAAAAATTTCGTCAATATATCAAATCCTAAGTTCTTTTTAGGAGAGGAAGTGGCTATTTTCGTCCATGTTTATAGTTTATAACATGGGTTAACAATTAATATTTTCGAAGGACCACATTAGGAATCTATAAATTGTTCACGGGCCATCAACATTTCTGACGTCGGTAAAACCCAATGAACAAAACTGATAAACTTCAACACTGGATCATATAATATTATCGGTTTTTATTTTTTTTCTCTTGTCCGTGAGCCGTCTTTCGGTAACCCCCGGTCTATACCATATTGTTATCAATTTGATTCTCTCCTGTGCTTCATAAGAATCTGG
TRINITY_DN162099_c0_g1_i1	244	gi|662508770|gb|KEQ66376.1|	81	2e-35	132	hypothetical protein M437DRAFT_39647 [Aureobasidium melanogenum CBS 110374]	CGATGCTGTGCACTCTAAGTCAATTGCCCCTACCATCGGCGGTGAGCACATCCACCACCACGTCCACGAGACCATCCAGCCCGTCGTCAACAAGGAGACCATCGAGCCTCACGTTGTCCACACCACCGTCCCCATCCACGAGGTTCACCACAACGCTGCTCAGCACCACACCGCCTCTGCTCTCCCTGCCGTCTCCATGGCCGACTTTAAGAAGCAGGGTGGTGTCCTGACTGGCCGCGAGGAG
TRINITY_DN162532_c0_g1_i1	242	gi|1028719621|ref|XP_016662907.1|	80	1e-24	107	PREDICTED: uncharacterized protein LOC107884708 isoform X3 [Acyrthosiphon pisum]	TTTTGATACTAAGATGACAAAACAAATTTTAATTGATATAATTGATAGACTTAATCAAATTGGGTTTAAAGTAGTTTGTTGTGTGAGCGATTGTGGCGGAGGTAATGTTGGCCTATGGAAAGAATTGGAAGTTAATCATGAAAACCCTATTTTCTATACACATAATGGACAAAGTGTAGCATGCATTCCCGATGCACCTCACCTTTTGAAATTGGTACGAAATTGGTTTTTGGACACAGGAG
TRINITY_DN162535_c0_g1_i1	344	no hit					TGTTTCCGTAGTCAAACTCTTCGTTTGACTCTAGTACTCCTTCGTAATGGTCGGTGAACAACTCCCTCAAGTTGCTCCGCCGTGCCAGTAGTTCGACTCTCGGCCCATAAAGGTCGATCATCGTATCGATGTCTAAGCCACCCTCGAATAACGAGCCGTGGGGCAGATTTACAAGCATAGCTGCTATTCGTATGTTTCCTACTATATCAGCTGTGTCTCGTTCCGTAATCTCATACCCTGCCGGGTTCGAGATTATGGACCAAATAAGATCAGGTGATAATAGCAAATCTGCCATATTCACCTTCCTAATTTCGTCGGCATCTATGATACCTCTTACAGTATCG
TRINITY_DN162600_c0_g1_i1	206	no hit					GGCGGGAGTTGAACCCGCGTCCGCCAGTACTACGCCCATGACTCTACATGCTTAGATTCTGTCTATGGTTTTAATGGTTGGCGAACCGACAGTCAGGATGCCAACCACGAGCCTCTTAAGTTTTGCTCAAATTGGCGAGACAACAATTTAAGCTATCCATCGTGCGTTCGCTTCAAGGAGAGCAACCAGACCAATGGCAATCTGTG
TRINITY_DN163454_c0_g1_i1	281	gi|31580975|dbj|BAC77591.1|	92	2e-54	177	ATP synthase alpha subunit, partial (chloroplast) [Nicotiana tomentosiformis]	CTATTGGTCAAAAAGCATCTTCTGTGGCTCAAGTCGTAACTTCTTTACAAGAAAGAGGAGCAATGGAATACACTATTATAGTGGCTCAAACAGCAAATTCCCCAGCTACATTACAATACCTCGCGCCTTATACAGGAGCAGCTCTGGCTGAATATTTTATGTACCGTGAACGCCACACTTTAATCATTTATGATGATCTCTCCAAACAAGCACAGGCTTATCGCCAAATGTCTCTTCTATTACGAAGACCACCAGGTCGCGAAGCTTATCCCGGAGATCGG
TRINITY_DN164487_c0_g1_i1	236	gi|922334512|ref|XP_013445246.1|;gi|388504476|gb|AFK40304.1|;gi|657373615|gb|KEH19272.1|;gi|1471968872|gb|RHN40539.1|	77	7e-42	146	MLP-like protein 28 [Medicago truncatula]	ATGGTGCTCTTGGGTAAACTTATAACTGAACTTGGTATCAAAACAACGGCTGAAAAGTTCTACAAACTATTTCAATCAGAACTTCACGAAGTTCAAAACCATTGTGAAAGAATTCATCATACCAAGTTGCATGAAGGTGAAGACTGGCATGACACTGAAACAGTTAAACACTGGACATATGTCATAGATGGTGAGGTACACACATGCTACGAGAGTATTGAAGAAGTTGATAAACA
TRINITY_DN165991_c0_g1_i1	211	no hit					GGTTCAGCCGCCACCGATTGGATATTGCACGGAATGAGACAAGTAGCAAAGTATTTTTCGGTTTTCTTTTCCTTATATCCTCGAAATTATAGCCGTGCTCTTCATGTGCAGTACCGTCCGCGAACAGCGGCGAGAGACGGATGATTTATGAAAGTCGTACAAGACCCCATACAAACGCGAGGTCGCGGCGGTCGTGAAAAATGAATCATAT
TRINITY_DN166428_c0_g1_i1	288	gi|1021028515|gb|KZM86300.1|	96	4e-62	200	hypothetical protein DCAR_023434 [Daucus carota subsp. sativus]	GAACGTACTGGAAAACCTTCTTTGGATTTACCAAAAATATTTGGAATTCATTTATTTCTTGCAGGGGTGGCGTGTTTTGGTTTTGGCGCCTTTCATGTAACAGGATTATTTGGTCCTGGAATATGGATATCCGATCCTTATGGACTAACAGGAAGGGTACAATCTGTAAATCCCGCATGGGGTGTGGACGGTTTTGATCCTTTTGTTCCGGGGGGAATAGCCTCTCATCATATTGCAGCAGGGACATTGGGCATATTAGCGGGTCTTTTCCATCTTAGTGTGCGTCCA
TRINITY_DN167042_c0_g1_i1	213	gi|662506203|gb|KEQ63814.1|	47	1e-21	99.4	hypothetical protein M437DRAFT_83526 [Aureobasidium melanogenum CBS 110374]	ATTTGCTACACCAACGAAGCAAATGCTGCTTTCTACGACTGCGGGCACGTACTTGTGTGCATTGATTGCGCTAGACGAGTCGAAGACTGCCCTATCTGTCGTCGTAGAGTCAGAGATGTGGTCAGGCTGTTCTATACAGCTTGAAACAGCCCGGCATTGCTGCGATGCCAAAAGTATGTAACACATATAGATGAGGAAAATGCACAATCGTCA
TRINITY_DN167604_c0_g1_i1	403	no hit					CTGAAACATTATACCTATTTAACAAAATTACTTTTTTAAAATTTTACTCATAGAAAAGATTCACCGGCAGTCACACACTTTTAAAATAGTTCGGTTAAAATTATTTTCAGCTATTGTCTCTGTAAATTGTTTACAAAATTGTTTTTTTAAATTATTAATTTCTACTCCCACTACTACGGCCATTAGCATTACATTTGTGTATACATTGCTTAAAATGTATAGAGGATAAAAAAATTATAAACAATTAAATGTTTTAAATTAAATATTTAGATATTAAATTTATATAGGTATCAGGTACATTGCAATTGTCGGCTATATGAAATGTAGTATTTTAATTTTTTAAAAGGATTCTATTATATTGATTTCGTTGTCTGGATTTGGACCCAGACTTGTTACAAT…
TRINITY_DN167881_c0_g1_i1	591	no hit					GTAAAAACATATTTTTGGTGCGGCGACCCGGGCTATGCTTCGAAATTTCTAGCGGAGCTCAACGTGTTAAGTATTAAGTATCTACTATATAGGTACATATTTACAAATTATTCATACATTAGTTTATGTACCTTCCTGGACTTAAATGATGGATTTCCACGCTTTAATGGATGTTTATGGATGTTTAATGGATTTTCTTGCAATACTAACTTTCTAAAAAATCATTCGAAGGCTTTGCCTTTGAACTTTTTCCAACTTATTTATAAAGCCAACTTGAAACGGGTTCCAGTTGACTGATCCAATGATATAAAATTCAAACATACATTTCACTGAGGCTATAATATACCATTAAGCATTGAGGATAATTGGATTCGGATCAGTTTCTCTTATATATTTGAT…
TRINITY_DN167992_c0_g1_i1	287	no hit					AATAACGTTTTTTACAAACGTTTTCAAAAACGTTTTCCATCCCTGGAAAACATCTAAAAACACTTTTACTAAAATATAATTTAATATAATATTTAATATTTGATTCAACAACAGGTAAAAATGCAAAAACGTCTCAAAAAACCCAAAAAAACATTAAAAATTAAAAACCGCAAAATATGCGAAAAAAGCAAAATAAAATTTTTGATTTAAGTTCTCTTTATCATTAAACACATTTTTAGCTTACTCCGCAATTTTTAAGAATTTCAAAAGAAATATACCAATGCTAT
TRINITY_DN168056_c0_g1_i1	265	gi|662509819|gb|KEQ67424.1|	65	2e-27	108	hypothetical protein M437DRAFT_38217, partial [Aureobasidium melanogenum CBS 110374]	GGTAGATCTTGTCGTGGGACTTCTTTCTCTCGCCGAAGACGCAAATTGCGTTATCCGCTTTGCACCTGGTACATAGGTGGCTGCCGTCACACTTTGACTTCTTGAGACGATATCTGTCACAGGCTTTGCCAACACGCTTCCTTATGCTGTCTGTTGAATCCGAGGAGGACGTCCTACGGACAGCTGATGGTGGCATAATGTAGGGTATGAGGGGGACTATGTCAATGTGTTGTTGAAGGGAGGATGATGATTAGGTGGAAGTAAG
TRINITY_DN168310_c0_g1_i1	216	no hit					GTAAGAAGCGGGCGTCTTAAACAATTATTATGGTCGATCAATATTTACCATAATATTCAGTTTATGACTATATTGTTTGTTAAATTTTTACTTTTTAATTTCCTGTTCCAAAGTACTCATTTTCGTTCTAATAAGTTGGTAGGTATAAAAAAAAAATTCAAATCGATTATCCATATCGTTGGCTGTAAATAGTTTTCGGATGAGTATATAGAGTAA
TRINITY_DN168420_c0_g1_i1	218	gi|525314506|ref|NP_001266038.1|;gi|3549693|emb|CAA09229.1|	72	2e-41	145	thaumatin-like pathogenesis-related protein 4-like precursor [Cicer arietinum]	GGAGCAAATTGCATTGGAATGTTGAAACCATCAATCACAGATAAATCAAAGTAATCCTGGTTGTTTCCACCGTTAAGGGTAAATTCGGCAAGTGTAGTTGGAGGCTGACCAGATAAGCTGCAACTTAGGGCACCACCACAGTCACCGGTTTGACAACTACCACGGCCTGAGCCGTCAAAATTGCAACCAGTTCGGCCCCAAACTCGGCCAGATGCGGT
TRINITY_DN168623_c0_g1_i1	206	no hit					GTAAATTAAATGTATGTAGGGACGTAAGATCTATTAATACAACATATTATTGTTCAGTGTTCTAAGTACATTTGGCTTCATAGCCCATAGTTATATAAATGACTTCTTAAATGGGAAAATCGTAAATTTACTTAAGTAATTTAACAGGCTAAGCCCTGATGTGAAAAATCATAGTTTGTTTTGTTTTTCATTTTATATGTTGTATT
TRINITY_DN169185_c0_g1_i1	253	no hit					GACGTTTTCGTCATGTTTAATTTATAAGTCGCGAACACTCAGTTGTTACTTGTTACCGCCGCGTGGATTGTATACTTTTAATTTACAGACGATGACGAGGCTGTATTCCTATATAGTTGTAATATTATATAGTTAGTTATGGGGAAAGCGGTTCCGAGGATATATATTCTTACAAACAAAATGTTTATGGAAATTTTTTATTTACTTACATTATTTTATTTTGTAGAAACTGCACGTCGTAGGTAGTAGGTAT
TRINITY_DN169609_c0_g1_i1	225	no hit					GAGTTAAACAGTACGTGAAATTGCCAAAAGGGAAGGGTAGGAGGTCAGAGATGCGGTCTGGGATTCAGCCTTGCTTTTGCTGGGTGTTTTTCTCAGATTGCAGGCCAACGTCGGTTTTGGGCACTGGAGAAGGGTAAGAGGAACGTGTCACCTCTCGGGGTGTGTTATAGCCTCCTACTGGATACAGCGACCGAGACCGAGGAACGCAGCGTACTCGTAAGAGCG
TRINITY_DN169702_c0_g1_i1	391	no hit					GTCAAGACAAAATCAATTTTGTTAAAATATTCCCATTTTTTCTTAAATTTTTTTGTTTGTTCCCGACGCTTTTGTAAACTACTGGGAATATTATACTTTTTACCCTACAAAGAACCAACTACTTTCCTACTAGAAAAAATGCAGAAATAGAAAATTGAAGTTATTTTACAGCTTACTGTCCCAATAGCCAATAGGTGATGACAGACAGATAAAAAAATAAATAAAAACTAGACATTATCGCTCCACTCCTGTAACGTAAATAAAACCAAAAATTGTGACCGTTCAATTTTGTAAGCCATAATGAGTGAATAACTTCAACGAATAGGCCACGTTGAGATATTTTACAATCACATTTTTTATCAACTGTTCCGCGTGAGTAATTGTATAATAT
TRINITY_DN169755_c0_g1_i1	264	no hit					GGAGGATTCCGCATAATAGCGTTTTTTGGAGAAAATACATCTATACGCGTTCCAATATACTGACTTGAGTTTTACTCGGATGACCATTTTGAATCATATTTGAATTTATTATGAAGTATCCAGTACTTTAAATCATTCGATAGCGGACATAATAAGTACAGGTTACGCATTCACATGCTTGTCGCTACTCGCTTCACGCTTGTATGATGTGTTATTAAAACGTCTTAAATCAAAATTATTTCTTGGTAAAATGTTATAATCCAG
TRINITY_DN169780_c0_g1_i1	271	gi|528749831|gb|AGS43974.1|	90	4e-53	191	RNA polymerase beta&apos subunit (plastid) [Vicia faba]	GTTTTGAATCCATTCCATTTGAATTGGTTTTTTCTCCATCATTTTTATTGTGAAAAAACGTTTACAATAATAAGTCTTGGACAATTGATTTGTGAAAATATATGTATAGCTAAAATGAAAAATGGACCACACCTAAAACTAAAATCGGGTCAAGTTATAACAGTTCAAATGGATTCTGTAATAATAAGATTGGCTAATCCTTATTTGGCGACTCCAGAAGCAACCATTCACGGCCATTATGGGGAGATCCTTTCTCAAGGAGATATTTTAG
TRINITY_DN170232_c0_g1_i1	290	no hit					CTTATAGCAAACAATTTTATGATTCAGTAATATTTGTATGTTTTCGTCAGTTTTTTGGATTCAAAAATAAGATAGAAAATAGGTAAAGTAAAAATCAACGTAATATTTTAATAAATATAAAAACTAGATTCAACCGGTTTTTCTTTGAACTTATGACGAATGATGGTCGCTGAACGTTGTGCATGATAATACAAAATGTATATTATAGTGAATGTACAACAATGAACAAAAGAAGAATATTGTAGTGACAATTATTATCAGTTACTTAGTGTTATTATTTTGAATATGAG
TRINITY_DN170261_c0_g1_i1	226	no hit					ATACAAATATAGCAATTAAAGTTATCAAAGAAACAAAGTGACTATTTGCATGATCTGGTCCTAAGATTATCTATCATGCGTCAATACTGAAACTAGTAGACTGGTGTCCAAATTAATTAGAAGCATTGTTAATTGAATCGAGTCATCACACTAAATATAATATTATTATATGTTCAACTATAATAATTTAGTACAGTGGCGTAATTTGGAATTGGTTCTGGGGTGG
TRINITY_DN170578_c0_g1_i1	212	no hit					TGTGTAGTACCTACCTATTTAATGTTTAAATGCTTAAAAATAAAAGGTAAACGAAACACAATTGAATCTCGATTAAAGTCAACTGAAACCAGTTAATTCGTGGCCTTTTTTAAAAAGGCGTATGTCAGTATGTGTAGTGGCTAAATATTTAAATCCATGTGTGCAGCACACCACATCTCTAACAAATTTAAACCTAAGCAAGTTAATTTATG
TRINITY_DN170996_c0_g1_i1	204	no hit					TCTATAGCCTATCTCATAAGGGTCATGATGATTAGTCATACTCCTTTAAAATTAGATGTTAATCTAATCATTGTTTATGTATAAATTAAACATAAGGATTGCGTTCGTTAACGGACTTAACCAAACACTATTAAGCACGAACTGACGACAACCATGCAACACCTGTAAATAGATTATAAATCTAAATATACAAGAGATAGTAAG
TRINITY_DN171438_c0_g1_i1	249	no hit					GTCAGCTCCTTTTCATCAAAAGCCCTCTCTACCTCGACTCCAAACCCGCCACAGCGTCAAAGCCTCGGCACACCAAGCCTCGTCACACTTCAGTCAATCATCAAGACCAGACTTTCAACCATGACTAGCCAACCAACTCATCTTTTCCACTGAGGCGACAAGTCAACCAAAACCAAACACATCATCAACACAAACCTTACACCTTTGCAACCATCCTGCTTCGGCAGGATAGTCATCGACATTGTTAGC
TRINITY_DN172213_c0_g1_i1	226	gi|1340435201|ref|XP_023744847.1|	75	6e-43	157	uncharacterized protein LOC111893003, partial [Lactuca sativa]	TAACGATCCAGCCAAACTGACTATTTTGCAACCATAATGTTTCCAAATTGAATGATCTTCGCTCTATTCCTAAGACATCAAAGAAAATGCCACCACCTATGAGTAAATCAACAGGTCTTCTCTTATAGAAATCTGGATCTGCGAGTTGTGATGATACCTCTTCCGGAATTTTCCACCCTTTCTCTGGCGTGGGACAGGCGGATAAGTCGGAAATAATATTTGGTAG
TRINITY_DN172476_c0_g1_i1	262	no hit					CACGGATACACACCTATAATACTCACCATTCTACGCAATAAAAATACAATATGGATTATAATTTTTTACTAATTGTTAGGTTGTTTGAATAACAAAATTACCTAAGTACTTGATTGGTAACTGGGGCTCGGTACTTAATTTGGTAGACAATTTTAAAATATTATGCTCTCAAAGAAATCAAAACACGCCAGTTGAAAATGTTTATGTCACACGGCCTGCACTGTGCGATAAAACATAAATCTATCATCTTCATACCACCGAG
TRINITY_DN172479_c0_g1_i1	234	no hit					CACACTATGCACAAGGACCAAACTCCCTAAAGGTTAGGTCTTTCTCTAAGTCCTAAGGTCAAAATTCTCTCTAGAGGGTAAAATAAAATGATGAGGGATATTTTGGCTAGGTGAAATGATTTTATAAGGATGGGCTAAGTAAAAAGATGAGGGGTGATGACAATTGACAAGTTAAACAAGTTCTAGACCAACTCCTAACAAGCTAACCAGTACCAAGTGGAAGAGACTCTAAAG
TRINITY_DN17253_c0_g1_i1	397	no hit					GTGTTGTGGTACGGGGTTACCCCGCGAAATGTTTGTCCACTTCTCCGCTATATATCGTGATTTGTGCTCACGTGGTTCATAGAAGAAAAATAGTTACCCACTTATTAGTCATTACTATCCATTTCGGTTTTTATCCCTGGGCAACGCCGAGTAATACACAGCTAGTTAGTAAAAATATTTAGGTTGGTTATGATAGACGTGAGTTTTGTTTATAATTTATGGTTTTCATTCGAATGTTTTTGTACAATACTTACTATTAAAACTATGTAAAAATTTAAAATACAACATTATTAAACAAATTAATCATTTATCTTTATTATCTTTAGATACTGCAGACACGAGTTATCAAAAGATATTGTATGATGGTGTTCTTAAAGAAGGAAAGAAAAAATGTGTA
TRINITY_DN173710_c0_g1_i1	252	no hit					AGTTGCTATGCTTAGTGTGTGACTCGTTGGTTTTTTTTTAGAGTGGTTAATTTTCTACAAAAATTCGTCGAATTAATTACTAAAGAATAAATAACCTACTCATCGCTTCCCATTATCTGGATATAAAGAACCGCCGAAAATCTAAAATCAAAATAAGGATCTATGTGATGATATAATTATAGCAACTGAAATAAAAAAAAAAAAATAAGATTATTAGTTGTAAAGCAATAAGAATATACAGATAAATGAAGG
TRINITY_DN173731_c0_g1_i1	215	no hit					CAAAAAAAAAAAAAATTTTCTGGCTACGGCTTTGTTTTTCGATTTCTTTTTTTTCTCTTTATATTTTAAACCACAAACCCGAATATTTTTTTAAAGCCATATTTTTTTAGTATTTCTATTGATAAGTGTTATTATTAACGAAGCATAAAATTAAAACTAAAAACAAAATAAATATATATTATTTGAGTATAAATGTCAAGGGGTGCCATTATGAG
TRINITY_DN174466_c0_g1_i1	226	no hit					CAAACGAATTCTCAACAACCGGAAGAAGGCTTCCAAGGCAGGTCAAGAGGCCTCTCAGCAAAACACGAGTTGCTTGAGTCCATCAAAGAAGAACCCTGGAGGGTATTGTGCATTCTGTCCAGCATCGAGGTGGTGTTGTGGATGGCGGTGGTGATAGGTAAAAGGAAAAGGTAAATCAGAGCGAGACGAGACGCTTAGATGCCCTCCTTGTTGGCCTTGGCGTTGG
TRINITY_DN174488_c0_g1_i1	209	no hit					GGACTGATCCGCTCTACTCCTTTTCACAAAAGTCGTATCGAGTGGGATGGGAAAGCTCTTCGTTGTAGAGCTCGAACAGTGGAAAGGGGTGGATGGGGTTTGGTGTGTGAACTTGGGATTCAAATCGAGGGTGTTTCGAAGAGAAAAATAGTCCGCTGTGAAAAGGCTCTTCTCTCTCTCGCGGTCGAGTGATTGGTTGGCTTTTCGAC
TRINITY_DN174657_c0_g1_i1	306	no hit					AACAACACAGAGTCGCGCCCATCACCGAAGGAGGCCTCGAGTCACACTTCGTACCATCGCCAAACAACAGCAGAAGAGGAAGACCACACACCATCAACCTTCTCTACCAAAACACAACGACATGACCAATAACCACCAGAAGTATGAACACCAACCAACACTCGTAGCTTCCCATTTCTCAAAGGGCATCGAGTAGACAACCAACAGTCTTGGTGTTGGCACCAACCATCCAACTATCAAAGCAACATTCAGCAAATCAACAGGGTAGTGTGTCAACGCAGCAGACGACACTGACGAAACAAAGGG
TRINITY_DN174669_c0_g1_i1	273	gi|297181932|gb|ADI18109.1|	70	7e-17	80.9	hypothetical protein [uncultured Acidobacteriales bacterium HF0200_23L05]	GTGCTTTTCCATACACTTTTGTTAATCTTCTTCTCCCGTTGTGTCTGATCCCACGACCCCGACAGGACATGTCCTATCGGTTTAGGCTTTTCCGCGTTCGCTCGCCGCTACTAGCAGAATCACTATTGTTTTCTTTTCCTTCAGGTACTGAGATGGTTCACTTCCCTGAGTTTGCTCTGACCGCCCTATGTATTCAGGCGGCAGTTATTGGGTTCCCCCATTCGGAAATCGACGGTTCATCGAATGAGTGCTTCTCACCGTCGCTTATCGCAG
TRINITY_DN174677_c0_g1_i1	240	no hit					GTAAAATATATAATCATGTTTACGAGATGGGTAACGATTTTATTTATGATACTTCTATCTGTAAATAAAATTAATATCGAGATTTTAAAAGTATAATAAAACTGGTTTTCATAACTCCACTTCCAATGTGCAAGGCATTACCAGCTATATCGACGAGTGTTTATATTTTTTAGACTTCCGTACACATTATATTAATCGAATGTCATGGAATAAAAATTGTATTTTACAACTAAATCAGCA
TRINITY_DN175795_c0_g1_i1	237	no hit					GGCATTCAAATGCTACAAAATGTAATGTAGGTGAGCCATTCCAACGTACTGAAAATGTAATCAAGCACCAAGAGAAAATTGAAAACAGTAATATATTATAAAAAACAATTATCAATAACTAAAAAATAATTTTTATAGGACATAAAGTTGTTTTATATTATAACCATCAAAATATTAAGACTTCTGACCGTGAAATCGTGAAAAATTAAAATAAATTTTCTAAAAATAACCCCCGAC
TRINITY_DN176635_c0_g1_i1	217	no hit					GCGAGAGAAAAAGAGGGAAAAGAGTCGTCTAGTGGCGTGTAGCCTGTGGGAGTTTGAGAACTCCGAAGGGGGTGGGTTGAAAGGATCGAGGAAAGCTCGAGTGGAGCGTAGGTGGTCTTATGCCACTTTTAACGTGAGTAGAAAGGTGTTGGGTACGAGTCGTGAAAAGAGGTAGTGAGTGTATAGGTATCGACCTTTTTCGATTCCTATGCGTTGG
TRINITY_DN176835_c0_g1_i1	214	no hit					ATATGTGTATATATTATAATATACGCGCGCGTACCTATACCATAATATAATAATAATATTACGAACGGAGCGCGAGAGACGGCCGTCGACGGGCCCGTTGATAATCGGACGCGCAACCGGTCCGGGTGGGACCAATGAGGCGTGGGCGCCGCGGCCGGCCGACCAATGACGGGCCCGTGGCCCCGGCACGGTCGTGTAGTGGCTACGAGCCGCG
TRINITY_DN177113_c0_g1_i1	224	no hit					TGTCCCTTATATATGTCTCGTAGAAATTGACACTATAGGGTGGGGCTTTGGTATAGTTAGTCCCCCAAAACGTTTGCCAAGTCCCTCCAAAAGTTAGCATACAACTTCAATAAAATATTTTTTCATTACGCGTCTTCAAATTAGTGCAATGAATATATCAACTAACTGGTATATCGAACACATTTTATCATTATTTTTACCAAATTTATGTACCTATATAGTAG
TRINITY_DN177233_c0_g1_i1	207	gi|662506321|gb|KEQ63932.1|	54	1e-26	110	NAD(P)-binding protein [Aureobasidium melanogenum CBS 110374]	CTTAAGATCCGCTCTTTCTGCTAAGGTCCCAACTCTCCAACCATCATGTCCGTAGACAAGAAGATCAACGTGGGTGTGATCGGCTACGGTCTGAGTGCAAAGGTCTTCCACATTCCGTTCATTCAGGCTCTCCCCGACTACAACTTGTATGCTGTCGTGCAACGTAGTCCAAAGTCAGGCGATGACGCTTCAGCCGATCACCCCGAG
TRINITY_DN1831_c0_g1_i1	205	gi|1411001671|ref|XP_025195657.1|	55	8e-11	68.6	uncharacterized protein LOC112594861 [Melanaphis sacchari]	TCTCTATTGGTGGTGAAGACGTTGAAGTTTTTGATGGACGGGGTGTGGGTATTGTTGAGGTTGGTTTCTTGTAAGCATATAACGATTGGGTCGTGTTGTTGATTTATTAGTTTTATATCATTAAGTTTTTTGACGAGTCCGTTTATATTCCACCGTATTAATTTTATGCTCATTGTATATCTTTTATTATTTATTATTGATTTTG
TRINITY_DN18970_c0_g1_i1	278	no hit					CGATCTGTCTTCTTAAAAGAAAGAATTCGGACAGACCCAATAAGTCTGACCATCCTCTTCGTATATGCCCTCCGGTATTGCAGACTCTGCAAACTGTCGGGTAACCTTCGATTGGGCCTCGATCTTTTTACTGATCAATCGCCCAAGCGTGCCTTCGTCTAACGAACTCAAGGCTGAAACCTTGAGGCGCCGTGACGCTTTATCGGAACCTTGCCTATCGTTGGATAGGCCAGGCCCTGATTCAGAAACGTGGCTGGTCGCTGGATCAGCCATATTAG
TRINITY_DN19579_c0_g1_i1	211	no hit					ATCGGACACTCTTTCTGTGTGAATTAGTGCTCCAGGTGAGACCCCCAGTTCCGGGAAACGACCATGGGTTTGGTTAGGAACTGGGCTCCAACTTTCCGGGAAACGACCTTGATTGGTTAGGAACTGGATATTGGTCCGAGGTGTACATGCAGGAGATAGTATACATCATACACAGCTAATCAACACTTTCCGGGGATAAGAAGAAGTTCTG
TRINITY_DN1998_c0_g1_i1	386	no hit					TTATACTTTATCTTATCTCGATAAATTTTGAATGAATTATCTGTTATCTTATCCAGATGATTTTTTGGTTATCTTTTCCCAACACTGGTATTTTGGCACAAAAAATCGTTGATTGTATCACAGAACAAACAAGAAACGACACTCTCAGGTGTGATAACCATAGATAATATATACATGGATAGGACATCCTTATATCTTATACACACGGTATACTGTGACCAAATACAATATAGGTTGGTTTCCACGTTTCCACGTGTACGTTTGCGTGCATATTTTGGCCGGATGCGTCCGCTGTGGGCGGTCTCGCGACCGTTTCCCATCGGTTAATATGGGTTAGATCGGTTAAGATTTTTAACATATAAGTTACCTCATTTATTCTTAAGGCG
TRINITY_DN20590_c0_g1_i1	354	no hit					GAAAAAAAAAGTATAATAAAATATGATACAGGAATCCCAAAATGAGATTATAGCAAAGCATGCATCGTCTAACCTCGGCACGTATAAAATCGGCATACAGCCAAACATAATATTATAAGGAGCAACATGAAAATTCTCGTATAGGTGTATAAGGGGTGCTTTTTTTAGTGGAGTGATGGACAGGTATTTAAACACAACAAGTGGTTTGTCAGCTATAAGTATTTAAAATGTTGGTCTGTGAAGTACGCAATGGACCAATAATTGACTATATTACGGATATAATATATTTTCAAAAACGTTCATACTTTTTCCAAGTAATTTGTGTTTAACGTTTAAAGAATATACGCATCCTAT
TRINITY_DN2191_c0_g1_i1	242	gi|662504775|gb|KEQ62390.1|	80	1e-45	168	plasma membrane H+-ATPase Pma1 [Aureobasidium melanogenum CBS 110374]	AGATTCTCTTCCTTGAGGTTGCCCTTACTGAGAACTGGCTCATCTTCGTTACCCGTGGTGGCAAGACCTTCCCCAACTGGCAGCTCATCCTCGCCATCCTCGGTTTTGACGCTCTCGCCACTATCTTCTGTCTCTTCGGTTGGTTGTCCGGCAACCCCCAGAACACTTCCCCTCCTTCCGCCTTCTTCAAGAACGAGCGTCTCGATGGCTGGACCGACATTGTCACCGTCGTTGTCGTCTGG
TRINITY_DN23444_c0_g1_i1	694	no hit					AAACAATTGTATTTGTTATACTTAAAAAAAGAACACCGTATAGTAAAAACATTTTTCAGTATTTAACAAATAAATATTTTATTTGATTTAGATTATAAGTCAGAAGAGGTATTTAAGCATAACTGTACAAGTATTACTGTACATAATTGGTAAAAGAATCTAACAAAACGCACTCCGGTGGAGACACTTTGTACCTTCCGGTACGAGATAGGCTATATTGTTTATATTGGTTATGTACTATGGTATTTTACTTTTTAAAACTAAATTATTTTTGTTATTGTACCCTCTTTACATTGAGTTTACTCAAGTTTACTGAATTATATGTTTGTAAGACAATTTTTATTAATTAATTAATAAAATTTTCAAAGAAATAGCAGCTCGATAAAGAAGTAACAATCA…
TRINITY_DN24027_c0_g1_i1	219	gi|1192894409|gb|OTO71694.1|	34	8e-13	68.6	hypothetical protein A5865_002357, partial [Enterococcus sp. 12E11_DIV0728]	ATCCAGAAGTGATAGCAGAGCCATCTTTTAAAAGAAAACCATGCGGTTTTCTCTGTTATACGGTATTAGCATCTGTTTCCAGGTGTTATCCCCTACTTCTGGGCAGGTTACCCACGTGTTACTCACCCGTTCGCCACTATCTTCTCAGTGGAAGCAAGCTTCCATAGAAAAGACCGTTCGACTTGCATGTATTAGGCACGCCGACAGCGTTCGTCTGAG
TRINITY_DN24027_c0_g1_i2	233	gi|1016781534|emb|CZR02989.1|;gi|1016781622|emb|CZR02381.1|;gi|1016781823|emb|CZR00953.1|;gi|1016781965|emb|CZQ97511.1|;gi|1016782320|emb|CZQ97335.1|;gi|1016782778|emb|CZQ94209.1|	61	1e-24	100	Hypothetical protein Tpal_2800, partial [Trichococcus palustris]	CCCGCGGGTCCATCCATAAGCGACAGCACAAGGGCCGTCTTTCCTTTCCCGATCATGCGATCAGAAAAACTATGCGGTATTAGCACCCGTTTCCGGATGTTATCCCCCTCTTATGGGCAGGTTACCCACGTGTTACTCACCCGTTCGCCACTATCTTCTCAGTGGAAGCAAGCTTCCATAGAAAAGACCGTTCGACTTGCATGTATTAGGCACGCCGACAGCGTTCGTCTGAG
TRINITY_DN24553_c0_g1_i1	208	no hit					ATTAGGAGTAGAGTGTTCACATTTATATTTATATTTCTACGCTTTTTTTCCGCCTACGAACGATACACGAAAACGTAAAGGTCTACCAATGAAATTAGGGAAGGTATGTAGTTACTATGTGCCACTTAATTGGTATAGTCCGGAACAACTTAAACAAGGAGGAAACTAAAAAAAAACTTTCACAAGACATTAAATAACCATAAAAATA
TRINITY_DN25190_c0_g1_i1	327	gi|1382904372|gb|PVA08404.1|	108	2e-51	177	hypothetical protein DC366_19480, partial [Pelagivirga sediminicola]	GTTCTTCTGTTGCAACATACTGGAGCTTCACTGCTCCCTTTTCCACCATGTCTCTGATGTAGTGGTATTTGATCCCGATGTGCTTTGACCGATCATGGAACACTGGATTCTCGGTCATCTTGATGCAACTCTGGTTATCACACCAGATACAAGTCACATCTATCTCCTGATCAAATAGTCCAGATATCATCTTCCGAAGCCATACCGCTTCGCCACTAGCCAGACATGCTGCCATATATTCTGCTTCTGCAGTACTGAGTGCTACACTGCTCTGTTTCCTGCTAAGCCATGAGATCACCGCTGATCCCAACCTAAAACAACATCCTG
TRINITY_DN25991_c0_g1_i2	214	gi|934157589|gb|KPM07194.1|	35	5e-10	62.0	hypothetical protein QR98_0056810 [Sarcoptes scabiei]	CGCCTCACCCTCATACAGAATGGATTTACCAATCCTGCGGGCCACACGCTTACACCACAATCCAATAAGTGGCTTGGCTACCTTCCTGCGTCACCCCATCGCTTGACTACAACAGATCAGGTCCCACGCATCCCAACACAACACACACAAAGTGCATGAAGCATCGTTCAGGGCGGTTAGTATCACTGCTTCATTATTGGTCGCACACATACGG
TRINITY_DN26178_c0_g1_i1	207	gi|1041765106|gb|OBW69756.1|	68	3e-37	141	Uncharacterized protein AUREO_002060 [Aureobasidium pullulans]	CTCGCCAGCAATGGGGTTGACAGCAGTGACGTAGCTGTTGTTGGGCCCGACAGCAAGACCGGGAGCATCCCAGGTGAAGTTGACCTGCTTGCCAGGGAAGGAAAGAGGCTCGGAGCGGTTGCGGGAGATAGCGGGACCACAGCCGTAACCAGTGACGTTCAAGTGCTGGCAGCTCTCATCCTCGGGAATGGTGGAGATGGCGGGGAG
TRINITY_DN26943_c0_g2_i1	275	no hit					GGGTTGGTGAGTTAAGTGTGTAAATTTGTATTGCGACTTTTCTAAACGTTTTCTGTGTATATTATTTAGAAAATGTATTGATTATTATTTTTAATTTCAAGTGCATCTTTCTTATTGTTTTGATTTGTTAGTGTATAGTTTTGTTAAAATATTTGCAAATTACGAACTACGTTAATTATAAATAAAGACTTTAATTTTAGATTATACATCATAATTTAAATATCAACAATTTTTTTTGTTTTGGAATCGGATAATTTAAAATTCTAAGATGTTAC
TRINITY_DN27842_c0_g1_i1	466	no hit					GAACATGATTTATTTATGAGCACCTATTATTCAATTTTTAAAGTATTCGTTAACCCATTGATTACTATTGTTGTATAAATACATCACTTGGTTTGCATGACCTGTAGAGAAATACCGAATATTTAAGAAATATTTGAGTTGTGGTATTTATTTTTTTTTATTGATTTTAAACTTTATATTATAATGAAATAAGCGCTTCTATCTGGTATCAATATTTTGTATTTTTGTAATATTACATAATATGGTGTAAATATAAGTCATTACTTTCGCGGAAGTATTGCGAAAGCATTTCCCGCGGCGCCGTCGGTTCAAAACGAAAAAAAAAAAAAAGTCATTACTTTACAAAAATTGTAGATTCATTATTTTATATTTTTATATTCACCCTTTTGATAAGGTATT…
TRINITY_DN27871_c0_g1_i1	276	no hit					CCTCGTTCGATGGAAGAGTGAATCTGGTTGGTACCTGCGTCAAAAAAATGTTTGTAAACAATTTATAACGGGACGTTAACACGGTTTTTTGCGAGACGATTATAATTAATATGCGTACAAATCGTATAATACGATGGTAGTCTGATGCGCGCGCGATTGTATAGTCGAATTGTAACACAACGCATACCTATAATTATGATAGGAGTATTATTGTTTTAGATTCTGAGAGGAGCCATGAATGTATTGATTTTACAAAGAAGTGTTTTTTTTTTTTTT
TRINITY_DN27922_c1_g1_i1	211	no hit					GGGAAAATGTCCTACTACGCCGAAAACACCGGGGGGGGAAATGTCCGGATACCGACCGTAGGGGGGGGGGGTTATTACCCCCCGGAGAAAAATGTATGACAATACTACGTAAACTACATGTGATGCGATATGTGAAATAAGTTATCGGCTGATTGTGAGTAATGTTGTGCATCAGGGTGAATATAATAGCTTGTTGGGTGTTACCTTTTTG
TRINITY_DN28312_c0_g1_i1	393	no hit					GTTTTGTTCGAAATAATATCATGTACTATAAATTATGAACCTATATAATTATTGTTTAAAATGTAGGTATTACCTACTACATTTATTTCATAATGTGTAATATTAGATACCTAATCTATATTATGTCCAATTGTTGTAGTTGTAGTTCTCCAACTCCATCGTCATACCACAATTTAGTAATGTCAAACAACAAACATAGGTAATATATATTATACAATATAGGTACAGGGAGTTGAAACAAGCATGCTCACCTCCATTTTTTTATTTAGTAATGAATTTACAAATTTTGATTTTTGGAATAGGCATACTCATCATAGGGATCATATTTTCAATTACTTAAGATTTGTGTAATATTTAATGAGCAGATAGAGCGCCCTGTTGTGATTTAATGAG
TRINITY_DN28387_c0_g1_i2	346	gi|1299050081|ref|YP_009445635.1|;gi|1279337197|gb|ATX61913.1|;gi|1279337411|gb|ATX62118.1|	65	1e-09	63.2	hypothetical protein (mitochondrion) [Tremella fuciformis]	GTTTCTGGCATTTAGCTTGTTTAGGATTAATATAGATAAAGAAAAATGGTCGACTCTTCTCATCCTCCAGGTGTAGTAGCTTGGAAGGGTTCAGCTGTTCGCTGAGTAAAGAGGAACGTGAGTTGGGTTTAATACGACGTGAGTCAGTATAGATTCTATCCTCGGAAGGGAACAAGAATAGAAGAAGAACCTCTAATTTGTACGAAAGGACCGTTAGAGAGAATTCCATGGTGTATCTATTGTTGTAGAAATATGGCACAGTAGAGTAGCTACAATTCTAAAAGATAAATACTGAAAGCATATCAAGTGTGAAACAGATCTTCTGATATTCTCAAATAAGAAAAAG
TRINITY_DN29066_c0_g1_i1	665	no hit					GGACTTTGTATTTGACAATCCTTAATTAATTGAATAATATATCAAATTATTTGAAAATACGGCGTCTGAGTATCTACCTATATAACTCGTAGGTACTTAAAAATTCCAAAAATCAGAATTTCAACATATTCAGTAGGTATTTAAGGAAAAATGGGGTGAGTATGGTTGGAAAATCACCTTATGCAGTATAGTGATAAACGATAATGACCCACAATGAACGTTTGACGTCGAGAATTCGACTGCTCGTTTAAATAACTAACCCACACGTACAAGTGGTATAAGGAAAGTTATGTACCGGGCCAGTCCTACAAGTGGAAGTCCCTGATTTATTATGTCTCAATCTTGCCAGTATTATAGCTGTTAGAGAACTTCATCACCCCAGTCCCACACTCCCACCCG…
TRINITY_DN29934_c0_g1_i1	518	no hit					TTTACTTGTTGGATGGAGTTCCTACTGAATTTCGATATTATACCAATCGTTCATAAAACAAATGTAAACGTATTTCAGTGATTTTAAACATATTTTACGTATCAACATTTTGTGTTTAAAACATAATAATGATTATTTGTATTTATTTGATTATTGTTATAATTCCTTCATTTTTAAACAAAGTATGGTAGGACTTACATAAACTTACAGGACTTATCGAATGCGACTCAAAATAAAAATGGATCTTATTGTACACGTTACTGTAAGAAACACAATACAATTATAATACGGTGAAACCTTTCATAGTGGAACGTCTAAATTGCGGACACCTCCAAATAGTGAAGTTTTTTTTGGGAACAAACAAAACTGTCTACAATCTGAACCCTCTGAATAGCAGAC…
TRINITY_DN30557_c0_g1_i1	561	no hit					CGGCTTTTACGTAATAGATTATTTTTAGAATTACGAGAATTCATAAAATCCTTGAACATTATAGCTGATATTCACTTTTTTGATAAATACGTATTAAGTTATTCGTCTACCTTTTAATTAGAAATTCGGGCAGAATACAGACTCTTTGGTCAAATCTGAGATAATAGTGATGTATTCTTTCAAATTTTAAAACAACAATAAGTTAAACAATTTCATAAACATACCTGAGCGCTGTAGTTTGTTAGGGCTTTCAAATTTTAATTGCTCAAGCGATTAGTTTCGTAAATATAAATTCAAAGTCACGGTTTTATGCAATATTTTTGATAGTATAGAAATAATAAGTGCTAGTGTTAAAAACTTCAGTTGAATCATCGTTATCATTCAAAACTTTAATCAATT…
TRINITY_DN30790_c0_g2_i2	536	no hit					ATGTACGATATACTTATACGAATGTGCCTATACTATCAGACTATTATATTATTAAAGGTAGGAAAAATGTTCTCTCGTGAAATATAACTAGCTGTAGTAAGTATTGAAATACGCGACCGTATGGAATGGTGAAAAGTATGGTGGGATGAGGCTTATAACTGTGTTCTTTGACTTCTTCTTCTATATATTATATTATATAGCTATCGATTGCAGGTATCGTCTACGACCTCTACCTTAGCGTTCACCCAAAAATAATATTTTATTATTATTGTTATGATTATTATTTATGTCGTAATCATAAATTATACTGAAAGCAATTTGCAAAAGTTAGTCTACAGAAGAAAATTGTATTATATATGTTATTATATACGTAGGCACCTATATAATGATTACGGACTA…
TRINITY_DN30839_c0_g3_i1	285	no hit					AAATAAAAATCGTATAAATGAAATATTGTTTTAAATTTATCGAAAATTGAAATGGTAAAAATATACACTTTACGACATATGAAAAAAAAAATAATATAACAATAATAGCGCCGTGTTGCATCGTGTGCGTATTTTATAAGCTCATGCATAATTTAACATTTAATAGTTTGTTTATCGAGTAAATAGAAAACCATTATTTTGTGTGAAAAATGGCGTGACTCGGAGCTTATAAATGTATATAGTAGGTACATATGCGCACGCATGTACTCTAAACATTTGTGATAT
TRINITY_DN31937_c0_g3_i2	733	no hit					CCCTTAAAACCTCAAGACTATATGTATACCTATTAAATAAATATATATTAATTTATAAAGGTTAATTTTTTTGTTTTCATTATTTCAGCGTACGACTGCCAAGATGTCCTGTTCGAACTTTTTTTGGATACTTGAATATGAAAACTTTACTATCACAGCCTAAAAAGCAGTTCTCAGTATATATGTCACATCCACTTAATGAAATCGCTCATTTCATAAAGTGGATAACCACTCCATGAGTTGTATCCATTTAGTGAAAATGATATTTTACTACACTATATGGAAAATTTGTTTACCTTTTCATGAAGTGGATGAAATTCATTTTATCCACATTCTGTAATATTAATATTATATACGAGTATTTTTGCATTAGGTAATTGTGTGTAAAAGAAATATAAA…
TRINITY_DN32233_c0_g2_i1	480	no hit					GCATAATCTGATTTATAGTATGAAATCACGATGTCATCATCAATTCGCTTATGTTATAAATTATAAATTGTTACTACAATATTTCACTTTCGACTACGAGTTTGTGAGCGAATTATTAGTATCAGTTATAACTGGTATTGTTATACTACTACTTGTTATAATTTGATGTGCTGGTATAAATTTAATATTTAAAATGTACTATTTACCTACTGTAGTTGGGTAGCTTCGAAGTAATCGCAGTTAAGCTGCCTGCAAAAATATGTATATTCCTGTAGTAAATGTATAGGTAGGTAACTATACTACGCTTACATTATTTTATAATTTAGAACCACTCTAAAACAAAACATTATTCTCGTCATGTCCAATTCATTAAAACAATTGTCGTCATTTCTATTTTAT…
TRINITY_DN32710_c0_g1_i1	290	gi|760450175|ref|XP_011402156.1|;gi|675350112|gb|KFM22552.1|	47	9e-20	87.8	hypothetical protein F751_0061, partial [Auxenochlorella protothecoides]	CGATGAGTTAACTCTCTTACAAAATGTAATTAAGCATTGTATCGTGAAAGGGAAATAGGTTAATATTCCTATACTAAATCAAGGCGAAACTGAATGGTAACATAAAAGATCTCAAAAACGTCAGTAGAACAATCAGGAAGAGTTCTCTTTTCTTTTTAACAACTCGAAGGCCCTGGAATCGAATCATTCGGAGATAGGGCTCAGAAGCTGGTAAAGCACCGCACGTTTCGTGGTGTCCGGCGCGCCAATGACGGTCCTTGAAAATACGGGGGAGCAATTACCGATCGTGC
TRINITY_DN33062_c0_g1_i1	350	no hit					GCCAGACAGTGTTTCGCTGGCAGCGCTCTGTCAGGAGGCTGATCGGTGAATAGATTACGAATAGCTGAGGACAATGTTTTATAATTCTATTGCGTAAGATTATGTTTAACATGTCTCATTTTTTAATTTTTATATCTTTCTTTTTTTTTATTTTCCTATAAGTTTTTTTTCATTTTTATCTGTAACTCTATACTCATAAAATGTATCTTAGCTTCTAAGTCTGTTATGTTTATGCTATCTTGCTATATATCAGAGTTTACAGACCATGTATAACTTTTAAAGTGCTTGTGTTTATAATATGTTGTTGAACTTAAGTCAGTTTAAATAAATAAATAAATAAATAAATAGGT
TRINITY_DN33464_c0_g1_i1	601	no hit					GCTAACTCTTAATTTGATTTTGGTGAATTATTTATACATTATTCAGTGAAATATTAATTGCTATCGTGCACGGCCAGTCTCTGAGGACCTGAGTAGGTACTTGAAACATTGCAATTTAAATTCACAACACTGTTTATGTGACACTGAAAAACAGGGAGATTCATTAGATTCATATTAAATTGTTATCACCTTAATATTTTATGTGCTCACACAAGTCACACGAGAGTATAGTCACTTGACACTCTTATACACATATACCTACGCGAGTGCTCATGTTAGCCACTCGTCGCCTGAATTCATTCGGCAACATATTTCACGGAATTAAAAAATCCACGTGTCCATTGTTTCGTGCACAGCAGTGCAATTTCTCTAGGTCGAGCTCGAGTCACGTAATTTTGG…
TRINITY_DN3395_c0_g1_i1	547	no hit					GTGTTTACTGTGCATTGTGCCCTCCCTATACCACCACTCTATATCGCCACCGTCACACACCGTTGTGTCGGGCGAGTAATTGTAAACGGTCGGGGTGGTACAATGGTGGTCGGGGTCGTCGCGATGAAAGAGGGAGGGGGTGAAGACAGTGATGTACGATCAGTTCTGTTCTCTCTGCTGTTATTTATTTTTTCCCACCTCACCACCACCATTTCGTAGACCTGAATTCATTCGTTTCGCGGGTAAAATAGGTAAACAGCGTTTTTTTCCCCTTAGATTATTATTTCGTTTCTATGAGTTTCCATTCATCACGCTGCTCACTGTCAACGTTTGCGATGTTATATTGTTGTCAACATTTATACGTCTATACCTGTTCGATATAGGTACCGTAGGTACTCT…
TRINITY_DN34531_c0_g1_i1	497	no hit					ACTTATTACTTATTAGTTACAACAAATATGTGGATTGTCATTATATTATATTGATTATTGACCCATATAAAATAGGTAGTGGCAAATTCAATTTATGTATTTTTAATTAAATTTTAGATAGGAGTTTTAAATATTTTATGTACATACTCTATAAACCGTAGAGTTTCTTTTACCCAACACTGACCACAATTTATAATAATGATATTGGGCACTAAAAATCATGGTGGTACTCAAATATATTTGACGTCACTTTTATGGTTTTAGTCATAACAATTACCATTCACAAAGAGATTATTATTTTTTTCGTTACTGCAGTTGCGAACTACATTAAGTTAATTGTGCGTTTTATTGTTTTTATTTATTTATTTATTTTTACACTTTCCGGTGTCATTTTTGTAT…
TRINITY_DN36281_c0_g2_i2	216	gi|984746072|gb|KWW24027.1|	72	3e-11	66.2	hypothetical protein F082_2040 [bacterium F082]	GGATAACCTCTGTTGGAGCTTCATGAAAAGCAAATGTAGGTATAAGTAACGATAAAGAGTGTGAGATGCACTCTCGCCGAAAGACTAAGGTTTCCAGGGCAACGTTAATCGTCCCTGGGTCAGTCGGGACCTAAGGTTCAACCTAATGGTGATGCCGATGGCAGAAACGGTTAATATTCCGTTACTATCTTTGTTGGCGATGTGGAGACGGAGGAG
TRINITY_DN3647_c0_g1_i1	796	no hit					GTTTGAATTAAACAGCAGTTATTGTACTATATTGATTGAGAGTTATAATAATATAGCGATTGTAACATTTGATAGTTTCGAAATATTCACGAATAATAAACACCACGTAAAATAATAGTCCGTCGGCATATAACAATGCGTCCGTTACAAAGTAACTGCCTCCGGCGCCACGATATGTACCGCGGTATGTCATGTGGTAACCATAGTCTACGCGCGTATCCCATCTTCGTCGCCAATCTGTTATACTTTCACTGATATTAGTTTATTATAACAGAGTACAATCGTAACTGTACTTTATCGGTACAATGGACGGTCCCCACCAAACGTATCGATACAAATAACAATTATTATTAATTAAGATTAGAGGTGGGTATCACTGATCACTGGTATCAGTGTATA…
TRINITY_DN3727_c0_g1_i1	713	gi|1439480319|emb|STD96252.1|	160	4e-117	317	IS186, transposase [Escherichia coli]	GGTGTGGGGTGTGGGGTGTGGGGTCCTTCCCCATAAGCGCTAACTTAAGGGTTGAACCATCTGAAGAATGCGACGCCTCGGTGCCTCGTTAAGACGATGCCTCGCGTTCTTCAATTGCGTTTTGTAGGCTGTCAGGGATACTGTCCCACGAATGGCCACCTGTAAGCTCCAGATGACCATTTTTGTTATTCTCCACAACGAGTTAGTTCTTCTTTTCGGATCCGGCACTTCTGGGGGGGAAATCCAGCGATGGCTGGATTATGTCGTCAATTAAAAATGCGGCGAGTAGATTAGCAAATATCCACGCTTTCGCGAGTTCAGGTTCCTTTGCACGCAAAGCATCCAGGTGCAGCAAACTTTTGAGCCGCTTAAAAGCCAGTTCAATTTGCCATCGCAGAC…
TRINITY_DN3727_c0_g2_i1	713	gi|1439906524|emb|STM80022.1|	231	2e-159	461	IS186, transposase [Escherichia coli]	GGTGTGGGGTGTGGGGTGTGGGGTCCTTCCCCATAAGCGCTAACTTAAGGGTTGTGGTATTACGCCTGATATGATTTAACGTGCCGATGAATTACTCTCACGATAACTGGTCAGCAATTCTGGCCCATATTGGTAAGCCCGAAGAACTGGATACTTCGGCACGTAATGCCGGGGCTCTAACCCGCCGCCGCGAAATTCGTGATGCTGCAACTCTGCTACGTCTGGGGCTGGCTTACGGCCCCGGGGGGATGTCATTACGTGAAGTCACTGCATGGGCTCAGCTCCATGACGTTGCAACATTATCTGACGTGGCTCTCCTGAAGCGGCTGCGGAATGCCGCCGACTGGTTTGGCATACTTGCCGCACAAACACTTGCTGTACGCGCCGCAGTTACGGGTT…
TRINITY_DN37435_c0_g1_i1	286	no hit					GCTTACTTACGATTGTGGCTAACCGTTGATAGTCAGCCATAATCGCTTCTCTCGCATCGGAAGCGGCCTTCCTGGCCGCCTCTTCACGCGTTTCTTCAATCACTCGACTAAGTGCCGTCAGCACGTATTCGAGTTCTTTTCGAGTATGTCCCACATAATGCGTTAATGCGCTATGTGAGTCTATAAAGGTTCCATTAGATGCTAGCGTTGCTGCTAGGTCCACGGAGTATTTATCCTTCGCTTGTAGTTCAGCAATTGTGTGAACTATAGATGAAGTATTTAGGCG
TRINITY_DN37786_c0_g1_i1	220	gi|399139532|gb|AFP23538.1|	73	2e-44	154	ribulose-1,5-bisphosphate carboxylase/oxygenase large subunit, partial (plastid) [Dontostemon glandulosus]	CTTGAAGGAGACAGGGAGTCAACTTTGGGCTTTGTTGATTTACTGCGCGATGATTATGTTGAAAAAGACCGAAGTCGTGGTATCTTTTTCACTCAAGATTGGGTCTCACTACCAGGTGTTCTACCTGTGGCTTCAGGGGGTATTCACGTTTGGCATATGCCTGCTTTGACCGAGATCTTTGGAGATGATTCCGTACTACAATTTGGTGGCGGAACTTTAG
TRINITY_DN37786_c0_g2_i1	1667	gi|528749801|gb|AGS43944.1|;gi|1514785598|gb|AYV89029.1|	475	0.0	949	ribulose 1,5-bisphosphate carboxylase/oxygenase large subunit (plastid) [Vicia faba]	GGTTGGGTTGCGCCATACATATGAAACAGTATAGAATAATGATGTATTTGCCAAATCAAATATCATGGTAAAATTGAACAATGACCCATTCGGATTAATTGATAATATTAGTTGATGGATCATTTGTAAAAAGGTTTTCTTAACTCCTAAGTTATGTCGAGTAGACCTTGTTCTTGCTATAATTCTTAATTCATGCGTTGTAGGGGGGGGATTTATGTCACCACAAACAGAAACTAAAGCAAAGGTTGGGTTCCAAGCTGGTGTTAAAGATTATAAATTGACTTATTATACTCCTGAATATCAAACCAAAGATACTGATATCTTGGCAGCATTCCGAGTAACTCCTCAACCAGGAGTTCCGGCTGAAGAAGCAGGTGCAGCGGTAGCTGCAGAATCTTC…
TRINITY_DN38118_c0_g1_i1	516	gi|1322366437|gb|PLY70235.1|	85	1e-41	147	hypothetical protein LSAT_9X5080 [Lactuca sativa]	TTGGACTTTAAGGCAGTCCTGAGTGATTGATCGATTGAGGGGAATAAAAGCGGTGTGAAGCGGGTTCAATGCCTACTGTATCGGAAAGAATGCATCGGATGGATGCCCGGGCATTGAGAGGGAAGGACGCTTCCAAAGGCGAAAGGCCATGGGGAGAGACCTTTAGTGATCCATGGATCTCCGATCGGGAAACCGTATCCAAGCTCCGTGGCTAGTCCGCGCTCCTTGGACTTTCAAGACTTAGCGAACTGAAACATCTAAGTAGCTAGAGGAAGGGGAATCAACCGAGACCCCGTTAGTAGCGGCGAGCGAAAGCGGATTGGGCAAATACTAAGCAGCGGAGGTTTTCGTTTCGATCTTGGTGCAATAGATCTATCATTTCGCCTTCTCTGTGCGATT…
TRINITY_DN38118_c0_g2_i1	294	gi|1335257298|gb|PNY16250.1|	98	2e-62	199	putative mitochondrial protein [Trifolium pratense]	ATGGATGCCCGGGCATTGAGAAGGAAGGACGCTTTCAGAGGCGAAAGGCCATGGGGAGATACCGTCTTTGATCCATGGATCTCCGATCGGGAAACCGTATCCAAGCTCCGCGGCTAGTCTGCGCTCTTTGGACTTTTCAAACTTAGCGAACTGAAACATCTTAGTAGCTAAAGGAAGGGAAATCAACCGAGACCCCGTTAGTAGCGGCGAGCGAGAGCGGATTGGGGTTTGAAGAAAAACAAACACGAAGCTTCGTTTCTCTTTCGAGTATGAGAAATTCCTCAGCAGCAAAGT
TRINITY_DN38282_c2_g1_i1	221	no hit					GTCGTAGTAGTAGGTAGTGTAGTCGCGGTATAGTATACGCATATAATAGCGTTTGTTGTTGTACGGCTCAGCACGGCGTGCGGATTTTATAATAATAATAATAAAAAAAAAAATAGTATAATAGAAAACGAGTAAAAAAAAATATAATAGTCGAACCGAGAGTAGGTAGATAAGCTGCAGTGACGGTTGGTGGGGAGAAGAAAACGACTGGCGGTCGTGGC
TRINITY_DN38315_c0_g2_i1	211	gi|94731837|emb|CAJ55200.1|	65	2e-15	76.6	Unknown [Lawsonia intracellularis PHE/MN1-00]	CCGGCAATATAGAGTGATAGCCTCGTACACGTAAGCAATAATGGTCTAGTAGTATCCTGAGTACCGCGAGGTCGGAGACGCCTTGTGGGAATCTGCCGGCACCATCCGGTAAGGCTAAATACTCCCGTGAGACCGATAGCGAACGAGTACTGTGAAGGAAAGGTGAAAAGAACCCCTAGCAGGGGAGTGAAAAAGAACCTGAACCCGAGCG
TRINITY_DN3969_c0_g1_i1	900	no hit					TTATTTGAATAAATATTTTAATTTATTTTACATATTATTATTTTCCAGATTTCATATAGCAAGTACTTACCTATGTATATTATTTATTAAACCATAATCATTCAAATTATAGAAATGTAATTTGCTCCATTAAAAAATTACCCATTCATTTGTAAAATAATTAAAACAACAATAATGTAAACCAAGATTATATTATTTACTCGACGTTTGGGAAACATTTATATAGGGTAAACCAGCAAGGTTGTGGTCTCATTAGCATTCAACGTCTAGCTCTTTGCTTATACGATTTAATGTCTTACATACTATATTAGTCAGGTATAATACGGTTTGTATACATTTTACAATAACCACAACATTTCACAGTATAAAATTACAATAATTAGGTACATTAAAGTTTCA…
TRINITY_DN39902_c0_g1_i1	1085	gi|1418912652|ref|XP_025413658.1|	269	2e-159	461	uncharacterized protein LOC112685849 [Sipha flava]	ATTACTTATATAAGTTACTAGCTGAATTACCCGGCTTCGCCCGTGTGTAGTTTTTGTTTTATCAAAATTAAATTCTTAAATCAACAAAAATTGTTGTGTTTTAAAGAAGAAAAAATATGTATTTTACTTAATGCTATCTAGTGCTAAAAAGGTAGTAGTTGCTGAATTATAAAGACAACAAAAATAATAATAATAGTATTTACAAATGATATAACTTTTTTTATGAATATTTACAAATGATACGTAGTTGCTCAATTCTAATATGGTTTAAGTCAAAACCTCTTGGTATACCACATTTAGAGTTTTATTTTGTGGTGCATAAACGTACAAGTGGTCAGGTCTTCCAACTCTAGAAAATGCCACATACAATTGTCCGTGTGAGAAACAGTTATTTTCTAA…
TRINITY_DN40379_c1_g1_i3	380	no hit					AAAATAGTGTACAAAACGTATACCTGCTTATTATAATATTATTATACTTTGTAAAGATAAATACAATTAAAAGTTTCGACAGTCCTAAAACACAAACACTATACATTTAATCTTTGGCCGCGGTTTTATTGTGTGTGTGTGTGTGTGTGTGTGTGTGTGTGTGTGTGTGTGTGTTTGTTCGAGTAACGTTGTGCAGTTATAATCATAACTCAACTTTTGCGATCATTCTCGGAACAGAAACTTTTATAAGCGGCCACGAATTTCGTCGAAAAAACAAAGCAGTGCAAAAAAAAAATCCCGGGAAAGTGATACGGAATTACTTTAAACACGTTAGCCGAGATATCTGCACGCGACGTATTACGTTTTATTTTACCATATTC
TRINITY_DN40619_c0_g1_i2	271	gi|6457927|gb|AAF09840.1|AE001886_6	65	2e-34	127	hypothetical protein DR_0254 [Deinococcus radiodurans R1]	CTTGAGCGTACCAACCGGCATAGCCATAGCACGGCATTGGATAGCGTAATGCGTCCCTCCATCACTCCATGTTGCTGGTGTAGGAATATTGACCTGCTGTCCATCGGCTGCGCCTTTCGGCCTCACCTTAGGTCCCGACTTTCCCTGGGCGGACGACCCTTCCCCAGGAACCCTTGTCCTTACGGCGAACAGGATTCTCACCTGTTTTATCGTTACTCATGCCGGCATCCGCACTTCAGTCGACTCCACCACTCCTTCCGGTATGGCTTCT
TRINITY_DN40914_c0_g1_i1	220	gi|947068875|gb|KRH17766.1|;gi|947068878|gb|KRH17769.1|;gi|947068943|gb|KRH17834.1|	60	2e-11	67.0	hypothetical protein GLYMA_13G013900 [Glycine max]	GGCAGAAATTTGAATGAAGCATCGCCAGCACAGAGGCCGTGCGATCCGTCGAGTTATCATGATTCACCGGAGAAGCGGGCAAGCCCGCGCCGGCCTTTTATCTAATAAATGCATCCCTTCCAAAGAGTCGGGACTTGGTGCACGTATTAGCTCTAGAATTACTACGGTTATCCGAGTAGTAAGGTACCATCAAAAAAACTATAACTGATTTAATAGATCG
TRINITY_DN40914_c0_g1_i2	211	gi|947068875|gb|KRH17766.1|;gi|947068878|gb|KRH17769.1|;gi|947068943|gb|KRH17834.1|	57	1e-27	110	hypothetical protein GLYMA_13G013900 [Glycine max]	TTGAATGAAGCATCGCCAGCACAAAGGCCGTGCGATCCGACGAGTTATCATGAATCATCAAAGCAACAGGCAGAGCCTGCGTTGACCTTTTATCTAATAAATGCATCCCTTCCAAAAGTCGGGGTTTGTTGCACGTATTAGCTCTAGAATTACTACGGTTATCCGAGTAGTAAGGTACCATCAAAAAAACTATAACTGATTTAATAGATCG
TRINITY_DN41042_c1_g1_i1	409	no hit					TAAATACTAAATATTATGTAATATATAGATATCAGTGGTGAAGGTCCAATATCAAATAAAATATTTCCTTTATGGTTTTTACTTTTTAATGTTTTCATATAGAATATTTTGGAACAAATGCAGGTTAGTTCCCCTTTGCTATTTTGATTTTTTTGTTTACTGTAACCAATGCAAGTCTAAGACTTAAGAATGATTGTGCAATCCAGAATTTGTTGTTCGGATTTACTTTCAAGATTTTAGTAATTTGAGTTTCACCAATATACCATTTATTATGTGCACGGCCGCCGCGTACTATACATAAATGTTTTATTTTAAAAGTATACAAATACCGCAAATTCTAAATTTATCTAACTTAAATTATAAACGGCAAAACTGTGTTTACAATATATATATATATAT…
TRINITY_DN41330_c0_g2_i1	317	no hit					GAAAATTAAAACTCGTGTCTAATGAAATATGGCATAATATAGCAAAATATAAAAATTTAGTTTTTATTTTCATGGTTTTTTTTTCTGTGATTCGTGTTACTGTATGGTAGGTATTTTAAATGTCTAATATACGAAATAGATTCAGTTCTAGACTTCTTTTTGTTCTATTTTATAAAATAATTATTGATATCTGTTAAAAATTTCTGTTGGTTACACTTCACTTATACATTTATTTTTTTTAAGACTATCATAATTCATAAAATAAATTATATATACTAAAAACAGTGTAAGTAGTAAGTACCTAAATAATAATCTAG
TRINITY_DN41568_c1_g1_i1	733	gi|1398031214|gb|PXX94651.1|	239	8e-88	275	hypothetical protein DF185_22945, partial [Marinifilum breve]	GTCGAAGTGTCGCGCCGTAGACCAACTCGGCTGGAGTGTGCTCGAAACCAACCTTGATCGTGTTGCGCAGTGCGAGGAGGACGATTGGCAGCTTCGTTGACCACTGTGTCGATTCGTGCGCCGTGAGCGCGGACTTCAGCGTTCGATGAAAACGTTCGACCAAACCGTTAGATTGAGCGTGATAAGGCGAAGTTCTCGTGTGTTGAATGCCGAATGTCGAAAAGAGAGAACGGCACAAGTCGGACTCGAACTGTCTTCCCTGGTCGGTGGTGATGATGTCGGGAACGCCGAATCGCGCGATCCAATTCACGATCAGCGATTGTGCGACTGCGTGAGCTGACATATTTTCGAGTGGCCAGGCCTCTGGCCAGCGAGTGAATCGGTCGACGACGGTGAGCA…
TRINITY_DN41855_c0_g2_i1	432	no hit					TGAAGGTACCAGCATGTAGAATGGTAAAACACGTCTGCCTACGGGCTGTCCAAGGATCCTTCTTATAGTCCTATTCCCGCTCCTCCTGCCTATCGAAACTGTATCAATGTTCTCACGGATGTGGCCACCGACCTAAATTCTCATGGACTTGTTGACAGCCCACGCCCATCCCGTGTTAGCGTAATTTACCTAATCTATTGTAACTATGAATATAATATATTCATTATTCATATTCATATTATTATTATAAGCACACCGATCAAGCGTTAACGCTACACGTACTAGCTGCGCACGACACAATAATATTATACTTGTGAAGTATATATATGGGTATACAGTATGATTTTCCAAGCATGATCACACTTTGTAAAATATTAAACAAATGATTTTTTTTTTTAA…
TRINITY_DN42040_c0_g2_i1	797	no hit					ATTAAGTCAATACATAAGAAATAGTTTATCTTCCATCATAATTAAACATGAAATTCAACAGTCTATCAAAATTTAAAAAAAATAATTTACACTATTAGCAAAAGGTATTATTTCTGGAGAGTTTTTAAATAATTTTTACTGTTAAACATTTATAAAAATACTAATTTCTTATGATTTAGTTTTTGAACTAAAGGCATTTAGTTTAAAGGTGTTTATTTCTAATTGGGACTGACGAAATCTATTTTACCCCTTATTTTAAAGATGGAAATAATGTACACCCAGTGAGAGGGAAACTATATGAAAAATACTGTAATCTAAAAAGCAAATAAATAATCAATAGAAAGTTATTGTAACACCTCAGCCTACAGAAAACGATATTTTAATTGATGTCGGTATTAA…
TRINITY_DN42485_c0_g1_i1	258	gi|1362362313|gb|PSE96150.1|	47	2e-22	78.6	hypothetical protein C7G88_18870, partial [Acinetobacter baumannii]	CCACGCTAGAAGCGGCGCTTGTCACTCTTCGACTGTATCTTGACCCGCAGTAGGGGCGCTTAGGTGCCCCCAGGGGCTCGTGTCATGGGCGAACTTCGGTCGGTGAATGCGCCGATCGGGGCAGCTTTGAAGTTCAATTCCAAATGGTCGGCGAGAAGAATCCTATGCAGACGACTTAAATACGCGACGGGGTATTGTAAGTGGCAGAGTGGCCTTGCTGCCACGATCCACTGAGATCCAGCCCTGCGTCGCACGGAT
TRINITY_DN42485_c0_g1_i2	377	gi|1159343952|gb|OPH47798.1|	121	2e-50	169	hypothetical protein B4U81_25600, partial [Vibrio campbellii]	GTAATTCAGCTTAGTACGAGAGGAACCGCTGAATCAGATAATTGGTTAATACGGTTGGCTGAAAAGCCAATGCCGTGAAGCTACCATCTGTCGGATTATGATTGAACGCCTCTAAGTCAGAATCCGGGCTAGAAGCGATGCGTGCGCCCGTCGTTCGCTTGCCGACCAGCAGTAGGGGGCTTTGGCCCCCCAGAGGCACGTGCCGTTGGTGTACCCCGTAAGGTGGATGAGCCTTGCGGGACACTTTGAAACGCAATTCCTATTGAGCGGCGGGTAGAATCCTTTGCAGACGACTTAAATACGCGACGGGGTATTGTAAGTGGCAGAGTGGCCTTGCTGCCACGATCCACTGAGATCCAGCCCTGCGTCGCACGGAT
TRINITY_DN42994_c0_g1_i1	949	no hit					GTTCGTCCAAGTGCACTTTCCAGTACACTTACCATGTTACGACTTGTCTCCTCTATATAAATGCGTAGGGGTTTTAGTTAAATGTCCTTTGAAGTATACTTGAGGAGGGTGACGGGCGGTGTGTACGCGCTTCAGGGCCCTGTTCAACTAAGCACTCTACTCTCAGTTTACTGCTAAATCCACCTTCGACCCTTAAGTTTCATAAGGGCTATCGTAGTTTTCTGGGGTAGAAAATGTAGCCCATTTCTTGCCACCTCATGGGCTACACCTTGACCTAACGTCTTTACGTGGGTACTTGCGCTTACTTTGTAGCCTTCATCAGGGTTTGCTGAAGATGGCGGTATATAGGCTGAGCAAGAGGTGGTGAGGTTGATCGGGGTTTATCGATTACAGAACAGG…
TRINITY_DN43054_c0_g1_i4	326	no hit					TAATAATCTATGTATCTATATATCTATATATCTATTAGTATAATTATTATAGTTGACGTATTTATAATTGTAAGCTTTGATTGTATTGATTGAAAATACATATATTATGTAACTTTTTACATTTTGTTTTGTACTTTGTAACCACCAATTGTTATTATCATCATTAAATCTTTATATTATATTATTAAAACGTGAGGCGATTTCTTGTGACAGTTATATCTGAAGTTCTACCGGGCCGATTTTCACAATTTTTTTTTAAACGAAAGTACTCGGTGTTTAGATAATCCATCGAAAGAGAAAATTCCAAAAAAATAATTATTTAAATA
TRINITY_DN43117_c0_g1_i1	1200	gi|112030956|gb|ABH88068.1|;gi|965673624|dbj|BAU03447.1|	357	0.0	695	photosystem II protein D1 (chloroplast) [Phaseolus vulgaris]	GTCCACAATGTTGATATTACTCCCTTAGCTTTCAAAAACTCGTATCCTTAAACCAAACTATTATCCATTTATAGATGGAGCCTCGACTGCAGCTAGGTCTAGAGGGAAATTATGAGCATTACGTTCATGCATAACTTCCATACCAAGGTTAGCACGGTTAATAATATCAGCCCAGGTATTAATTACACGACCTTGACTATCAACTACAGATTGGTTAAAATTGAAACCATTTAAATTGAAAGCCATAGTGCTGATACCTAACGCGGTAAACCAGATACCTACTACAGGCCAAGCAGCTAGGAAGAAATGTAAAGAGCGAGAATTGTTGAAACTAGCATATTGGAAGATCAATCGGCCAAAATAACCGTGAGCAGCTACAATATTATAGGTTTCTTCCTC…
TRINITY_DN43781_c0_g1_i4	211	no hit					ATAGAACTTGTACGTTTACTTTGTAAAAGTGGTGGGGATGCGAAAATTCCGAGTGTCACTGTAAAAAGTGGCCGACATCCGAGTTCGTAGATTTTATTTTCGCATCCCCACTACTTTAATATTAATAGTAGTGTATAAAATTTACACGTTTACTTTGTAGAAGTGGTGGGGATGCCAAAATTCCGAGTGTCACTGTAAAAAGTGGCCGACA
TRINITY_DN43828_c5_g2_i1	4919	no hit					CAAAAATGTACTGATGTAAAAAAAGATTTGCATGGTAAACACTAAACAAATTTTAAACTTTTGAGTAATTGTAACCAAAATTATATCAGCGCACAACACGTGTTTGTTTTGATCTAAAAGTACCTACATATTATGATAAACATATGTTTGATGATTGTATAAAAAAATAAGAGTCAATACTTCACTTTCAAAAAGTCAACAGAATAAAATAGAGCACATGAATTTATACTGGATGCACTAACATGGAAAGCGTCCCAATAAATATTTTCGGATGTTGGCTCAGCTTAGCGAATAGTTTTATTTTAAAACACGTTTCACCACGTGGGTAAAGTTCCTTCAAAAACCGTATTTAATTTTTAATAGCAGCATACACAATTTCAACAGTTTTGTCGACACATT…
TRINITY_DN43852_c0_g1_i4	477	no hit					AATAAATCAAACTTACTGCATCTTCTTTTTTCAGCGCCTGACGAGTGGTTAGTACCTAACTAAGATAAAATTCACCGTGACGTTGGTGATGCACGATTACTAGTAATTCCTTTTTCATTTAGTCGAGTTACAGACTTAAATTCACAATTTAGTTTCCTTTTTTAGGGATAGGTTCCATTTATTAAATTTCGCATCCCGTTGTTAAGGGGAATGTGGCACGTCTATAGCCCACAGCATTTAGGCCATAATGACTTGTCTTAATCCCTTTTATCTGATCCGATGTAATAGCGAACCACTTTATACAAATAAATAAAGTGAGGGTTTTCGTTAATTAAAGGAATTAACCAGATCTCACGACATTAACTAAAGACAGCCATGCAGCGCTTGTATCATAGTATT…
TRINITY_DN43867_c0_g1_i2	305	gi|1046809373|gb|OCL14487.1|	59	9e-23	95.5	hypothetical protein AOQ84DRAFT_280950, partial [Glonium stellatum]	GGCCAATATTTAGCTTTAGAAGAAATGTACCTCCCATTTAGAGCTGCATTCCCAAACAACTCGACTCGTCGAAGGAGCTACGTATAGAGCACCTTTCCGACCGCATACGGGATTCTCACCCTCTATGACGTCCTGTTCCAAGGAACTTAGGTCGGTGGTTACTCAGAAGCATCCTCTACAAATTACAACTCGGACGTCGAAGACGCCAGATTTCAAATTTGAGCTATTGCTGCTTCACTCGCCGTTACTAGAGCAATCCCTGTTGGTTTCTTTTCCTCCGCTTATTGATATGCTTAAGTTCAGCG
TRINITY_DN43867_c0_g2_i3	268	gi|1117359358|ref|XP_019457628.1|	89	9e-55	179	PREDICTED: uncharacterized protein LOC109358019, partial [Lupinus angustifolius]	GTCCTTTTCATCTTTCCCTCGCGGTACTTGTTCGCTATCGGTCTCTCGCCCGTATTTAGCCTTGGACGGAATTTACCACCCAATTAGGGCTGCATTCCCAAACAACCCGACTCGCGGACAGCGCCTCGTGGTGCGACAGGGTCCGGGCACGACGGGGCTCTCACCCTCTCCGGCGCCCCTTTCCAGGGGACTTGGGCCCGGTCCGCCGCTGAGGACGCTTCTCCAGACTACAATTCGAACGCCGAGGGCGACCGATTCTCATGGTGGG
TRINITY_DN43867_c0_g3_i1	273	gi|1016458000|gb|KZD03406.1|	90	6e-35	127	hypothetical protein AUP45_22295 [Thalassospira xiamenensis]	GCAATTTCACGTACTATTTAACCCTCTTTTCAAAGTGCTTTTCATCTTTCGATCACTCTACTTGTGCGCTATCGGTCTCTGGCCGGTATTTAGCTTTAGAAGACGTATACCTCCCATTTAGAGCAGCATTCCCAAACTACTCGACTCGTCGAAGGAGCTTTACAGAGATTTGGCATCCGACCAGACGGGGCTATCACCCTCTATGGCGTCCCGTTCCAGGGAACTCGGAAGGCACCGCATCAAAAGCATCCTCTACAAATTACAACTCGGACG
TRINITY_DN44058_c3_g1_i1	287	no hit					CACTCCCACACATCTATGTTATATCTAAATATTTATTAAAATTAATTACATTGATTGCTTTTATGTGTGCTGTGGTACTTTTGGTTGCTATTCTTCCATGATAGATTTTTATAAACATAAATAGTAGGTACAACGCCTATATTTTAATATATACACAAAAAGCCGTTTTATGCTCATTATACGCTTAATGCTTATTATAATGACGGATAATGGTATCAAGCAAGGCTGGGCATTAACGAATTAATAAGTTAAAGTTAAGTTAAAAAGTTAAGTTACTTTTAAATAAG
TRINITY_DN44301_c9_g2_i5	1548	gi|1418931352|ref|XP_025422710.1|	484	0.0	739	uncharacterized protein LOC112692296 [Sipha flava]	GGTATAAACGTATAGTGTTCTAAATAATTTCTCTCATCCTCAAAATGCCAAAAGTTAAAAATTAAAAAAAATTGTAAGAGAATTCGGTGAAAATGTGCTAAAATATAATATCTTGTAAATTGTGTAAAATCAAAATAAATTCGGGTAAAAAATATAATGTTCAACAACATATTGGCAAAGAAAAACACAAATAAGCATTGAAAAAACTTGAAGCTACAAAACATAATGCAGTTTAGCCATTCATTCAACAATTTTGTAAGTCTGATTTTAATGCAGACCTATGTTCCGCATTTGTAGTGGCGAATATCCCCATAAACAAATTAAACAATGAACATTTTCGGTCATTTCTTTCAAAATATTGCAATAAAATTATTCCAAATGAATCAACTTTACGAAAAG…
TRINITY_DN44304_c4_g5_i1	707	no hit					TATATCGAACTGAAGCTTGGCGTATAGTTAAGTTGAACTTTTTTTGAGTGTCAGGACGCAATAAAATCAATATATATTATTCGAATTACTTGAAGAAAGTTGCAAGTTCATATATATTAGATATATATAAGATGTACCTACAGACGGTAATTAATGGTGGATGGTAATGACACTGTAGATTAGGAGATTTAAAACAGGTTTATGTATGTAAAAATAGTAAATAATAATTATAATTTTCATCTAATCGATTTAAATATATGAGGTATAGATTAAAAAAAAAGTTAAATCGTGGAACCGTTACAATTTTGTTTTTGAATCGACTACGTGAAAATTCAAAAGTATAATGTTGGTCACACTGTAGTCTATGGAGCTGATAAAACTGGTGAGTGGAATTATTTT…
TRINITY_DN44680_c14_g1_i1	405	no hit					GCGCGGCAGAAAATACGTCAGGAAAATATTATAATAGAAAAAGAAAATATTTTGAGTTCGTAGGTACCGCGTCCCGCTATCCCGTATCAGTTTTGTATAATATTAAGTATTTATAAACATTCTAAATTGCTACCTATGGATCCGACAGTCGTCGATTAGCGACGACGCATTGTTTAACATTTTTGTTGTGACTCGTGATTTGTGAACCGATCTTCGTAAGAGCCAGGCGGACAGCATCACGATTCACGAGCGACGTTTTTTCTCATCAAACCGGATTTTGTCACTTGTGCCGTTACTCATCATGACCAGTAGGTAATAGGTAGTAGTTACTAGGTAGTAGGTACAAAATATGTACAATGGTCAATATTCAATATTGATCGACGACAGGGATGCGCCTTG…
TRINITY_DN44680_c7_g1_i1	371	gi|1028679795|ref|XP_016656746.1|	46	7e-10	63.9	PREDICTED: uncharacterized protein LOC107882637 [Acyrthosiphon pisum]	GGTAGGGTTTGAAACGGTGAGTGACATAATGTCACTGACATGTACACGTGAGTGATTGTGTTTAACAGAATTTTTAAGTGGGCTCCTGTAGGTATATCTACCATGCCCGGGTGGGGGATGGTGGCCTTTCTCTCCGGACACCGTGTCGTCCAAAGAAAAATGCCACCCGTAGCTGGGATCGAACTGGCATCGGTGCACGTTGCAACCGACGCCTTAGTACGCTTGGCCACTCCGTCTCCCAAATTTTAAATTATTTACAAAACAATTTAGATTTTTATAAAGATTGACTATAAACCTAAAATAATTACCTTGGCTTGGTTTTTGTTTATGAAATTAGTAGAAACACACTAGATTATATATTTATATTATAG
TRINITY_DN44680_c9_g1_i1	908	gi|795010007|ref|XP_011864749.1|	198	2e-48	177	PREDICTED: uncharacterized protein LOC105560328 [Vollenhovia emeryi]	AAAACATATGGTCCAATAAGTAAATCGTCTATCATTCCAGCCCAAACATTAATTGAAAATTGATGTTGGAATGTAGTTGGCCATATAACATGGGGATTTTCAACCGCCCAGATATGTGCGTTACGGTGATTAGTTATACCTGCTCTGGTAAACGTGGCTTCATCCGTCCATAAAATATGTTTCAAAAAATCCACAGTTCTTCTGTCTTCGCGAAGGAGCCACGTACAAAAAACTAATCTTGCTGGACTATCCCCAAATATTAAATTGTGAGATCGACGAAAATGATATGGATGAAGGCCCTCTTTTTTCAAAATTCTCCATACAGAGGTCTTTGATACACCCAGCCTTGCAGATATGCGACGGATACTTGTAGTCGGATCCCTAGTAATTATATCCAAC…
TRINITY_DN44815_c8_g1_i1	389	no hit					GTTGTACATTTGTAAGACTGAGAGTCACATGCGAGTGAAACATTCTCTTAATATGTCATAAATTTTTAACTGAGATGCTTGATGTACGCATGACCGAAGATAAATGTCACAAATTTGTCTAAGTGAATTGTTATTATATATGAACATAAACCAACAGTTAAACATGTGATAGTTTGCCTCACCCGTGTGAACATCAAACATGTCCGTTAGAGACTCTTAACTTATATGTGCTTGTAAATTGTTTACATGGGTGATATGGCCACTATAGGCAGGGATGGCAAATAAGATTTGGTCAACTTGTCAATTTATGACTTCAAGAGTCTACGGTTATTCGTTTTGGAATTAATACAAAATATCAAAAATTAATTAAAAAAAGAAAGAGAAGAGAC
TRINITY_DN44879_c8_g3_i1	436	no hit					CGTAAATTTATAATGTGATTGATAGCAATTTAGTAAGTAAATAGTTAAGATAGTCACAGATCGCTACACGTATATCTGTTTCAAAAATTATTTAGGTACTGTTTGGTACCTCCATTGCTCTGTAGTTGATTGTAGTTGTGTGTTACGTTATACAGGATTCTTTCTCAGAGTTGTTGGCAGATGATCAGTCTCACAACGGTGATTCACCGACGAATTTTCCTCCTCGATCGAATTTAGAAGACAGAAAAATTTTCAAATAAATTTCGAAAAAAAATCTCTTATTGAGACACCCGTCCACAGCGCCAAATTGTAACGTGCTCACAACCACGGATGAACTGATGGAAGTATTTGAAATAATGTACGAAGATGATTGTAATATTTGTATTTATTTATACTCAA…
TRINITY_DN44907_c3_g1_i4	1729	gi|641655179|ref|XP_001946836.2|	354	0.0	685	PREDICTED: GPN-loop GTPase 1 [Acyrthosiphon pisum]	GATAGGAAAGTAAATCTAGTTGGTACTTTGTTGGGTCAAAACTCAAAAGTAAAAAAGTTAATTTTTAAACAGTAATTTTCAAAAGCATCGTCGGGTGGCATTTTGTCGGATTTTGGTGATGGTGTTTTGTCGCTATCACGTGGCCTTATGTCGGGTAGTTATTTGTCGGGTGGCTTTTTGGCGTGCTTCCCTTTTGTGCAACACACTGTCTATCTTATCGTGCTTTTACCACAGAATCATTTCAAATGATTAGATTGTTGTCATCAAAATATGATAAAGCATGATATCTTGTTTACACCAGTCAGTAACTGAATTGGCATTTGGCGAGGCGAGCTTTAAGGCTAATGTGTCTAAAGTGCTCGACGTGCGCCCGCTGTATAATTTAATATTAAGCATTAA…
TRINITY_DN44917_c4_g1_i3	325	no hit					CTTGCAAGCAGTCCCAAACCCCATAAACAATATATTTATTTGGAGGGAAACTGTCACAGGCTACTGTAAGTATTAATATATTTAACATGTATAACTGAAGGTAGTATAAACCTCATTACATATAATATGTTATCCAAACCATACTAAGCGGTTCTCCTTGATAGTTAAAATGCCATTAAGTTAATTAGCAATCTTATCTATATCATATCTATGTACACGAGGCAGTGGATTCTTCACTACGAGAACAACAACTTTTACTCCCACACCCAGGGCACCTGCGAGTTCCATCCGCCGATCAGATCAAAGGAGCCGACATAGTATAAAG
TRINITY_DN44929_c8_g2_i1	3447	no hit					CGATAATGTAATTAGCCTTTATATAAACCTTAATATACCTACTTATGTTATAATATTATATCAACTAACAATGTTTATTATACTTTTCCGTTTTAATATAAAGCCGGAACATATTCTGGTATCGAAAAAATGCAGTACCTATTTTTCGATGTGTTATTGAAACTACCACTTATATATAAGTACCTACGATAGGATAGGTTAAAATTATTCGTAATCCGTTATATGATTATACACTTTGGTAGAATCTATTAAAATATTCATAATAGTTTCGAATTCTGGCCATGGTGTACGCGCCTAATATGGCTATAATACCTCTGTATATAACAGTATAACACACACTCACACACACACACACACACACATATATATATATTATACATATTATATAATTTATATACC…
TRINITY_DN44972_c2_g1_i3	332	no hit					GAGGTATTGTTTCGAGAACGTATGAAATAATTGATAACTTAACTTTATAAAATTGAACTCAACTCTCCTAATACAAACTATGCTTACAGGGAGTGTTGCATATTGTCTCTATTGTCTTGTTTTTCAAATGCATTGTATTCTTATTTGTGAAATAAATTATTATTATTATTATTATTATTAAATATTTTTTTGTCACGCCGCTCTAAGCAGATTTTAAATTATAAGATGCAGTGATCGAGAAATATGTAAACGGGAAAAATAATAATTTATAATATACTGTCAGTAATGACTCATTAATGAGTATTATATTATATTAATACCATATACAAAAT
TRINITY_DN44977_c4_g1_i1	424	no hit					CGTGTCTTGGCACACCCCGTAGTTCCGCCTATGCCATACTCACAATATCGGAAAATATTTATATTCCTAATTATAAGGAGCAGTTGCTCCAGGCGGCAGGGGCGGCCAAATATTTAAGGGCGGCAAATAAGTCGAAAATGTCGTTTGTAATATAATAAAAATAAAATATATTAATTATTTTAGTTTACGAATTTACGATGTCAATTGTCGGAATATCTAAAATCGTAATGGAATCTAATATTAGAACTATTAGGTAGATTAGGTGCTAATTTAACTATTTTTAATATTATCATTTATCACTATTCACTACATATTATATTGACATGTAATAGCCGCCGGGTCACCAATACAATATTACCATGTACCACAGAATAAAATATTTCCATGTACCAATGACAT…
TRINITY_DN44988_c3_g1_i4	1165	gi|1028714493|ref|XP_016661431.1|	237	2e-124	366	PREDICTED: trehalase-like, partial [Acyrthosiphon pisum]	CTATTGAATAACTCAGCACAATGTAACAGTTGATAAACATGGAAAGAATTACATGCTTGCAGTATATAGAGATTCTTCCACAGGACCACGACCCAAATCATTCAGGGAAGACATTACGGAAGCAAAAAACCTTAAAACCAAAGTTGAAAAAGAAAATTTGTACTCCGAGATCAAGGCCGCTGCGGAATCTGGCTGGGATTGTTCGAGTCGTTTTACTGAATTTACCTGAATGATTCCGGTCGTGGTCCTGTGGAAGAATTTCTATATACTGCAAGCGTGTAGTTTTTTCCATGTTTATTAATTGTTACGTTGTGCTGTGTTATCCAAGAGTTGAACTCCACTTCCAAATGTTCAATATTTTCCATTACAAATTGGATATCATTTGTTACATCTACATAA…
TRINITY_DN44997_c10_g6_i1	468	no hit					GTCCATAGAAAATTGCAATTTCACCCAAATATATTAATTTTCAATTTCACAAACAATAACTCTACCTGCAGATATACCAGTTCGAAGTTCAGACTTTAAAGAGATGCTATTGCTGCGACTTCTTAAAAATCAATTAAGCATTAATCAACTTAAAATATTTATAACTTCAGTTGGGTAGTACGATTTTATCATTATACGGCACTCCTTTTCTTTTTTTATCAATTACTCATATAATATATATTATTTTTATAATATATTTATATTTATGTGTATACGTAACCTATATTATATATTACATTTTGTCTATAGTCCTATAGCATAGATTGTAAAATAATATATTGAGCATGAAAACAATTTAACTTATTTTTAGTTATAAATATTTATTTTTTTTTTCTGATT…
TRINITY_DN45005_c11_g1_i1	903	no hit					TTTTATGATATTAATAAATTCAACTTACCGGCTACCATATTAACAATAAGTAATAACAATATAAATATAATATAAAATATCCTCACTGACAAACCTTCACCGCTCAGAATCGTTTTTCGTATACAATGAATTCAAATTAAATACCATCCATTTTACAGCGACCCACTTGAAAACTACTTACCCACCTTTTTTAATAACTTATTTACAATTTTGTTGTATTGTAATATCTCTACCTGTAACCAAGTATCATTGAAATTGTGTACTATATATGTCTATATACCTGCTTAATTTTATACTGCAAATAAATTAATAATAATTAATGACTACGTCTGTAGTAATAAAAAACTATGCGAGACACCAGCATTTGGATCACACACATACCAATTAAATAGTATGTCA…
TRINITY_DN45010_c0_g1_i1	1544	gi|345543|pir||JC1348	150	2e-18	94.4	hypothetical 18K protein - goldfish mitochondrion	GATCTCCCAAACCCACTCCACCTTACTACCAGACAACCTTAGCCAAACCATTTACCCAAATAAAGTATAGGCGATAGAAATTGAAACCTGGCGCAATAGATATAGTACCGCAAGGGAAAGATGAAAAATTATAACCAAGCATAATATAGCAAGGACTAACCCCTATACCTTCTGCATAATGAATTAACTAGAAATAACTTTGCAAGGAGAGCCAAAGCTAAGACCCCCGAAACCAGACGAGCTACCTAAGAACAGCTAAAAGAGCACACCCGTCTATGTAGCAAAATAGTGGGAAGATTTATAGGTAGAGGCGACAAACCTACCGAGCCTGGTGATAGCTGGTTGTCCAAGATAGAATCTTAGTTCAACTTTAAATTTGCCCACAGAACCCTCTAAATC…
TRINITY_DN45044_c5_g4_i1	266	no hit					TCTATAGGAGGAGCCTTGTATTAAAGTTTCAAGCTTTTTTACCTAACAAATAAAATTGACATTCATAGAAAAAAAGACTAATAAAATGAGTATTACCTATGGGCTAGGCCAGTATTATGGCTAATGGCTATCTAGTATCTACATATGAAAAACCAAAATCTGTTTTATCAGTAATTATTTTATAGGTTATTTTAACTGTTTTTTTATAAAATATATATAGCACATAATATACAGAAAATATTTACATACCTACTACCTACGACGTG
TRINITY_DN45047_c9_g2_i1	776	no hit					CTGTGCAAATTCGCGCGCGCGTGGGAGATTGAAAATATTTTTAGTTTTGGCTCGGTGCACGCGTGCACATGCATATTATGCGCTGCACATGCACGTCATGCAAACTCAGCTGCGGCCGGACTGCCCTAGAGTATGCGTGTATATATGCATATTATTAACCGACGACGACGATAATAATATAATATGTATAACTATAATACGCGCTTATATTATACTATTATTATAATACCGTATACCGTATAATACCGGTCAGCGACGAGGCTATAAATCGTTTGTATAATATGCGAGTGGGCGCGCGGAAAAGATCCATTCGCCCGGCAGATTTTCTCGCGTAACTTATATAGGTACACTGCAGCGACTTGTATTATATTATTATGTACGCACGTATTATTATTTTGC…
TRINITY_DN45236_c10_g5_i1	368	no hit					AATCATAATAATATAATAATAATAATAAAAATAAAAATAATAATAATAACAAAATAAACATGAATAGTTAATATTACTTTTTGGTTTTACTTGGCAAAGACAATTTATCTACGGATGTATTTCGTGTGTTTAAAAATTATCTAAAACTTAATTCTAGTGCAGAGTGCATCACACCACCCTTCCCCCACAAAAAAAAAAAAAAACATTTAATGATTCTTATGTATTTAAATTAAATTTAAATTTATAACTATGGAAGACATATCTACTTGCCTTCTGAACACAATCAATCTTAAATTTAATAATAATTGGGAGAGTATCACTGTCCGTTTTTCATGTATTTTTTTTGTTTTTTTTTTTTTTTATTGTAT
TRINITY_DN45237_c5_g2_i2	739	gi|328696451|ref|XP_003240028.1|	45	9e-18	93.6	PREDICTED: serine/arginine-rich splicing factor 4-like [Acyrthosiphon pisum]	TTCTACATAAGATTTTCTATCCGTGTGAACTTTTTTTCCTCGATAAGCAGCACTCCTACGTTTTAAGTCTCTTTGCTCTTGCAAAATCTCAAGCTCAGTTTTGGGTTTATCGTCAGTTTTATTATAAACATCCACACTAAAATTAATATGAATAATAATTTATTTAAAAATATCTATTATAGTTTTGGCATGCATTATTATTTAATCTATAGTGTTAGACGTTGGTCCAATTAAAAATCGGTCCACCTTGTTGTTGACGTTAATGACTTTTTATAAACTTAATACTTTTGTAGTATGATTTGTGAAATTCATTACTAGGACATGGATATTAATGTTCTTAAAAATATCTTATAAATTATAATTAAAAATGTACCTATTTATGAGTTTATGAGGATGTCA…
TRINITY_DN45261_c3_g1_i1	428	no hit					ACGCACTTGCAAGACGGAGACAACACATGCGGGTATCACGTCCTCTTAAGCGAAATATTAAAACTGACCGCTACACATCCTAAGTAGATGGTCAAGTGAATTGCGTTAAGCACGTTAGAAAACCATTAAAGTTTTAATTGATATTATACTAATAACCAATACGAAAGTCAGAGAACGTTATCTGCAGCTTTTCTGCTGCAGTTGATGGTAATATCCTCTACGTCGACGCATACGTAGATATCCATAATATCTATACCCATTACCCGGCACAGTGTTTCAAAATAAATAATAAATATGTATAACGAAGATTGCATAGGTATAATTACATGCATATGTATGTCTTAAAAATATAGAACGATTATATTATGCTTTTATGATGTTGAACTATTTAAATATAGT…
TRINITY_DN4529_c0_g1_i1	746	no hit					GATGTCATTTCAAAACAACAATTCTAAAAAATAATTATATTTTTAGTATATTTTATCGTCATACATTTTTTACTTTTTTGAATGATACCATATTATATAATAAAACAATATTTTTAAAAAAGTTGAAATGTTTCAAAATAATAAGTGTTTACTCTTAAATTAATTACCTGGTGTACTTGACGATACAGATACACGAATGTATTCAATTAATAAATACAATCATGATACGCCAAGTTGAGCCATTTGTTTCGTGATCATTCATATAATATGATTTATGACAAGAGTAAAAACCAATACTTTTTATTTCATAAACGATTTTAAATTCAAGCACGTATCGTTTGACGAAGTAGGAAAAGTACGGCCATTTAAAGGGGAAAATCCAATTGTTCGAGACAAGCT…
TRINITY_DN45295_c4_g2_i3	539	no hit					ATAAAATTAAGACAGTTCAACAATTTTATATATATATATAGTAAAATACAAAATATGCTTAGGATAAAAAAAACACACAGATATAACACAAACAATCGTCTAAAGCAACCGTTCATCAGAAACAGGTTCACTATCATCCTATGCAAAGGATTAATATATATATATATATATATATATATACTATTATATAAAGCCCTGTCACCAAAAAAACTTAGCTGAGATAAACTTCAAAGTTCAAGAAGACATGCTCGACTTATATAATTCAGCAGTTTTCTTTTTTACCTTTAGACTTTTTTTCATTTATACGGATTTTTTATTGTAATATCATAATTATATTAGGTATACAGACATTGATAGATCTGTCCTAACGTAAGCCTACATTCATAACGTCAAGCCGAC…
TRINITY_DN45325_c21_g1_i1	549	no hit					GGGAAAAACAACAAATAAATCCAAACATTGTTATTAAAATAATTGTTAAGTAAGCAGGATTACCTAAAAGCTTTTTGCCTCCACTTAGAACTATTTTTAATCGTATCTACCTATAGTATAGGTCCTATACAGTGATTTATCGTTCAATTCGAATTTAACACATCTACTACAGAGACTTACTCAATGACGAAGTGCACTCGACCGATACCTACTGTTCAGCAGAGTTGTTACCTACTTATGACGGTATTTTTTATACAAATCGTCAAGTAAAAATTTGTCGTAAAATGTATCCCTACTAAAAATATTCCACCCTGTGAAAAATCCGGCGCACGCCGGATTAATAATACCTAACAGTGGCGTAGCCACCAGGGGGTTGTTTTAGATGTTGAAACACCCCTG…
TRINITY_DN45326_c0_g3_i1	683	no hit					CTATTTTGTAAAAAGCCAACTGTCGTTAATTCTTAAAAATAAAATAAATAAATAACGTAAGACAGATTTTTACCGAACTTAATGTATTGGTAATTAATTATAATATAATATTTTAACCGTTCAGACATTATCACTACTTAGATATCTACGTATATTGCTGTATTAATCTATTTCGTTTGCTTTTCCCCTTATCGACGTAGTTTCCCATTTATAGAATGGACTGGAAACGAACAGTCAGGAAAGTGACGGGGAACCGGGCTGCTTATGGTTTGAGAGTCTTGTACGAGGGGAAAATATTGCAGCCCTACCACCATCGACTAGCTATCAATTATCATCTAGTATATTATACGATGTGTGTATTATTATGTAGCACTCAAGCAAGGCTTTCATTCTACTCCC…
TRINITY_DN45374_c6_g5_i2	751	no hit					TGAGATTATAATTATCATTAAAATTATTTTCTGAATATCTATTAAATTAATTAAATTGTTCATGTAAGTTTATGTATAGTTGATTTTGAAATGAATTTGTTTTTGTTGTCCAATAAAATGGAAGGTAGATTTGTCCTAAGTTTAATAGGTAAGTATTTATAGCGATAATATTGTTATGACAATAAACAGGGTGGTGTGGGGGAAAGACCCCCCTAGGTCTTCTTTAAAATTGTATAAGAATTGAGCGTCACAATGAAACATTAAAAAAATTGGTAGGATTTTTGTAAAGTTTTATTTTGTAACATCCAACAGACGGCACACTATTACACCAATGAGTAATGACAAATCAGTAATCAGTAAAAAATATACATACATTGATTTCATAAATATAATTATTAC…
TRINITY_DN45439_c5_g2_i1	234	no hit					ATATTATTTGGTGTACCTACTTATTTTGATCTATAGAAATCAAATTTCGGACAAATAGTTTATTGGTAAGTCGTAAGTATTTCAAGTTTTTATGAGTCCAACATTTTGTGGAGTACCCTTGTACTACTCCACTCCACTTATTCAAGCTTTAAATACTTACAACTTACCAATAAACTATTTGTCCAAAATTTGATTTTTATATTGTATATAATATTATATATATATCAAAATAAG
TRINITY_DN45444_c11_g4_i1	554	no hit					GAAATGTTTGTTTATAAATGGTTGCTATTGGTTCTATGACAAATAATTAGTAAAAATTAGTATTTTAAATGTTTGCCATTGTTGCACGCTTATAGTTTCAAATAAAGAAATTATATCTTAAAACAAATATAGGTAATAGTTGAATGTATATTAATTGTAGCTATTATTATATATAGGCACTCAAAAACTACCTAATAAATTTTGTGAAAATTACAAATTATTCTTGGAGATACCAGGAAAGTTCAAATATTAGTTTGAACCACGATCGATTTATACAAAGTGATAAATCCAATCCACCTCAAATGAATTGTCCATCTTGGTCGTATTAGTTATCAAAGCGATGCAAATTTGCCAATGAACTGAGGTAGGCAGGTACCTACAATAAAACAAAGATATACA…
TRINITY_DN45513_c1_g3_i3	390	gi|1473044130|gb|AXU98878.1|;gi|1473044224|gb|AXU98970.1|;gi|1473044288|gb|AXU99032.1|	120	8e-26	107	hypothetical protein (mitochondrion) [Brassica juncea]	ATTCGATTTGTTGTGGATTGGATGATGGAAAAACCAGCAAGCCCCTTTCATTTAATTTTAAGGGCGCAGTGAACTGTAATTGTGAAAAGGTTGGAAGATCTGGCCAAAGAAGGTGATAGCCCTGTAGATAGTTCCATGGTTCGATTCTGTAAGTCAAACGGTGTTTGAATTAGGATCGCTTCGTAGCGAGAAAGGGGGACCACCCTCTAAGCCTAAGTATTCCTCAATGACCGATAGCGTACAAGTACCGTGAGGGAAAGGTGAAAAGAACCCTAGGAAAGGGAGTGCAATAGAAAGAAATCCGATGTGAACAATCAGTCGAAGGGTGAGGAGCGAAAAGCGCTCACCTGAAGTATGAGGGTGAGGAGCTGCATACCGGGTGAGATTATC
TRINITY_DN45513_c1_g8_i1	657	no hit					GTTTAAATAAGTATATAAAGAAACTATTAGGGATAGCAAGCTAGCTATATATTAAAGAAACATTTGTAAAGTTGTGGGCTGGATGAAATTTAATTAATTATACCACATGCATTCTTAGAGAAATCCAATAATAAACGAAGTGAATTGAAATATCTTAGTAACTTTAGGAAAAAAAATCAAACGAGATTGTTATTTGGTGTCTTCTGAATAGCAAAAGCCTTAAAAAAAATAATAATGTATTTACCATTAAATCATATTATGAAATAAAAAAATACTATTAACTTAGTATTTATATATATAGTTTAGCTTATATATAAGTATAACGGAAAAAAATCTGTTGAAAAATAGGGGAACCTTCCTCTAAGGCTAAAAAAAATATATAAGCGATAGAGTAACAGT…
TRINITY_DN45522_c1_g1_i1	390	no hit					GTTTTTTGTTTTTGTTTTATTAATTGTTTTCGTTTTTTGTTTTTTTTTCCGTTTAATAACGTTTTTTAAAAACGTTTTCCAACCCTGGCAAGAACGATTATTAAGTCTGGTCGCGGCAGGATTGCAGTAAGTATAAAGAGAAAAGATCGCCTTAAAATAGCGTGTGCAATACAACACACGAAAACAAGACGGGTTAATAATTACAGTTATCAACCCGATTCACGAAAAAATTTCTTAAGAAAGCATAAAAAATTTGTGAAAATAAAAATAATGAAGTTTTAAAATACAATCATCTAAAAAAAATACAATTTTTTACTATACTACCTACTATAATCTGAAACCAATATTAGCTGTTTATAAACATGGAAACTTATTTTATAAAATAATTTA
TRINITY_DN45721_c13_g1_i2	290	no hit					CTGGAATAACTGATCTACAGTATGTAGTTACTGGATTCTCGATTTTGAATTCTCTTGGTAAACTTTCTTGGATTTTACGTTCCAAATACGCTGTATAATAACTTGCTATAGAATAAATGATGTCTTTATCGGATTTGCAATTGGATACACCCAGTGCTTTTTTAATTTCTTCTATTTTTTCTTTAATTACAGACCAATTGAATTGTGTTTGATAAACTATTTCAGATTTCCAATCGGTGACTTTTAAATCTTTAGATTTCTCAAGGTAGAGCGTCACATCTGCTTGTGAA
TRINITY_DN45739_c1_g8_i1	314	no hit					ACCCTAATTATAAGTATCTAATTATTAGTAATTAGTTGTACCTACAGTCACATTCTATATACTTCACGGTTTATAATTAAAAATAATATATGTATTTCTACTATATCTATTTAAAATTTAAAGGGCTCCAGCGTATCGTGTTATACATATACTGCGTACGGTATCGCGTTTTAAGAGGATTGAAAGCGGCGGTTTTCTGTCTTTGACTAACACACGTGTAGTGAGATAAAAATAAAAAAAGATAAAAATAGAAAAAGGGAAGTCGGGGAAGTGCGGAGTAGTGCGGCAAATTACAAAGGGTATGGGAAATTAAG
TRINITY_DN45761_c3_g1_i1	478	no hit					TAGAAAACGACATTCTACACGCACGTATGTTTACATGGTTTGAATACTAATATTAATTGTATATTTCAACAAGGGACACATGAGGGCATAAGCTTTCGTTCAACAAGGGGAGTGTTATTAATTGGTATTATTAAACATAGGAAATAAGCAAGGATGTAATAGTTAGTAAACAAATATGAATTATAGTATTTATAAAACAAATAGAATTATGAAATTAAATAAAAAACCTCATCAATTGACTGATATTGATACATAACAATATAAACATTTCAACATAGAGGGCGCTGTGATAATGATTTACAAATGTATGTAATTATTGTGTCTCATAACTCATGAAATTATGATGATCTAATTTTTACGTATCCACTGAGTATGATGAGACGCTTTATAGGCTAAAGC…
TRINITY_DN45776_c4_g9_i1	215	gi|1252313594|ref|YP_009430358.1|;gi|442803210|gb|AGC78945.1|;gi|1192789197|gb|ARR27490.1|	70	3e-42	147	orf187 (mitochondrion) [Bupleurum falcatum]	AAGAAGAGTTTGATCCTGGCTCAGAAGGAACGCTAGCTATATGCTTAACACATGCAAGTCGAACGTTGTTTTCGGGGAGCTGGGCAGAAGGAAAAGAGGCTCCTAGCGTGAAGGTAGCTTGTCTCGCCCAGGAGGTGGGAACAGTTGAAAACAAAGTGGCGAACGGGTGCGTAATGCGTGGGAATCTGCCGAACAGTTCGGGCCAAATCCTGAGA
TRINITY_DN45827_c1_g1_i10	301	no hit					CTCTGGTCTCAACTTTATCTTGTAACTTTTTTGTGGATGCGGCAAGCTCGGTGTTCTCTATCCATTTAAATCCAATTAAAGTATTTGGACCATCTTCTTGCAAAATTGTACTTAATTTTTTTTTATAATCATTAGTGAATGTCAGAATGTCTCTTCCGGCTTTATCTTTTGTAGTATCATATACCGTTACACCCATTAAAAGCCCTAGATGTTGGAGCATAAAGTCAACTCTACGTTGCAATTCTACATCGTGCTCTTTTTTTTTTTCCAAAAATTTAACTTCATAATCATCTTTTTTGCT
TRINITY_DN45827_c1_g2_i5	480	no hit					CACCTTCTTTTTTTTCCTCTTGATTTTCTTTATTCTTCAAACTTGTAGTCTCACCTTCACCTTCTTTTTTTTCCTCTTGATTTTCTTTATTCTTCAAACTTGTAGTCTCACCTTCTTGCAATAATTTCCTTAATCTTTTTTTATAATCATCAGTGAATGTCAGAATGTCTCTTCCATTTTTATCTTTTGTAGTATCATATACCGGTACATTCATTAAAAGCCCTAGATGTTGGAGCATAAAGTCAACTCTACGTTGCAATTGTACGTCGTGATCTTCTTTTTTTTTTAAAAATTCAACTTCATAATCATCTTCTTTGCTTGCGAGTTTCTCTCTTTTTACACCTTCAAATATAGCAAAATTATCTAGAGTCATTTCACAACTCAGTGCTAATGAACCCC…
TRINITY_DN45866_c0_g5_i3	1060	no hit					TAATTTTATTTGAATTAATCTGTTATCCTATCTAGATAATTTTTTGATTATCTATGTCCATTGCCCACGGACTAAGATATTTTAGTCCGTGTTTATGTCTAACACTGCCAATAACCCTATTCAAAGTTGTAAATTTTCAAACACTAATACATTTTCCAAGGTACGATATATTCGGTAATTACCGAGGTATGGTATTTTTGGTAATTACCGAGGTACAATTATTTCGATAATTACCGAAAATACCGTATAACTGGTAATACCGAAGATACCGGTAGTAAACAAATACCGGATACCGGTATTAACATTTTAAATACCGCCAGCCTTACTATATTCTATTCATACCAGGACAAGGAGAGTCTATAGAACAACTGACAACTGACAACTGATAAATGAATAAAC…
TRINITY_DN45874_c5_g2_i3	249	no hit					GTGATTTATATATGTACCTACCTAACTATTTTCTTTTTACATTTCTATATTATGCATAAAGAAAAAAGATCAAGTTACGTAGTCATTACATTTTAATTTTAGATTCTGAGTGGAACGATGAATGTATTGATTTTACAATGATGTGTGTTTTTTAGATTCTGAGTGGAACGATGAATGTATTGATTTTACAATGATGTGTGTTTTTTTTATTTATTTTTTTTTTTATTTTTTTTTTTATTTTTGTGTCTG
TRINITY_DN45892_c0_g3_i1	318	gi|643714722|gb|KDP27127.1|	90	2e-24	101	hypothetical protein JCGZ_22036 [Jatropha curcas]	GGGCATGAACGGTACTCGGTCCTCCAGATTTTCAAGGGCCGCCGAGGGCGCACCGGACACCGAAGACGTGCGGTGCTCTTCCAGCTGCTGGACCCTATCTCCGGTTGAACCGATTTCAGGGTGGGCAAGCTGTTAAAAAGAAAAGATAACTCTTCCCGGGGCCCCCGACGACGTCTCCGGATTTCCTAACGTCGCCGTCCGCCGCCATGTCCCGGTTCGGGAATATTAACCCGATTCCCTTTCGATGTTCGCGCAAAGTGCGCCCTTGATACAGGGCTTCCCCATCTCTTAGGATCGACTAACCCATGTCCAACTGCT
TRINITY_DN45898_c11_g1_i1	355	no hit					CAAGACTATTGGGTTTTCACCGGGGGATGGATATTATAAAATATAAAACCAGTTCGTCGTTGCCGATAAGGTTTTCTTTATTCATACAACGCCCCCGCCGTCGGCATAAATTATTGACGTAGGCCGCCTGAATGTCCGGAACACGCACTTCGTCCGTTCGAGCCATTCTCGTACAAATCCCCACCACCATCACCTATATATCACATAAACGCGCGCCGCTACGACGGTCCTGTTATTATTATTATTTTTATTATCATTATTATTATTATTATCAACGCCGCTGTCGCTGGGTCTTTTATTTTTTTCCGTGCTATGTTTTTTCTTTTCTTTTCTTTTTTTTTTTTTCCTTTCCCGG
TRINITY_DN45912_c0_g2_i1	714	no hit					TTTTTCATATTATGGTTAGGATACCTATCGTTTCCTCATTGCTTCTATATAAATATAAAAAACTACAAAAATCCACGATGCTCCGACCCTTTTGGTTAAGCGACCTAATGACGCTCGAGTTGTCACAACAATACTTACTTAGGATTTGTTCTAACTATAGTATAATAATATGAACTTACGTATGTATATAAATATTTCTAATACTATCGTTATCGTGTATTTACACAAAGGAAGATATATTACTCGCATCGTTTACATGGCTACATGACTATATTATGGACTATGATATTATATAGAATATAATAAGACATGAAAAAAATAATAATTACATAATATTTACATACAATTAGTACCTATAATAGTCATACATTAATGACGTTGCTGATGTGCGTTGTCGCC…
TRINITY_DN45986_c11_g1_i1	229	no hit					AGGAGCTGATTTTTCACTATTGGCCGGATATTATTATCATTATTATTATACCTATTTGTTTTTATATTTATCAAGTTTCAACTGTGGAAAATTAGATAATATAACTTATAAGCAAGCCGTAAGGACATACATTCATATATATACTTATTACTTCTAACGGACTACCTATAGCCAGAAGTGTGCTCGGGAATTTCCTATGAAGGAGGGGGAGTATAATGTTATATGACAG
TRINITY_DN45996_c8_g6_i1	259	no hit					GATGAATAATGAATTTTTCGAAGTAACGTCACACGGTTTTTTTTAAAAATATTGTAAAATATTATTCGTGGTTGTTTTTCATTGATGATTGGTCTCTCTTTTAGCATTGTTTCGCTGTTATATTGAACTATAATTCATTATCATTTTTGGTCACTCGTTTAATGACTGCCAAATACCATGTTCAATTCACCAGTTATTAGATTCTGAGTGGAACGATGAATGTATTGATTTTACAATGATGTGTGTTTTTTTATTTATT
TRINITY_DN46036_c2_g5_i1	476	no hit					TATAAATGATAATTATGCATTGTATGATCATAAATGTATCTCGAGTTGGGCAAATAACGTGTGGGATCGGCATGCACGGTAATATTGAATATAGATATACGTTTAATACATGTTTGTACATATGTACGTGTGTGTGTGTGTGTGTGTGCGCTTGTGTAGGTATATACGTTTAATACCCGTTGCTGCGCGGGAAGTATCGTTTCGGCGGCAAGTAGTGGTGGTGGCGGTGGCTGTGGCAGGGCTGTGGCTGTGGTGGGGAGTAGTGGTGTAACGGTGACATAATCTATGGGACGGGAGTAGTGGTGGTACGGCGGTCCGATCTATGGCTGGGCAGCAAGTAGTGGAGGTGGCGATGGCTGTGGCTGTGGCTGGGGAGCTGCGGCTGTGGCTGTGGTGGCG…
TRINITY_DN46041_c0_g4_i10	1014	gi|641653195|ref|XP_008178699.1|	113	5e-58	197	PREDICTED: trypsin-1 [Acyrthosiphon pisum]	ATTCAACACATAAATATAATATTTATTATTTAATACCTCTCTGATCAGACGTTTAGTAAAAACAACACAATCAATTATTAACGGCGCCAGACAACATTCACATTATAAAATCATGAACGCATCGTAAATCATATAATATATACTTCAAGACCCCTCCGATCAGAAGTTCAGTAAAAAGAACACAATAAATTAAGCACAGCGGCACCTTTTGTTATACCACACACAAAAAAAAAAATTCATTAACAAATCAATACATTAACGTAACGTTCAATCGGTACACAACGACAAAGAAGGGATTACACAAAAATCGTTCAATAGGTATAAGGATGTGACAAAATCAACACTCTCGCCAGCTCGCCAGTCCAAGAGAAGACAGTCTCTCAAAAGAACCCTCAAGAA…
TRINITY_DN46050_c0_g5_i1	595	no hit					GGTAGATATCATATTTCGAAATATTCGTTGTTTAATTGCCTAATTAAGTTAACATAATAATTGGGAACTATTTGTATTTTTATTTATTATAACATCTAAGATCTAAATAAAGCAAATAAAGTAAAGTTAAAGTAAAAATTATAACAAGCCTTATATCAAAAATGTAGGTACTTACCGGCCAAACATCAAACACAAGTACAAAAATTCTCTATCAAATATCAACATCTCTCGTCTTAAAGTAGAACTATTTAATTACGACTGAAAACTTTTCGCTGTTTTTGCTAGCTACCTCTGTCGATTTAATATACTAATATGTAATAAAATATATAATATGTATTTATTCATTGTAAGTTTATTTAAAACCCCTCCCAAAAATATATCCTGGTTGCACCACTGAAT…
TRINITY_DN46105_c1_g1_i1	1166	no hit					ATTTGTAAAATGTACAATTATAATTTTTATACTTAATTTTATATGATTATATAACTAATGTCAGAATTTTAATCAGTTGCAAAACAATTAGAGATACTCCAAGGTAAAGTTTACAAAACTAGACCTGATACTAAAATTAAACACGTTTTAACGAGTACTTCTTTGTACTTAGTTTAATGACACAATTTAATTATTAAATTTTTTCGTCACGACTGGAGTCACATAACAAAACGTATTTTTGGAAAATAAGTAGGAAAACATAAATAAAATCAGAAATATTGTACGTAATTCTTTTGGGATAGTGTCAAGGTCGACATAATGTAAGTTCAGAATTAAGTGTACACTATAATTACAGGTTTATAATATAGTCTTAATATAGCAGGCACTCGAGTACCTTTG…
TRINITY_DN46126_c8_g1_i3	3817	gi|641665271|ref|XP_008183314.1|	487	0.0	950	PREDICTED: uncharacterized protein LOC103309509 [Acyrthosiphon pisum]	CGATCTCGTTGCGTTTGTGCGTAACACACCGGTTCCGGTCGCGCGTGGCGTTGTAACGGCGATCGCCGGCCTGATTATTGTTAAGACATACGTTTATGCTCTAGTGTCAATAAAAGTTTATATCCGTTCTATTATTATTAAGTCGAATTAGCGATCGTACAGCGTTGTTACCACGGCGGTGAGTGACACGCGCTATAATATATTATAGTGGTGCGCGGGTGTGTTATATTCGTACCTACGTTATATGATAATATAATACTGTTACCGTGATTGCGTGGCTGGTGTCATATCGGTCTATGGTCGGCGGCGGCAGCAGCGTTCCCGGCAGATGTGCATGCGGTCGGGTATCGTTATACTAATATTATTATTGTAAAGCCATGGTGGGCTAAAATCGTTACA…
TRINITY_DN46210_c7_g1_i1	246	no hit					ATATTTGTTCAACCATTTGCATGTGGTTGCGAGTAATGTTGTAGTCTGGGGATTTTTTTCCCGGGCATTTTTATTTCGATTACCACAAACAGTATATTATTATTGTGAGAAAATGAAACTTGAGAAAATAAATATTTGTTTATTTTTGTATAATTTTTTTTTTATTTCTAATTGGTATATATATATGGAGGTGTGTGGACATCGTCCCCACGGGTTACTTTTCATGTGATATCAGGTGGAGCTACA
TRINITY_DN46219_c7_g2_i2	949	no hit					GTTACATCAAAAAATTGTCGATAGAAAATTGACAGGGAGGACACGTGCCCCTCTCCTGAATACGCCACTGTTCGAATGTCTTATTGTCTTATTGATTAAAACAATGCTTCTCAACCTATTTTGTTACGGCAACACCCTATTTAGATCCATAAAAATGATGACACCCTTACAACAATTATTGGATTTTTGAAAAAATTAACAATATTATAAGCCTATACTCTGTTCAAAATGAGATGATGAACCAGTTTTCATCGGGTGGTGGTCAGACGCCGTCCAATCTACAGCAACATGTCGGGCGCTGTCATGGAACAAAGCCACGCCCATGCACACAACTTGGCTGCCGAGTCATCATCTCATTCTAAACAGAGTGGATATGTAAATTGAGAATGAGACTATCTT…
TRINITY_DN46236_c6_g4_i1	291	no hit					AAATTCAACTTCACAAAATGTATACTTATGGACGAAAATATTGTACATAGTGCGTTAATTAGAGAATGACAATAAAATTACAATAATAGTTTAAAAAAAATAGTTCTTAGCTGAAAATATTTTAGTAACGTATCTTATAATAATTATATATTGTTATAGATCAGGATTTGGTATACTCGACCATGAGGAGTGGTAAATAAATTTGTACAATAATTTTCTCTATACCTAACACATACCATATACCTTAAACATGGTAGTACCTACTGCGAACACTATCTTAAGTCATACAAA
TRINITY_DN46245_c6_g1_i4	807	gi|1410999204|ref|XP_025194306.1|	40	4e-11	69.3	general transcription factor II-I repeat domain-containing protein 2-like [Melanaphis sacchari]	TGCTATACACTCTATATTATAAATATAATATAACATATTATTATAATATAATGTTATTTAAAAATTGTTTACTCCCTCAGCGTTTCAATGTTTTTCAGTTTTCCGGTATTGCGCGTTTTCGATAATTCGGTATACCGTTTCATACCGGTTTCAATATCGTCAACCCCCTAGATTAATATCTAAATACCTTTAAGAATATCATAAGGAACTTATAGGACATAAGCATACTTAGTGAGGATAAAAAGAAATACCTCCCAAACTATTTTTTTTATAAATTCCCATGTTATAGTTTACCAATTTAGTAAGTTTTATATTATTTAATTTATAATACCCCAAACCAGGGATCAGCAATTAAATTCTATGGTGGTCCAGATAATTCGAAAAAAAATATTCGAAGGC…
TRINITY_DN46297_c2_g1_i1	337	no hit					GACAGTTAGTATCTCCCTAATGAGTGGTTCACCGTTTCATACTAATAAACGATTACTCGGTATTCCTGATTCATGTGGACGAATTTCAGTCCACAATCCTTATCGAATCTTATTTCATAGATTTGCTCAATCTTACGATTTTGCCTCTTATTGTTAGATTTTAGTAGCACGTCTGTAGCCCATACTCCATAAGGGTCATGACGACTTATCGTAATCCATCATATCACTTTTATCAAGTTGATAGAAGAAAGAATTGATTCCTTCCATGGATTGCGTTCGTTAGCGGACTGAACCTAACATCTTACGACACGAACTGACGACAGCCATGCAGCACCTG
TRINITY_DN46359_c2_g1_i17	249	gi|612861134|gb|EZU73576.1|	64	6e-31	117	hypothetical protein U991_01373, partial [Staphylococcus aureus 1111100370]	CGAAACTTCGTTCTCTCTTGAATTTATCCTGAGTACGGCGGAACACGTGAAATTCCGTCGGAATCTGGGAGGACCATCTCCCAAGGCTAAATACTCTCTAGTGACCGATAGTGAACCAGTACCGTGAGGGAAAGGTGAAAAGTACCCCGGAAGGGGAGTGAAAGAGAACTTGAAACCGTGTGCTTACAAGTAGTCAGAGCCCGTTAATGGGTGATGGCGTGCCTTTTGTAGAATGAACCGGCGAGTTAC
TRINITY_DN46359_c4_g1_i1	207	gi|1333052035|gb|PNP91095.1|	61	8e-22	92.0	hypothetical protein BFS16_12355 [Prevotella timonensis]	GATCTCCAGGTACTAAGATGTTTCAGTTCCCTCCGTTCGCCTCACTACCTAATGTAGTGATAACAGGTCTTCAACCTGATGGGTTGTCCCATTCGGAAATCCTTGGATCAAAGGTTATTTGCACCTACCCAAGGCTTATCGCAGCTTATCACGTCCTTCATCGCCTCTGAGAGCCTAGGCATCCCCCATACGCCCTTATTTTGCTTA
TRINITY_DN46367_c2_g5_i5	656	no hit					ACATATTAGAAGTAACTAATTATTGTTTATTTTAATGATATGTACTATTATTAAGTCTGTTTAATACATTTATTTATTTTTATAGTATCTATGTTAACTTATTTTTTATTTTATCAATTTAAAATCTGTGAAAACCACAAATTAGTGAAAATGGTAGTATGCTACTGCTACCTACTCTACTTTGTTGGTGTAGTATGCTATCTACCTACTAAACATGTGAACGGGTGTTTACCATTTTGACACACTGATTAATAGCAATTTATTTACTAAAATATACTTGATGTATTGATGATCATCATTGTTAAGTACTTTAATACGTTATACATTATTATGCTGTGTTTACGTTATCCCAGAAAACTTCAAATATATTGACAATTGTCGTGTTGTGTTTAAAATATT…
TRINITY_DN46378_c2_g1_i1	351	no hit					GTGTTTTCTAAACCAACAATTCCTCCCCTACAAACAAAAAACAAACAGCTAATGGCCATAATTGCCAGGATTCAGGATCAACAAAAAAAAATTAAAAAATAAAAATTATACGACTGTTTGGTAAGTTTGAAACAATATTAATCGGTTAATCGTTTTGGTTAAGGCACCTCAAAAATAATTCTACCAATCAATTTAAACACAGAAAAAAGACACATTATAATACGGTTTAAATTATAAATTATAATCAATGCTATAATCTGATTTCAAGAATATAAAATAATAGTCACGTACTTACTTGACCCCAGATCCAAAAAGCATTTCACCCTCTTTGTTTTTTTTAAATAATTAATA
TRINITY_DN46463_c6_g1_i2	556	no hit					GTTAATCGGGCATGTTTGTTGATTAGTATTATTATTTTTATCAATATATATGTTTGAGAATCGGCGATTATCTAAGTTTGTATGCTGGGCTATAAGTAATTCCGGAGCTATGGCCTCTTAAGTGTACAATATTAATCACACAGTATTGTATCGTTGAAGTATGGATAGTAACATTGGTAATAGATGAGATATTTAATATACCTACAGACAATGGCGTAGCGAGCAATTTCGTATGGCTGGGGGGAGGAAGGGCTAAGTATACAAATACAATATATCTTTTATTAACACAGCTGATCCCGTGCACTTCGTTATTTAAAATACGTGTATTTTTGATTTATGTATGATAACATTTTTGTTCGTGATGAAAAAGCTTGAAAATTTGAAATTGTCATCGTAAGT…
TRINITY_DN46464_c2_g4_i1	2215	gi|985422529|ref|XP_015376710.1|	134	1e-150	206	PREDICTED: uncharacterized protein LOC107170991 [Diuraphis noxia]	GATATGTTGTACATTTATAAGATGGAGGCAACACGTGCGGGTGTATACTCCGGCCCACGAGAGAGTATTACCGTTTTGCGCATGCAGAGTCTCTCTAAAAACATGAGATACTGCATTATCTGGTTTCAAAATATAAAGCTTAGATAAAACCGGGTCATCCATATTGTATCTTTTATTAATTTCAATAACGGCTACTTGAAAAAACTCTCTACACCTATATTTTAAAAACAATATTCTTTATTAAAGCAAGTTATTAAATTTTCAAATTACATTTTTACCGTTGATAAAAATCTTTTTTTCGGATATTATCTTTGCATATTTGTGGATGATCAATATGATTAGCAACTTTAACACCTAAGTACATTTCTGAGTCAATCAATTGGTGCTGTTCACTTTTCG…
TRINITY_DN46471_c10_g1_i1	307	no hit					CGTAAACTGGTTTTCCCTTAATTATATTTTTGTTTTACCCAACGCTTTTGAAAAATACTGGGAATTATCAAATTTGACCTTCCTAAAGTACCAATCAGATTCACTTTTCTAATAGAAAAAATAATGGTGTTGAAAACCTATTTTTGACCTTTTGGATCCGGACACAACTTACTATTGAATAAAATCTTAGATGACGCAAGTATAGTAAGCACTACATTTTTCCTGAAATTCATATGTATAGTAAATATGTCCTGATTTAATCAATGAAATTGTTTCAGCCAAACACACTTAAAAAATATAGAAATAG
TRINITY_DN46530_c1_g3_i1	435	no hit					GTTATAACAATATTATTAAACAAAAAATTGTTATCTGGGTAGTTGTTGAAGTACCTATCTTCATTAAATAGGTCACTGTAATAAATGTGTTTCATATTTTGAATTTAATGATAAATTATTGCAAATAAAAAACGATTCTGAACGGAAATTTCAGTGTAAGTATCGACCCCTATTTTGCTAAGGCTATTTTATAATTTATTTATATTGCACTTTTTTAATCTATTTTTCTATTAGTAAAATTCTTGACCTTATATTTACCAAAAACATTTCAATATTTCATACTATATATTGCACTTATAGCGTCAATACCAATGTGTCTTAGAACAGCGTGAATAGGACCGTGGTATAAATAACTTAACATTATTATAAAAAAAATGGATTTTGTCAAAAACTTGTTTT…
TRINITY_DN46634_c4_g3_i1	2557	no hit					TGGGAAAAATATTTCTTTTATAATATATTATACCTATATAGATTATAGGTACTATTGTTTACTATTATTTTTTTTATCATACAACAAGATAGGTATCAAAAATTAGACAGTAAATTCAAACGATTACGTAATCAATCTTCCCAACTCTGTGCCTTATTGATTTCAGTCGATTATATAAATATATAATATTATAATACATTACAGTATTAATCTATATTAAAAAATAACATGGTATTTATTATGACCTATGTCTATGTGGAACGAATATTTTTTTTTGAATTGATAGCAATGTCAATCAACATATTATATTTTTACAAACCATGAAATGAGTACGTATTCCTACTACAATTTTATTTAAATAATATAAAATAATATTGTTTGAACAATTAAAACAAAAAA…
TRINITY_DN46635_c1_g1_i1	342	no hit					TTATAATACAAAATTGATCTGTGAAAAATTAAAGGTTTTGAGGTACACTTTGCATTGGTAAAATGGTAACCACTATATGGCGCATTGATAATTTAACTTACTTTGTGGATATATTATATGCGATAACTATTGCAAGAAATTGAGAGCTTCCATCTATCACATAGACTGAATGACATCAAATAAAAATAGGGTTAAAGTAGGTAACCGAGTTGCTATATAGTATGTGTCAAGTGCATCTTGTTATTAAGTAGGTCACTGTAATGTATGGGTTAAATTTGAATTCAAGTCATTATTTACATAAAAACGAAGACGGTCTGTCACCATATATTACTCAGTATATTG
TRINITY_DN46636_c11_g1_i1	553	no hit					CATTTCTACTTTAAATTCTTTTACTAAACAAGATTATTTTTCTAAAATATACATCTTCTTTTTATTATTTATTAATATATTAGGAATTTTTTTGTTTTAACATTATGGAAATTTGATATAATTACATAATTAAACTCTCAATTCACTAATTGCACCTTAATATTTATTTTTACATTTATAAACACATGAGTTTTTTTATGTTTACTTTGGGGATTCCACCCTGTGATTTTCTGTCTTTGTCTAACACAACACGGGCAACATAGGATTTTAGACGTGCTCTCAGGGGCATAGCTAGGAATTTTTGTTTGGGTAGGCCCACTATAAACCTTCTTACCAACGGAAATTAGGACTTTTCCCAATTTTTGTATAAGCCTTCCATAATTTCAAAGTTGTCAAGTT…
TRINITY_DN46656_c9_g4_i1	551	no hit					GGGGTACTGTTTTATGTACTTAATAATATATGCTCTATACACTATAATTAAAGCTGTTACATATTTTTATTTTCGGTTGAGTGTGTTATTATAGTTTTACGAAATAAATTTAGTAGATAATATAACTCCGTGGAGGGATTGAAAACCTAGAAAGTACCTACTGTCTAAATTATTTTGGAATAAAAAACACGCACATTATACGGTATATAAACATAATAATTAACTATATTATTAACTTTCGTTAAACGACGCCCTGCTCTACACACTGCACAGTGATCCCAAGAATTGTGTCATTGTGACATTCCTCATCTATAATTTAACTGTCTCAATATGTCACCATAACGTGCCTATTGTTCCTTTTTAAATCTTCCTCTAACATTCTCTTCATAAAAAATATTT…
TRINITY_DN46705_c2_g4_i1	235	no hit					TACTTTTGAGTTTATTATTATATTTTTTTATTTTCCAAGGATTTTTTGGTATGTTTTATATCATAAGACTTCAGTAGCAGATTTGATTTGTCTCCAAGGAATTGTGAGGGGGGAATATTCTTTTGGTCCAAAAAAAATCTACTTTTAACTATTTACCCACTTAAGCCTTTACAGAGGGAAAAACATGTATCCAATACTAAAATTTGCGAGCCATGATTATAATTTATAAACACTG
TRINITY_DN46713_c2_g3_i1	202	no hit					AGCTGGTTCTCCCCGAAATATATTTAGGTATAGCCTTGTTGAATCCGCAATGGTGGTAAAGCACAGTTGAAGCTTTGGGGGCGCAAGCCTACCAGGCCTTTACTAACTCTGAATGCCGTTGCGTTAGAAGACAGGAGACAGACTGTGGGGGATAAGCTTCATAGTCGAGAGGGAAACAGCCCAGACCACCAACTAAGGCCCC
TRINITY_DN46731_c3_g1_i3	432	no hit					GTATAAATGAGTAGTACGAATCTAAAAAAAAATTTGTATCACGACAGACGGCAGTAAACTTCTTTGAGGTATTAACATATTCATGTATTTGAAAATATGGTTTTTAAGCAGTAGTCAAGCATACTTACAAATTCTAAAAATCAGAACTTGAATAAATTGGTCTTTGATTATTCTTGTAATTGGATAACCACCCTGTGCTAAAAATCCTTACTAACAATTTGATGCAAAAAGTAAAAGAAGATTATATTTTCGAATATATACCTGTATAGTAAAAATTATATAATCAAATTTATACCTACAATTCATAATTAAAAAAAAGGTGGGCAAGTGGATGTCGCTCCGCTGCACAGTAGGTCACAAGTGGGTCACTGTATAATGGACGATATCAAATTCGAATTC…
TRINITY_DN46762_c3_g2_i1	1378	no hit					GCAGGGAGTAAAAACCCTAAATATTGCATCGACCCCACGCTATTAATTTTTTTTCCATCTCCCCCCTCCAGGGCCAGACTTTTCCGTGAGGTTAGCTGTTTTCGTGGTCTTTATAGAAGCGGTACTAAATGCCCTATCCGTTGATGCAATCACCACGCCTCTAAGTCAAATAGGGGCCGAGTTACTACCCTATATTTCCCTAAATACCACGAAATCCAGTTTTTCCAAAATATCTCTGATGGGAATTTAAGAAAAATCCATTTTATTCTATCTAAAATTCAAAACCCCGCGTTCCCCTTGTCGGGGAGGGTCTTAGTGGCCTCCCGGTCTTAAGTCCAGCAAAAACAAAAATCCTAAATGGGGGGAGGGGGTACCCCCGTTTCCTAAAGCGGTACACGG…
TRINITY_DN46803_c16_g2_i1	271	no hit					TATATAATATATATATATTATATATTTGCCCCCCCTAATATATTTCCAAGTTACGCCCATGGTGCAGAATATCATTTTAGAACAACCTGGAAGACATAATTCCAAAAAATCTAGATTTTTACAAATATTATGATGTATTTAATTATGCCTTATTATATTTTACTCTATTTTAAATAATTCATCATTATTATTTACAGATAAGAAGAGTATGTGTTATTTATTTATTTTTAATATGTATTTGTTACGAAATAACGGTTTTTTTATATGAACG
TRINITY_DN46809_c0_g1_i11	220	gi|244790039|ref|NP_001156434.1|;gi|239792135|dbj|BAH72443.1|	72	2e-26	108	uncharacterized protein LOC100302375 precursor [Acyrthosiphon pisum]	TCATCGGTAACTTTTTTTTCATCGGCACTGCCTGTATTTTTCACAAACATCGCAATAATCTTATTGATAACGGCACTGTAGCGGGAAGCTTTTTTTTTATCTTTTTTTTAATCATCGGTAACTTTTTTTTTATCGGCACGGGCATTGTCGGTGCCTAAATATATCATTATTTCCTTAGAGAAAGCATATCCATTCATAAGGTAGAATATTCTGTCTAAAT
TRINITY_DN46835_c10_g1_i2	746	no hit					TGATCTATTACGTTTGATAATTTGCATTTATTTATTTTTAAATTACATTTATTTTTTTCATTACTTATTCGCAAAAAGTCTGTTCCATTAACAATCTTTTCTCACTATTGTTTTGTGTTGAATTTGGCTCCACAGATTATGTTAACATGGTTATAACTATTTATACTTCTATAATTATTATTCACAACGAGTCAAAAACAAAATTTATTCCAGATCTTTCTCGACCATCCTCTGTTCAAACTCAATGCTAAAATCTTTTGTTGTATATATAGAATATATTATTCGGTAGGTTGAGGTCAAAAGACAAGATATTTCATTACATTAACTGCAGCTTAATAGATATGCGATTGGTTTTAATAAAAATGAAACTACTTAAAAATTAAATACGTTTTTCAGGAA…
TRINITY_DN46862_c0_g2_i8	202	gi|153799347|gb|EDN81767.1|	58	6e-28	108	hypothetical protein ACTODO_00001 [Actinomyces odontolyticus ATCC 17982]	CCTCGTTCCATGTTGCCAGCGCGTTATGGCGGGGACTCATGGGAGACTGCCGGGGTCAACTCGGAGGAAGGTGAGGACGACGTCAAATCATCATGCCCCTTATGTCTTGGGCTTCACGCATGCTACAATGGCCGGTACAATGGGTTGCGATACTGTGAGGTGGAGCTAATCCCAAAAAGCCGGTCTCAGTTCGGATTGGGGT
TRINITY_DN46873_c11_g1_i1	358	no hit					AGACCATGATATGAATATCCGGTGTTACTTGGGTACTTCACCCTGGAAAAAATTAACAATTAATATGAAATACGGCATTATATCGGCGTGTTTATGTTTTAGTGTACCTCAGTTCAGATATTATAGCTTTTGGTATAATTCTGACCGAGGTTCAGAGTACTCTCTACAACTTTTCTGATATCTGTAAGAACGATTTCTGAAATGTTCGTCAACATCAGTGAGTAGATTTTGAGTCTACAGGCAACGAACATTCAGATGAATAATTTTATAAATAAACTCTTATATTTATTTTAACATATACAGTCAACTCGCGATATAACGAATATCGATATAACGAAAATCTTGATATAACGAATAA
TRINITY_DN46876_c1_g1_i1	1046	gi|909592896|gb|KNE87682.1|	96	1e-37	145	hypothetical protein PSTG_18927, partial [Puccinia striiformis f. sp. tritici PST-78]	AGGTTGGTGGACAATGCGACGGTGAATAAGGACGGCCGTGCCGCCGTGAGGGGGCGAGCCCCGGGTAGTCGGTAGATCGTTCCTGTACGTGTAGTAATTTGGGATGTGAAGGTTGGCGGAGGGGGATAGACGAGTTTCGTTAAGTAAGATTATGTCGGTTTTTAGTTGGAGCGCGAGAGCTGTTAGTTCATTAAGTTTGTGTGTAATACCGTTGGAGTTCCAAAACAGGATTTTTAAGTTATTCATTGGGAGGCGTGAGAATTGTCAGGAATGCTTTTATGGTCGTTTCCATCAGTGTTTTGGGATCCTGGTTGGTTGCCAGGGCGGTCAGTAGGTTGGTCAGGAGGTTTAGAATCAGGGACAGGTTGATTTGTGGGGCTTGGGGAGTGGGGGAGGAGG…
TRINITY_DN46887_c0_g1_i3	798	no hit					GTAGTTTTACAACAAATATGGTGCGAGAAAAGTTGTCCCGCGCAAAACGGTCTTTGTTATGTTGTACATATGCAAGACGGAGACAACACATGCGGGTATGACATCCTCTTAATAAATATGTAATACTTAATAGCAAAAAAAAATTGATCTTGATACATGTATGTTGATTTTATTTTTAATTATCATTACCTATTGATATATTGGAAGTATTTAGAGACCCTTCCCCACTAGCCATATTATATTTACAATTTATTCTAATAAAACTAGGTTAAAACGGAAGTTAAAATAAACAGTACTATCAAAAAGTATATATTATGATTATTTTAAATGAATTAAATTATTTAAAAAGTTAATAACCCAATGGTTTTGTTTTGGTTACAATTACATGGAAGAATCAAG…
TRINITY_DN46912_c8_g1_i1	351	gi|328706081|ref|XP_003242991.1|	68	1e-39	146		ACCTAAATTCCAAAAAGCCATTGTGAAGCAGAATAGCCATGAAATCTCCAACTAAATCATCTCTTTCAGCAGCTAAAAACAATATACCGTCCCAGCTCTCTGGTCTGAATTCTAAACTTATCTGCACGTGTTTGTAGGCTCCCCGGAGTGGTGGAAATGCTAACCAACTACGTCCATTGAATCTTGGATATCTAATTGGATTTGTTTTGATCTCCCAGCAATACGTTTTCCACGATTTAATTGGATCCACGCATCCCATCTATGTCTATACACCGATAGCGTGTTCCATTGATTTAAAATAACTGTTTCTTCAGATTTAACTACTCCCAAACCAGAGCCACAATCAAACCT
TRINITY_DN46915_c1_g1_i1	218	gi|616635167|gb|KAE34487.1|;gi|616636821|gb|KAE36074.1|;gi|616640433|gb|KAE39600.1|	58	2e-22	94.0	hypothetical protein W610_02615, partial [Staphylococcus aureus VET0363R]	CCGATCTCTTTAGGGCTAGCCTCAATCTTTGAGAATCCTGGAGGTAGAGCACTGTTTGGACTAGGGGCCCATCCCGGGTTACCGAATTCAGACAAACTCCGAATGCCAGTGATTTATGATTGGGAGTCAGACTGCGAGTGATAAGATCCGTAGTCAAGAGGGAAACAGCCCAGACCACCAGCTAAGGTCCCCAAGTATACGTTAAGTGGAAAAGAGAT
TRINITY_DN46915_c2_g1_i3	384	gi|814530930|emb|CNJ48920.1|	58	2e-35	112	Uncharacterised protein [Mycobacterium tuberculosis]	CTACCCCGCGCAAGGCGGTTGACAGTAGATGGCCCCCCTTCTCCCGAAGTTACGGGGGCATTTTGCCGAGTTCCTTAACCATAATTCTCTCGATCGCCTTAGTATTCTCTACCTGATCACCTGTGTCGGTTTGGGGTACGGGCGGCTGGAACCTCGCGTCGATGCTTTTCTCGGCAGCATAGGATCACCGAATCCCCCCACGAATGGGGGTCCCGTCACGTCTCAGGCTCATGATCCGCGGATTTGCCAACGGATCGCCCTACACGCTTAGACCGGGTCTACCATCGCCCGGCTCGGCTACCTTCCTGCGTCACACCTGTTAATACGCTTGCCTCCCCGGATCAGGTCCTGCGCTCCACCAAGACCCTCACACCACAAGGGTGA
TRINITY_DN46915_c2_g2_i1	207	gi|1375932498|gb|PTN68794.1|	70	4e-18	83.6	hypothetical protein C6M98_10665 [Corynebacterium diphtheriae]	TCCGAGTTCCTTAACCACAGTTCTCTCGATCGCCTTGGTATTCTCTACCTGATCACCTGTGTCGGTTTGGGGTACGGGCCGTGTATGAACTCACTAGAGGCTTTTCTCGGCAGCATAGGATCACTGAATTCCCCACAACGGGTATGCATCAAGTCTCAGCCTTGATGTGACACGGATTTGCCTATGTCACGGCCTACACTCTTACAC
TRINITY_DN46915_c3_g2_i1	1196	gi|684175879|ref|XP_009161805.1|;gi|378725307|gb|EHY51766.1|	72	1e-14	80.1	hypothetical protein HMPREF1120_11008 (mitochondrion) [Exophiala dermatitidis NIH/UT8656]	CGCGATTGATAAAATATAACAAAGTAAAATAAGAAAACACGCTAGGAAAGAATATTAATAATTCTAGCCTATACATGTTTAATTACTCGGTAACGCAATTTCTTGCGATACCGAGTAAATTTACAAAATTAACTTTGGATACACCCAGGTACTTTTTATGGGATCTGTGCCCCGCATAAACCGTCTACTAGCAACTGTTTCCCGGGTTAAATGGTAAAAACCATTAAACCCCTCTTCCTTTTTGGATAAGTAATGTAGATTTTACCTACTCACTTACTCTTCCATCGACGGATTTTAATCCGTCGAAGTAGTTTGTAAAGCTTTCGCGGTATTCTACTGATATGATAAACTAAGTAAAGGTGTTTCAATTGTATCTCACCAACTACCTTATACACTACA…
TRINITY_DN46915_c3_g3_i4	389	gi|701765996|gb|KGQ02196.1|	53	4e-11	65.9	hypothetical protein BBAD15_m00016 (mitochondrion) [Beauveria bassiana D1-5]	CCGAATCTCGAAAAGTGTTCAGACAAAAGCCCATAATTATATAATCTTAAAAAGATTACATCTTTGATTTGCCCAACGTTCCGCTACCCCATAAATACAATTATAATTTTATTAATACTTATGGACAAGGTGTCGGTATATTGTTTAGATCCGTTAAATTTTCGGTGCTTTTAACTTATTAATTGAACCAGTGCTCTGTTACGAGGTCTTTAAAAAATGGCCGCTTCTAAGCCTATTTCCTGGTTGTATTTGAAAAAAACTTCCTTAATTTCACTTAACAATAATTTTGGAACCTTAAACACTTGTTCTGGGCTGTTTCCCTTTGGACATACAACCTTATCGTACTATGTCCGATTATGCAAAATCCATCATTGCCCTTCCGAGAGCAA
TRINITY_DN46915_c3_g5_i1	295	gi|684175879|ref|XP_009161805.1|;gi|378725307|gb|EHY51766.1|	50	4e-17	81.3	hypothetical protein HMPREF1120_11008 (mitochondrion) [Exophiala dermatitidis NIH/UT8656]	GTACTTTTTGTGGGATCTGTGCCCCGCATAAACTGCCTTCCAATCATCAGAATGTATATATGGATACGAATAAAGGTGTTTCATTATTATTTCAACAATTACCTTATACACTATAAATCATCCAAAACTAGTTTCTGTAATTAGTAACAGTAAAGCTGCATAGGGTCTTCTCGTCTATCTAGAGGTAAACAGTATCTGCACTGCTATTCCAATTTCACTGAGACAATCATCGAGACAGCTGTTGCATCGTTAAGTCATTCATGCAGGACCGCATTTAACGGCCAAGGTATAGATC
TRINITY_DN46928_c5_g1_i7	1227	gi|641679069|ref|XP_008188406.1|	203	5e-114	358	PREDICTED: uncharacterized protein LOC103310821 [Acyrthosiphon pisum]	TAGTGGCGTAAAATAAGAGTTTGGTGTCCGGACTCGTATATTATTATTATTATACTCCGGCCCGTACAGTAAGCAAAGTGCCAGTTTAACAGGTGCTCAACTTTTTTAATTACTAATAATATGTATTAATATTTAATAATTACATTATTATTAATTAATAACTTCACCTAACGAATTGCCTAGCGACGACCTCGTCGAATTTCAATTATGCACCGTCACGTACGGTCGAAACTGTGCGCTGTATCTCACCATACGTTGTCTACACGAGCTCGATATCCAAGACGGTTATCAGTTTCCGTTAGCCAAAGACGTCCTCACCCGGGCCACCCACGTCGGTAACATCGTTATCGGCGCCGATACTGAAGAACTATTGCTACGTCGAAAGAAGGATATCGTCGG…
TRINITY_DN46943_c2_g1_i1	1548	no hit					ACAAAACTAATTTACCCGTCTTTGTAATATCAAAAAATGTTATCTATAATACCGATTTTCTTTTCTTTTTCATTAATATTATTATACACATTATCAAAAATTGACAACTAATTTAGTTTTAAATCAAACGATCTGTTTATTTTCAACTATACATCACAAGCAATGGAGTTACTACCTAAATACTCTTGTTAAAAATGTTAATTTCAATAAAAACTTAACAACCCACACATTGAATATAAATTATATTAAAATATGATTAGCCCAAATATACATTTGTTTTGCACATTCTTATCACATTAAATATATTTTACTGTCTTCCAACATAGTATAATAATTTTTCAATGCACAACTAAAAATCATTAATTTACTTTCACATTATTTTTAACCTTTATCATAGCG…
TRINITY_DN46958_c1_g2_i8	208	gi|1476486257|emb|SPF69569.1|	37	1e-10	58.9	hypothetical protein PROPJV5_2556, partial [Propionibacterium sp. JV5]	AATTCATAGCTGTTGTGGGGGTTACGCGGGGAAGTGAAACATCTCAGTACCCGCAGGAAGAGAAAACAATAGTGATTCCGTTAGTAGTGGCGAGCGAACGCGGATCAGGCTAAACCGTTCCATGTGTGATAGCCGGCGGGCGTTGCATGGTCGGGGTTGTGGGACTTTCCGTACCAGTTCTGCCGGGCTGGTGGGGTGTGATGTGCAC
TRINITY_DN46960_c10_g1_i1	486	no hit					GACAGAGACAACACATGCGGGTATCACGTCCTCTTAACACAGACATTCTATAATTGTGTCCCTTTGGTATGGGTCGTATATTAAACAATAATAAAATAAAATCATATGAAAAAACCTTTGAAGGTGATAAATTGAGTTTGGACGGTATAGGTACTCTGAAGTTTAAATAAGTAATTTTTAAATGTTCTCCAACTAAACCACAAGCAAAATCACACTGTTACTATCGTCAAAAGGGCGTAAATTAAAACATTTTAAAATTAAAAAAGCTTTGAGAATAACGCAGCAAGAAATATAAAGAAATATCCGAGTAGTATGTATTATCTATTAAGAAATTAAATGCCCTATTTCCTCCGGGAGAGTGAGTGATAGAAGCAGGAGAAGATATTCAGAACTTAGGAG…
TRINITY_DN47000_c13_g1_i1	300	no hit					GTTTAACTGCCTAAATTTATATTTTAAGCCAATTTTTATAATTGTGAAAATACTGTCATATATAATTTAACAAGCGTTTTTATATTTTAGTGTTTTACTATTTTTAATGTTTTTCATATTTTATTGACCTGTATTCTTAATTTCAGAAATTGGCATATTTGAGGGGGGGGGCATTTTTCTAAAATATTTTATGTCAATGTTTATATGCGTGTAAATATGTTTAATCAAGCAATAGTATTTTCTTATTATTACGTACATATGGGTGAAGTGGCTTAATGGCCAAGCAGGTAACTAGTACCT
TRINITY_DN47019_c4_g1_i1	275	gi|443332439|gb|ELS47048.1|;gi|1181756605|gb|ARI79959.1|;gi|1181758316|gb|ARI81670.1|	84	7e-22	96.7	hypothetical protein C789_3193 [Microcystis aeruginosa DIANCHI905]	AATGAACTAAGGCTTATGGCGGAGACCTAGGCACCCAGAGACGATGAAGGGCGCAGATACCGGCGATACGCTTCGGGGAGCTGGCAACAAGCTTTGATCCGAAGATCCCCGAATAGGGCAACCTCTAGAACTTCCTACAGAATTCATAAGTAGGAAAGAGAAAACCCAGTGAATTGAAACATCTTAGTAGCTGGAGGAAAAGAAAGCAAACGCGATTCCCGTAGTAGCGGCGAGCGAACCGGGAACAGCCTAAACCTGTAAAAAGGTGTAGTGGG
TRINITY_DN47050_c17_g1_i1	211	no hit					AATACGTTGTATCAACCCTCCTAAATATGTATCGAGCTGTAGATTAGTGGAAAGGTTTTATAATTAAGGCGTAGTAACTAAAATATAAAATATGATTTTCAAATTTTATAGAATTTCATAAAATTGAAAAAGTCGGCACCGCTACCCTTAATGTTATAAAGAGGTTAGGTATAGATATTATAAACAAATGTTGCCCCTTTATAGTTTCAAT
TRINITY_DN47057_c5_g2_i1	259	gi|765363848|gb|KJE32718.1|	84	5e-32	122	hypothetical protein LG49_4310 [Bacillus licheniformis]	TGTAAGTAAGCTTTGATCGGAGATTTCCGAATGGGGAAACCCACTGTTCGTAATGGAGCAGTATCCATGTGTGAATACATAGCACATGAGAAGGCAGACTCAGGGAACTGAAACATCTAAGTACCTGAAGGAAGAGAAAGCAAATGCGATTCCCCAAGTAGCGGCGAGCGAAACGGGATCAGCCCAAACCAGAAGGCTTGCCTTCTGGGGTTGTAGGACACTCTATACGGAGTTACAAAGGAACGGATTAAGCGAAGCG
TRINITY_DN47057_c8_g1_i1	212	no hit					GAGGCCGAAAGGCGTAGTCGATGGCAAACTGGTTAATATTCCAGTACTTCCTTAGCTGCGATGGGAGGACGGAGAAGGTTAGATCAGCCACCTGTTGGATGGTGGTTTAAGCGCAAAGGAGTACGTTCTAGGCAAATCCGGAACGGTTATCTGAAGCGTGATGACGAGTCTCTTTTGAGACGAAGTTATGGATACCATGCTTCCAAGAAAAG
TRINITY_DN47077_c4_g2_i1	291	no hit					GATCTATCCATTATACAGTGACCCACTAGTAACTACAGCAGAGTGACATCCACTTACCCACCTTTTTTATTTTGTTTTGAGCCAGACATCTTCAGAAAGATTGAAGTTGTATGGAAGTGATTTGTTAGTTAGGTACCTATGTAATATTTTTTGGTAAAATGACTTTGGTCTGGATATACATCTTGATGCTGTAGTTGGTCTTAGGCTAAAATTTTTTATGTTTTCGAATTATGAGGTAAAAATTTTGTTTTTTTTTTTATATTAGAGTTAATATTGATTTTTATCATGGAG
TRINITY_DN47106_c7_g3_i1	721	no hit					GCCGATATTAAAAATTAATATAATATACAAAAACGCCGAATTATTATTTTCTCTTTTAGTATTAAATTACCCAAAGGTTTTTGTTTTACTCCAAATTACAATTTAATACAGAAAACTGTTTTGCATTTTTAATATAAAGATTAAAGAACCTATTGTATCTTATAGGTATATTACTTCATTTGTTTGAAAAATGTTATCAGTTTTAGATCCATTATTGCTTCCTTCCCCTACACGTTGAATTATATTACGTAGTTATTAGATAATATAATATTATATCGAATATTACAAACCATGTGCCGACGTTTGTGTTACGTTTACCGTTTTTAAATGGTAGGACCACCGTGTTAAACGCAGTAAACAAAGTAAAACATACTTTGTTCACGCTATTTCGTGTTTATC…
TRINITY_DN47157_c0_g1_i1	285	no hit					GTTCGATAAAATATTTGAAGAGTTTGGTTCAGGCATGTTCGGGTTCGATTAAAAGTGTGTAGGTTCGGATCTATTCAGGTTTGTTCATTTAGACTTTAGAGAAAAGTTCGGTTCGGGTTTGGTTCGACCTTAAATATTGAGGTTGGTTATTCAGTTCATAATTTAAATATCAAAATATTTTATTCAATAAATAAGATCAAAACTTATATTTTGGTTAGGTATTTATTTAAGCCTGACTTTAAACAGTTCTAAGTTGAAAAATATAAAACATGACATCATTTTTAT
TRINITY_DN47252_c6_g3_i2	366	no hit					CTATATTTGAATAAGAGTAATATATGTTACAAAAACGGATACCGTTTGCTTGATATAAATTGGTAAACTAAGTACCTAGGTACCTATATTAAATAGTGGTCCTAGCGAGTGAGCCTACTTTTTTTTGGTACCTTTGTGCTTACAAGTTTTATTCTTATTGGGCTGGTCATTTATTAAGCTCTAGTGCTCTATCTTACTAACTATTGAGATTATAATTTTAAAGAATTTCAATTCATGATCATTCGACCATTTATAAATTAAAAATTCCCATAAATTGGATCAAAAAAAGACTTTCGAGGTGCCTTGGCGATCTATAATATGATTTCTAGAATTTATATATTATGTTTGCCATTAAATTTGACAATA
TRINITY_DN47264_c2_g1_i3	363	no hit					CTTTCGATGACGTACAATTATATTAGTTTTTTTATATAAGCCAACAGAAGGCTTTTTATTTTAACGATCAATGATCTTTAATAATACATTTCAAAAGTGTACATAAATATTAAGGGTATGATCGAATTGCACTTATTTTAGTTGAACTGCACTTTAGTTTAAAAAAGGCAATGGTCGAACTGCACTCGGGTAAAAAGCAGGTTGAACTGCACTTGGGCTCGAAAAAAGGTATTCCAACAAAAATATCATGCATTTGAAGGGGTTAAACGTTTATAATAAACTCATTTCCCTTCCCACTTACGGGCATAGGAGTATAGGACTGATATGATTTTAATTATTGGCGCAGTTGAAAATGATTGTTTT
TRINITY_DN47313_c5_g8_i1	414	no hit					TCTGTCATATATTATAATTTATTCAAGGCGAAAATTCAGATTTCGAAGAACGCATAGATTATGTGTTATAAGTGATCTGAAGCAATCTTATGGTTTTTATAGAACTAAAACTGGACTAGCCTAAATCTAAATATTTTGCCACAGTTAAAACATTTAATGTTTAGAAGTCAATGGAATTTTAGCCATATTTTCATTAGTTTAATATGTGCATGGGCTTGTTAGAACTGATACATGTCACGGGAGTCGAGTATAGTGCGTTTCATAGCAACTGCGACTCGACGCTAACGCGCTTCGTAGAGGGTTTGTCTCAAACCAGGGGTTTTCAAATGAGGACCGAAAAAATGTATAATATATTGATTATAAATTTTAAATGTACCACGCATTATCACACACTAGTTT…
TRINITY_DN47355_c3_g2_i1	993	no hit					TTGTAATATTGTTAATAGTTCCATGTAAATTGTAATATTATAATGAATATATTGTATATATCCAACTGCTGCATGAATAAAACGATAACATTTTTGGAAAGGAAAACAAAATATGATAAATTTGATGGGGATGAGATATAAACAAAATATCTTATATCGTGGTATATATAGACTGGTAGCGGGATATGACGACTGTCGGTAGAGAAAGGGTAAGGGTAAATGCCAATTCGTATTGCTTGTCATTGTTGAACAACCGGGTGCTGCGTTTATCGAACTTCTGTCTCTCTCTCTCTTTCTCTCTCTCTCTCTCTCTTTCACACTAACCACTCCCTCTCACTCGTACTCTCGGCCTCTATACATCCCTCTCGTACTCATCATCTCGGTGTCCTCCCCTACCTC…
TRINITY_DN47368_c0_g1_i12	1333	gi|641668230|ref|XP_008184381.1|	355	3e-180	565	PREDICTED: uncharacterized protein LOC100163547 isoform X2 [Acyrthosiphon pisum]	TCATATTTTATGGCTTGAGCAGATTTTAATTACAAATAATAATAGTACTCGTGTAGTTTTATGTAATAATAAATATTGGATATTTTACTACTTTAATTTTTGGACTTTAATTCCATAAGACTTTTAAGTAGAATGTCACTTAACATAACCTAGGACTTAGGTATACATTTTTTTTTTTCATTCTTTTTGTGAGATTATGATTACTTACTTGTTGTATTTCACTTTGAGAGAAACATTAGGCTCAATAGAATCATCTGTATTCTGAATTTTGGATGTTGTGCATGTAGATGAATCAGACTTTTTATTTGCACTTTCTGTTCCTCTGAAAGTTACTTGTCTACTTTTTTTACTGGTAGATGGAGCAGAGTCAAAAGAACAATTATCAGAATTCAGTTGACG…
TRINITY_DN47373_c5_g2_i7	252	no hit					TGGCTATAAAGAATTTATTATTTATAATTATTAATTAATTATAATTTGTCTAAATATTTTAATGTATATTTTAATATATTATTATGATTAGGGCCCGGATTTATATACAATAAAAATTTATAAAATATGCAGATTCATATCATAAATATGCAAAAAATATGCAAAATTTTTCTTATAAGTTATAAGTATATCAATATATTGTAATTTATAATGTACCTATGTGGATAGGATGTAGTTATTCGATAATATGAG
TRINITY_DN47421_c2_g1_i5	2800	gi|328704350|ref|XP_001948518.2|;gi|641656696|ref|XP_008180064.1|	477	0.0	894	gi|641656696|ref|XP_008180064.1| PREDICTED: probable E3 ubiquitin-protein ligase HERC4 isoform X2 [Acyrthosiphon pisum]	TTGGCACAGTGTCCCCAGATAGGGGCAGCATAGAGAATTAAAGGTCTTAGAATTTGCTTGTAAAGAAGCAGGATTTATTAATTTAAATCTAGTTTAAAAAAAAATATTCAATAGTCATAGCTAGACCAACACTTGCGTTTATTATATATATGGTTATATTTTGGGGATTTTGAATATTTCACGATTATTGGCGTTACGAACTAGGAAGTGGAAATTTGTCCGTACGGTGTGTTATATTTGTAACGCTGATCACTTTATGCCCGAGGTCACTTAGACAGTTTACGATTTTAATTTATATCATATTATAATATTAGTTGTTAATTTCATATTGTTCAATTAAAGTAAGAAATGTATCATTTAAGCTCCCTTAAACCTCGTCTGAAATTCAATATTTCTAGA…
TRINITY_DN47468_c2_g4_i1	504	no hit					AATATTATAATAGCAATTGATAGTTTATTTGCGTATATATAAGGTACCTGCAATAGACTTTCTTCTAAATTCCAAGTCTTCTGACTAATTTCAAAAACTTCCGACTAAATTATAACACTTCCAACAAAATGAAAAGACTTCCCTTAAAATTCCAAAACCTCCCACTACAATATTATACATATTCTTCTATATACCAATTATTCCGCCTAAATTCAACGACGTCTGTCTATAATACAAGACTTCCCACTATATTCATAGACTTTCTCTTAAATGTCAAGACTTTTGACTAAATTCAAAGACATTCGTCTACAAGACAAGACAAGACGTCCCCTTAAATTACAAGAACCGCAACTACATTAACACGTTTACTGCGTATGCCTTTTTGCAGTGTTCACCCTG…
TRINITY_DN47529_c0_g3_i9	352	gi|239793051|dbj|BAH72789.1|	86	1e-56	184	hypothetical protein [Acyrthosiphon pisum]	TCCACAATATAAAAACCGTCTTATTTAATAATGTACGAATTTTCTTACATTTAACCATCATATAATGAATTATGGTTGCCATACCATACCTATACTATACCTACTTCAGAAAGTGATGTACAAAATTCTACTGGATACATCAATCTTGGTTGACTTCTGCAATGATTGACGAAAGCTATCATATGCTTTTGATTTTGATATAGTTCAGGGATGCTGCCATTCCACTCTGTGTCTAGTATACCTTGGATTACCTCTGGATCTTTGTTATTATACTCGTCGTCTAAAAAACCACCGGTTTTCAATTGCACCAAACAGATTTCCTTAATGCCAGCGTATATACAACCAATAAAAG
TRINITY_DN47535_c11_g1_i1	422	no hit					GATCTCTAAAATTTAAAAAAAATCAACACCATTGTAAAACCGATAGCTTCTTCGCTCCGCTCAGAATCCAATATAATATATACGTATATGATAAAAAAACAGCTCTATATAGGGACGAGATTTTTGCGAACTCAGTATTATGAGATAGGACGCAAAAAATCGAAGAAGATCTGTGACGACAAAGATGAACTTTAAACTGGATATGATTTAATAAATATGGAGAGTTAATGATATAGTAATTTATAGTAAGAAATTGATAACGTTGTGTGGGAATCAAGGAATGGTATATATCCGCCGTTTTTTTCACTAAGTCCAGTTGGGCAGTGGGTACGAATTGGACCGTATATAGTTGTAGCATTCCAAAGGGAGATTTAGTTTAAACACTACGAATTTCAGAAG…
TRINITY_DN47550_c8_g1_i9	477	no hit					AGCGTCTGCTGTACTACAGTATGAATAATTTGCTTATAATCTACATAATACAGGGTGTGTTGTTTACATTCAACAGTTTTAAACTTTTAACCAATATATAGGTACACAAGACCGACTAATAACGAGTGGCTAAAGATATGACTAAAGACTTAAGACTTAAAACTACGTGTTATCATTATTATTGTATAGTATCTTATTCTTATTCTTAACTTATCCGTTATTAAGCACAACAAATAGTGTGCGGTTTTAACCCACAATAAGTTTAGTTATACAATGATCGATAAAGTGGGTGGTTTTTGTCTATCAGCCTTTTTGGGGGTTGAATTCAAAAGTGTGTAGTTTTAGAATGTAATTCATTATTTTGTCCGTGGTGCTGATGGATTTATGAAAAAAAAAGGC…
TRINITY_DN47556_c1_g1_i1	221	gi|1220513474|gb|OXM99333.1|	66	5e-19	88.2	peptide YY, partial [Bifidobacterium vansinderenii]	TGGCGATCGGGTGAGTAATACGTGAGTAACCTGCCCTTGACTCTGGGATAAGCCCGGGAAACTGGGTCTAATACTGGATGCTACATGTCACCGCATGGTGGTGTGTGGAAAGGGTTTACTGGTCTTGGATGGGCTCACGGCCTATCAGTTTGTTGGTGAGGTAATGGCTCACCAAGGCGACGACGGGTAGCCGGCCTGAGAGGGTGACCGGCCACACTGGG
TRINITY_DN47572_c1_g1_i4	1011	no hit					ACAAGTTTTCACGGCACACTCACACACTTGATAACCATAACAACTTTAAAAACTTCGCTGAAAACACTGTTTTCAATATTTAATAACATTTCTCGCGGCACACCTAGACAATCTCGCGGCACACCGGTTGAGAACCACTGGTGTATTTATATAAGTGTTAATTATAAATTGAGCTATCATATTATATCATGCAGATTTGTGAGATGATTGTCGAAGGGGGAGGGGGTGGTATAAATATTAATCAGTAAATGTATTTTAGGTTGAATTCATACATTTTATTATTGCGATTCTGTACCTGTAATATTGATTTTTTTTGTCTAATGTTTTTTAAAGTTTTTTTGCATACATTTCGGAAAAGCCATTTAAGTTTAAATGACTTGACATAATTTAAGATTTTTT…
TRINITY_DN47666_c2_g4_i1	431	gi|1028722389|ref|XP_016663559.1|	56	4e-13	74.3	PREDICTED: uncharacterized protein LOC107884941, partial [Acyrthosiphon pisum]	GGAAGATATCGATGAGGAAGTCATTCAGATAGACCAAGTCCTGATGAACGACGAGAACGTAGAATTTATCGAAGTTCGGATGGATGAAGTCGTAATGGACGACGTTGAGATAGTGCCAGGCCAAGGAGAGATGTTGGACAACAATGAGGGGATGCAACTTGAAATCGACATTTTACTCCAAGGCGTCGATGAAGAGGTTAGTGAATATTTCTTCATATCACCTATTACAATGTTTGTTACAATTTTGTAATTTCAATTGCAGTTCGAACCAATTCCCCCGGGTGTTCCTGTCGAACAGCCCAGAGGGCGTCCACCAATGATAGATCGTCCGGCTGGCGTCCAACATCCGCTCCCGGAAAAGCATTACATTGGGGCGTTGAATGCGGTCTGTAGAGATTG…
TRINITY_DN47688_c4_g1_i1	461	no hit					GCAGGCCCGGGCCTACCAGGCCTATCCGCTGAGCACGCCACTGCCTACAAAATATGTTATATACAACATATCAACTTTAGAATAAAGTATAAACATTACTAGTTTTCTCGTGGAATTTAATAATGTTGTATGGATACCCACAAATATAATATATAAATACAAATGTTTTGAAATTTAATATAGGTACTAAAAGTCTAAAGCTATAGCCTATAGGTATGCCCGATGCTGAAAGAGTAAATCTTGACATAGTTATCTGAAAACCTCGACACCTATCTTATTACACCCGATAACGGATAAGCAACGAAAAAATCATACAATTTCTAATCAACCAACTTATTGAACAAAATATAATACTATAAAAAAAAGTTTACTGAGTTACCGAAGTTCTCCACACGAGTT…
TRINITY_DN47695_c1_g3_i1	380	no hit					CGTTGCTTACAGCATCATGTATGAGAAAACTTGATGAATATATAGTTAGCATCAACCAACGAGGACGTGCGACTGTGCACCAGGAACACAGGTCACTGCTATGCTATTAAGGCTTGTATAGTGGCCGTCCCTTGTCCAGTGCCATGAGTGATAGCGAAGTACTTAGCCCAGGCTTTGTGCTCGTCTAGCTCAGGTAAACGACCGCCTTAACCATAAGGGTGCTAAGGTAGCGAAATTCCTTGTCCGCTAATTACGGTCCTGCATGAAGAGGGTCACGATGCGTCCGCTGTCTCCATAAGGTGCCTAGCGAAACTGAATTGACTGTTAAGATGCAGTCATAGCACAGCAGGGCAAGAAGACCCTATGCAGCTTTACTAGAG
TRINITY_DN47785_c2_g1_i6	1263	gi|1418908066|ref|XP_025411623.1|	277	2e-145	444	uncharacterized protein LOC112684355 [Sipha flava]	AAACCGTCTCCGCTCAGAGTCGTTTTTCTTATACAGTGATATTATATCATTGAATTCAAATTTGATACTGTCCATTTTGCAGTGACCCACTTGTAACCTATTTTACAGTAGAGCAACATCCACTTGCTCACCTTTTTTTATTTCAATGTACTTAATTTGTTTTATATATTGTATTATACTTATTCAACCAACACGTATCTATAGGTTTTTTTTTTTATTAGCTTTTGGTATATAACTATGATAGCTCAACATTTACAAATTATACACAATACAACATAATACATTACAATTTAATATTATATAACAAAGCCAGCATCCAATATAAATGAAATTACCGATTTAATGGCGGTAGTGGATTTTGTGTTTAGTATGGAGTAGGTATTAAAGGGGATATTAAGA…
TRINITY_DN47864_c1_g4_i1	223	gi|403312817|gb|AFR35658.1|	38	1e-13	72.8	hypothetical protein B739_1059 [Riemerella anatipestifer RA-CH-1]	GCCCATCTCTATCCGCCGGAGCTTTCAATATTAAAAGATGCCGTCAATATATTATGGAGTATTAATCTTCCTTTCGAAAGGCTATCCCCCAGATAAAGGCAGGTTGCACACGTGTTCCGCACCCGTACGCCGCTCTCTCATTTCCGAAGAAACAATACCGCTCGGCTTGCATGTGTTAGGCCTCCCGCTAGCGTTCATCCTGAGCCAGGATCAAACAGATCGG
TRINITY_DN47864_c1_g6_i1	235	gi|1471241950|gb|RHG31646.1|	56	1e-25	102	hypothetical protein DW263_12120 [Prevotella copri]	CCATCCATCACCGATAAATCTTTAATCCCTTTCAGATGTCTTCTAGAGATATCATCGGGTATTAGTCTTACTTTCGCAAGGTTATCCCCAAGTGGTGGGCAGGTTGGATACGCGTTACTCACCCGTGCGCCGGTCGACGCCCATCAAAAGCAAGCTTTCGATGTCGTTTCCCCTCGACTTGCATGTGTTAAGCCTGTAGCTAGCGTTCATCCTGAGCCAGGATCAAACAGATCGG
TRINITY_DN48025_c10_g1_i1	345	no hit					AGTAGGTAGGTAGGTACTTAATGATTTGTTGTGGTGTAGCCTCGGGACATCGGGAATCAGATAGGTATAGGTACTGTGTACCAGGATACGTCAAATAAATGATGTACCTATAAAATGTAATATTATAATCATATAGGTGGATTGTCTAAAAATGTTATGACTTATGAGTAATGACTGTCAATAAGCGTTAGATATCAGTTGACTTTCTACTTATATATTTTTATTTTATTATTAGGATCATCGTGTCCAAGGAGGCCCGTGGCCAGTTATAAAATAATTAAATAAGAGATTATTTTTTTTTTTTTTATATTTAACCAAAATAAAACGTTTTTTTTTTTAAAAAAA
TRINITY_DN48088_c5_g1_i1	543	no hit					GAGTTTTTAAGTGCATATTTAAGAGCTAAAAAGTAACATTTTTAGTGCTACAATTTCTGAGCCCTGGTAATAATTCTACAGCTGTGCAAATATAGAACTTATTTAAAACATTCAGGTATGAACTTGTGTGTAGGTTTTTTTTAAGATATTTCAATTTTCAATCTTGGATAATGAGCACTTTTAAATTGATAAATATTGTTTACTCATAAGTTATAATTCACTTAAATATTTAAATATTCTAAAAAAGCAAAGTACAAACACTATGTTAGGTACTAATTTCTTACTTTCAATTTTAACAATGAGTCATATATTTTCTCGTATCAAAGCTAACAATACAAAAATAACTCTGCTAAGCGTACATTTGCTTATGTTAGAAAACGGAGAGATCGCCATGCAGGT…
TRINITY_DN48126_c1_g1_i1	829	no hit					CAAGTACAAAGTCAATTACTTAATGATAAAATATAAAACTGATATGTCATACCCTCAATAACATTATCCTCTATAATTCTTGTGATAGTTGATTTTATTCTAGGATTGCTCAAAAATAATAAAACAAATGGTATTAGTTGAGAATGTTTTATTGATGTTGCGTGTGGGTCTGTGAGATAAAACAAGTATTGCGCTGACATCCTCTTATTACCAGCTGTAGTCGAATTTCTCATAATTTATAAAATAGCAATATTTGTGAAGGGTTCAGATTATAAGAAGTTTGCCTAAAGTAAAATAAAATTAATACCTAATAATACCTAATTAACAATACGTAAAATGCAATGCTGCAATCTAATTTATTAGCAAATTTCATATACAAGTATTTTATGATAATTGGTG…
TRINITY_DN48211_c4_g1_i2	350	no hit					ATTCATCGATTCACTTAAAATCGAAAATCACAGAAAATTTATGTAATAGCGTTAATTAGAGCTTTTCATATTTCCACAACGTGAAGTTAGAGTGACATTTTTAAAATCGTGGATAATCGATGGTAGGTTGGAGCACTAATTTTTATTTTTATATACGCTGAAAGCACTAACAGCAGTAGGTACTAGGTAAGTACATATGACCGAAAAATATAAATATGAACATTTATTAATTTGCAGATATTGATAACAAAAAATTTAAAAGTAACCGATAAGTAATTTATTTTTCATCATTGAATAAAATTAAAATACCCATCCATCATACTTATTGTTGAATGAGGATTATATTATCG
TRINITY_DN48357_c1_g5_i1	367	gi|251823879|ref|NP_001156509.1|;gi|239792590|dbj|BAH72621.1|	111	9e-13	71.6	uncharacterized protein LOC100302403 precursor [Acyrthosiphon pisum]	CTTCGCTACGCTTCTTTGAATAATCATAACGTCTTTTATTGATTCTACTATTTCGTTACTGTGGATGCCTGTATTTTTCAAAAATTGCGTTATGTTTCTGCAGAATGCTGCAACTTTTTCTTTTTTTTCATCCAGTTCGTCTTTTTCTTTTTTTTCATCCACATTGGTAAGTTTGTTTATTATTACTATATATTGTGTTTCGGCAATTTCAGCGTCCGTTGATTTAACATCTCTAAATCCAGAGGATACTAAAATCTTTTTGCAAGCATCGCATAATGATGCTTCATTCACTTCAGCAGTTGCAGGCATAACCCAAACTGCAATTACTATACATGTAACCATTAGTAAATACTGCTTGAAGAAAACC
TRINITY_DN48441_c8_g2_i1	975	gi|641674927|ref|XP_008186863.1|;gi|1028720098|ref|XP_016663031.1|;gi|1028720100|ref|XP_016663032.1|	125	1e-90	288	PREDICTED: uncharacterized protein LOC100568777 [Acyrthosiphon pisum]	GGACATCTGAACTGTCTGAAGTATGTACATGAAAATGGATTTGCGTTGGACAAATTCACGTGTTCTAAAGCCGCTAGAAATGGATACCTGGACATTCTTAGGTATGCACACGAAAATGGCTGCCCGTGGGACACGCTCACGTGTTCTAATGCTGCGAGACACGGGAACCTGGACTGTCTCAGGTATGCACACGAAAATGGCTGCCCGTGGGACACGCTCACGTGTTCTGATGCTGCGAGACACGGGCACCTGGACTGTCTCAGGTATGCACGTGAAAATGGATGCCCATGGAACCGACTCACGTGTTTTAATGCTGCGAAAAATGGGCGACAGGACTGTCTTGAGTATGCACTCAAAAACGGATGCCCTAACTACTGACTCATTTGGTGAAAGCTAATT…
TRINITY_DN48493_c15_g1_i1	287	no hit					GGAAGGTATATTGACCTATGTATAGTGTTTTTTGATTTTTATAATTTGTTTAAACTGTATAGAATTTGAATTTTTAATTGAATGTTTGTCACTACTTAATAGTTTTATAATCAATACAAAAATGTATTTTAAGATAATGTAAGATAATGCACTATATTTTTCTCTATCTGGCACACGCGCAACATAGAAAAAACCCATTTATGCAGAATCATTTTTATTTTATGTTTTTAAGTTATCTTAGAGTAAAATCACCCATTACAGAAACGAAAGAAAATAATACTATAGAG
TRINITY_DN48533_c3_g1_i8	2770	gi|1503154913|ref|XP_026811283.1|	228	3e-97	321	histone-lysine N-methyltransferase SETMAR-like [Rhopalosiphum maidis]	AACATTGTTTTGAAGAGATCTATAACAACTAGGTACTGTGACCGACCAATATATCTTTAAATGATGCTAAATAAAAAATACAAGTAGGTTTATGCAAGGATAATTTTTATATTAATTGGCTTAAACGTTATTAAACATTAAGTTTATTTAATTTAAAGTTGGTAAATATTCAGACTACTTAGTTGACAATTATCTGACCAAAATTGCGATTATCCACCAATACTTTGGGTATCAGCAAGTTCCAGTTTAAGAAGAATGACGAACTATTGTAAGACATTCCATTCAAATCGTAATCGTAGTTTTTGGAATACCTGCCTATCAATAATTAACCCTTTTTGATTAATGAAGTACAAACTGAAGTCTAGGTTAAACTTAGAAGTACCCATCTGGCATCTACCA…
TRINITY_DN48536_c6_g6_i1	1076	gi|1153124448|gb|AQW80360.1|	130	4e-43	166	antimicrobial protein [uncultured bacterium]	CGAATTCGTAATCATGTTCTTTCCTGCGTTATCCCCTGATTCTGTGGATAACCGTATTACCGCCTTTGAGTGAGCTGATACCGCTCGCCGCAGCCGAACGACCGAGCGCAGCGAGTCAGTGAGCGAGGAAGCGGAAGAGCGCCCAATACGCAAACCGCCTCTCCCCGCGCGTTGGCCGATTCATTAATGCAGCTGGCACGACAGGTTTCCCGACTGGAAAGCGGGCAGTGAGCGCAACGCAATTAATGTGAGTTAGCTCACTCATTAGGCACCCCAGGCTTTACACTTTATGCTTCCGGCTCGTATGTTGTGTGGAATTGTGAGCGGATAACAATTTCACACAGGAAACAGCTATGACATGATTACGAATTCGAGCTCGCCCGGGGATCCTCTAGCTGC…
TRINITY_DN48539_c4_g2_i2	514	no hit					CAACAATTATTAAAAAATGAAAAGAATGAGAATCTCTGTATGATATTTAACAAAAAATATGTCTGTTATTTGGCATGTATTATGATAATTATTAATGTTAATTTTTGATTTGTTATGTTTATACAGAGTGGTTTTTAAGCACGCTCACCCTATTTTAATGCTTTGTCGTTCTTAGATATACTCAAGGTTAGGATTTTTAGACCATATTTTCAAATACTTGAGATTTTTCGCTTCACTTTGGGATGAACCTGTATCAATACAAACTTCTGTTTTTCAATTAGAAACACCTATTTCACTTTTAATTATTTAGCAGATATTTTTTTTGAGAATTTTGATGTATCTAAATCAAAATCAAGTGAGTAGTTTTTGAGTTATATATTAATATCTTAGTGTACTAAG…
TRINITY_DN48574_c7_g1_i1	285	no hit					TGATAGTACAATAAAATAATATTATGGTGACAACTGACGGTTCGAGTATTCTAATACAGTAATTATTCGTATGGTTGCGTGTTCTATTATTACAGCGAAATGTTGAAAATTGAATAATATTATTGTAGTTCAGACACTATCCCAAAAATGTTTAAAGTTTATGTTCTTTTTTTACTTACTGTTCATGAACAATAATGTAAAAATAATTATATCGAAATACTACTTTTGGTGAATAAAATATCGAATGCATAATATGTGGCCTATATAGAACTCCGCAAAATTGAG
TRINITY_DN48596_c5_g1_i17	447	no hit					ATGTCTACTTTGACCTCAGCTTTCAGTTTCTCGAATAAGGAACCACCTTTTTTTTTATTATAAAAAGAACTTAAATCATATGACGTTATTATATTTTTGTATCGATTGTTTTCATCATATTTAAACACTGGACCATCTTTATCATATTTAAAGTCTAATATCGAACGTGTACATTCGTTAACAAGGTCAGGCGTTTTTTCTTTCAATTCATTCAATTTATCCAGTTTTTGTTTTGAAATTTTTGCTTTTTTTTCGTTTTTTTCGTCTAAATGATTTTGGAGTACTAAAATATCATAAATAATTTTAGCTCTTTTTTTGTCTAAATGATCTTGAATCGTTTTTGTTCTTTCTTCGTTTTTTCCTCCTATATGATCTTGAATTATTTTTGCTCTTTCTTCG…
TRINITY_DN48598_c11_g1_i1	310	no hit					CCGCTATTGTAAACGACAATATAATATAAATTATAATAATATTCTTAGGTATCCATAATATTATACAGGTAGTGGATAATATGCACAGGGTGACATTCATGATGTCTGTACTGCCACGTGCATTTCTTCTGCCGAATTTCGAGACGCTTTAATAAAAAAAAGTCTGACTTTTCATCTTTTTTACCAACCGTTCTAAAGAAGATGTAGTCAGCGCACTATTTGTTTTTTCTCTCTGGCCTACGCGCAACATTGCCAATATTGTACGTTCACAACAATGAATATAATCATAATAATTTCTAAATTAGAGTGG
TRINITY_DN48693_c0_g2_i1	287	no hit					CTTATGTTAATCCGTCGTCGTTATCCGGTCGTTTTTATGATAGTGTATATGTATAATAATATCAAACTATAATGGCACGTCATTACATCAGGTTTTGATATTAACGTTTGTATACTATCTACTGTATTATAACGCGTTCGATGCGTATTATATTATAATATAGGTACCTACACGATGACGGTAATAGTGATAATAAGAAATAACAGTATATTATAACAGGCTGTCGTGCATATAGTATAGTAGTTCGACTCCACTTTCACGTAAAATATAAGGGTGGTTGTATTGTG
TRINITY_DN48706_c0_g3_i6	211	no hit					TGTAATGGTATTTTAATTCATCCAAACTTCTTGGGTATGGCGGATATTTATAATCACCTGAAATCTTAAACTGCATTGCAAAGCAGTAGTTTATAAATCCAGAGTTTCCCGAAATTCCAGCTTCCTTTAAATCATCAATGCACTCTTTTACGTCACTATCATCTTCTTTTAATTCACTACAACTCATAAAACAAAACAAAGTTATCGATAG
TRINITY_DN48779_c0_g2_i1	256	gi|814530930|emb|CNJ48920.1|	50	2e-11	55.8	Uncharacterised protein [Mycobacterium tuberculosis]	CAACGGGTTGATATTCCCGTACCGGTGAAGAACCGCCCATACTGAACAAGGGATACTAACCACCCAAACCATTTTCCAGTGCCCTTCGGGGTCCGTGTTGATGGGGAGCGTGGGACCTGATCTTGGGAGGTAAGCGTATTAACAGGTGTGACGCAGGAAGGTAGTCGGGCCGGGCGATGGTTGTCCCGGTCTAAGGATGTAGGAGGGACCATAGGCAAATCCGTGGTCCTGGTTTTGATACCGTCTCTGAGACCCG
TRINITY_DN48779_c0_g3_i1	229	no hit					CCGCCCATATCGAGGCAGACGATGCTGAGCACCATGAAGTCCGTCCCAGCTTGCTGGGGTGGGTGGATCGTGCGACCCAGATCTGTAGTAGGTAAGCGTATTAACAGGAGTGACGCAGGAAGGTAGCCTCCGCGTGGCGATGGTTGTCCACGTCCAAGTGTCCGAGGGTTGAGCATTGGCAAATCCGTGCTCTACGTGCCTGAGGCGCGACAGTGACCGCGTATGCGGG
TRINITY_DN48779_c2_g1_i1	227	no hit					ATTTATGATCTGGGCTGTTTCCCTTTTGTCTATTTACCTTATCACAAATAGACTGTCAGTTTCTGATCAAGATATTCTTCTTCTGAGGTAACTTCCAATAGTAGGATCTTTTGATCCCCTAATTTATTCTATAAATAATAAATTGGAATCCAATTTATCAAGAAATGGAAATAAGTGCTATACAAAGAATATTTTACAGAAACTTTCTACTTAAATAGATTTCGCAG
TRINITY_DN48781_c6_g1_i1	789	no hit					GGGGTCATTTTTCGATTTTCTCAATAGTTATTTATACACATTTTTATTAGACACAGGAAAAACCACCGACAAATTACAAAAAACATGAATGATCCCTATACTATATTTGTTAAAGTAACACCCCCAGCCAACGCAGCATAGCCAGTGGCTGATCGTTTGACTCATTTCGAGAAGTTATCGGAAGCGGAGTTTGGTTTTCTTACTCCACAGATTTCTATCTAGTACCTACTATGATAGCGAACTCCCACCATAAATTGAAGAATCAATGTCGGTTGGCAATCGCATGGTATTTTATATGGTAAATAAGATTAATTATGATTTATCATGTATTGTATTTAATTATTTATAAACCGGTTGTTTAAAAATAAAAAATAATATATTATGTAAATCATTTTGCAT…
TRINITY_DN48877_c4_g12_i1	993	gi|1387172143|ref|XP_024876926.1|	71	1e-12	76.6	uncharacterized protein LOC112457861 [Temnothorax curvispinosus]	CTGGTTATTCATGTACACACATTTTTCAGAATTTTAAGGATGCCCTTTCATATCTTAATGGGTGGGAGGATGAAATGAAGACCAACAAAATAGATCCCAACGATTTCCTTACAATAACAACTGCACAAGGTCTATGTGTCACTATTCAATTGACAATTGACTTTTTTAAATATTTATTAGAAGAATGAGGGTTTGAATATGCTCTAACAGGAAAGATGTGCCAAGATTCATTAAAAATAAGTATAAAAAGAAGACTGATTGACATTGGTCGGGTATTGTTAATTTTTTATGACTATTTTAAGCAATGACAAACCATTGCATTCTAAGTAGATAGAAAAATAATTAACTAATTTTGTGATACAAGTAAATTAATATGTATTATATTATAATTGTAATTAA…
TRINITY_DN48950_c6_g1_i1	381	no hit					ATAGAAATAAGAAATTAACAGAAAACATTAAAGGACATCAATCTTGTGGGATTGCCATTGATGATATTGTATCAGTAAGTCATTTAGAATGAAGTTCTTATACCTACCTATAAAATAATGTATTAGTTATCAGTCATCTGAGTCTTCATATACTATATGATATTTTATACCTAAACTTTTTTTCCTTGTGGTATCACTAAAAATGGACCAGACTGTTTGTACATTGCTGGGCCCATTTATACCTAACCTAACCTAACCCAAAAGCACAAATTGCATTATTACATAGATATTGTATTGATTTTAGAGTGAATTGACCTATTATCAAACTTTTAGGTAACAACATCATCTATGCCTTCTCGTTGGTTTTTTACGATATTTTAA
TRINITY_DN49060_c5_g2_i1	440	no hit					CAGGGATGTTAATTTTCTGGTAGTTGGTATAGGTATAGCCGATTCGTTTCGACTATACACTGTACTTACCTCAACACTCATCTGACGAGTGACTGCTTTTAAAAAAAAAAAATGTTTTCAATAATATTGAAAGTAATGGATTAGGTTAAGTAGTCAGGTGTAAAATTTTAAGATAAGAAACCATCCATCAATGTACTCCGTGACGAGTAATGACTGTAGGTATAGGTAGTATTATGCTCAACAGCATTTTTTGGAAGACCAATAACTAGTATTAACTGTAATAACGTGTTACTCGATCGTGTAATTTCGAATCGTTGTGATTATAGTAAAATATTAGGTATGCTGGTTATAGTCATAAGTCATAACTCCAAGTTATATCCATTGGTACATGTAATATAT…
TRINITY_DN49088_c8_g3_i2	755	no hit					GATCTCTTAACCTAACCAAAGGATTTGTATGTACGTACACGCGTAAGTGCATAGTGGAAATCCGCCTTCATATTATAAATATTGTTATCAATATACGAGGTAACTAATATGTTACCAATCAACCGATGGGAAACGTTTGTGGGACCGTTCGTGGCGGACGCGTCCGGCCAATATGTGCACATAAACGTACACGTATGTAGCGGAAACCCACCCTTAATGTTATCACAATGATTACTTTTGGTTATATTAGTGGTTTATGGTTAAAGCACGTTATCAACATAGCTAATACAGATTATCTAATTAGTATGTTATCAATTCATAATAATATTTTTTTGGCGTAATCAATTACCACAAGATATAACCGAATAAAACCATTGCAGAAACATCTATTCACTTCGG…
TRINITY_DN49104_c1_g1_i1	416	gi|1270960746|gb|PHT25012.1|	76	1e-15	83.6	hypothetical protein CQW23_35335 [Capsicum baccatum]	CGCTTGAGCTGGGGTCGCAGAGATGGGCCCAAGCCATCCATCGACGCCCGACGGATGGTGACCAAACAAAGTTCCCTCGATGCCCAGTGCGCACACTGCATCGACAAACGCCGGCTAGACCGCAGCCCGAGGGGGGCAAGGCCACCGCTGACCGATGCAAGGCAGGGGACATCAAATGCATTTCAGCCAACCGCACCACGATGGGCACGGACGACCATGTCCGCTCCTCCCCTCTAAACTTGCAGGGAGGGCGTATGTTGTATGCGACGCCCAGACAAACGTGCCCTCGACCGAGGTCTCGGGCGCAAATTGCGTTCAAAGACTCGATGATTCACGGGATTCTGCAATTCACACTAAGTATCGCATTTCGCTACGTTCTTCATCGTAACGAGAGCCGAG…
TRINITY_DN49104_c2_g2_i1	205	gi|1177796337|gb|ORC91309.1|	67	4e-27	108	hypothetical protein TM35_000063140 [Trypanosoma theileri]	CACCCTCAATCTTGCACTTGGTTACCGCTCGGATTTTGACCCCCGCTCGGATAATGCTGTAAGGTTGGTTTTGGCCGTTGAAATGGAGGTACTTCCATTGTCATTGTCACGACTTCAGGTTCTATGTCACTCTCTTTCCAAAGTGCTTTTCAAACTTTCGCTCACGCTACTTGTTCGATATCGGTCTTCCTACTCTGTATTTAAC
TRINITY_DN49104_c2_g3_i1	214	gi|449540881|gb|EMD31869.1|	67	2e-22	94.4	hypothetical protein CERSUDRAFT_162701, partial [Gelatoporia subvermispora B]	TGTCAGACTCCTTGGTCCGTGTTCCAAGACGGGCCACTTAAAGCCATTACGCCAGCATCCTAAGTGTGAAGGTGTCCGAAGACCCGCCCAGAGGGCACACTGCGTTCCTTGGTCTACGTCGTCGTATCCTGCACAGGGCTATAACACATCCGAGGATGCCACATTCCCCATACGCTTCTCCGACGACACAAACCAATGCTGGCTTGCTACCGAG
TRINITY_DN49133_c2_g5_i1	1946	gi|909592896|gb|KNE87682.1|	156	2e-97	310	hypothetical protein PSTG_18927, partial [Puccinia striiformis f. sp. tritici PST-78]	GTTAATAAACCGATTCGTAACCGGTGGAGAAGAAGAGATCAGAGTGCAGAGTGTATCTAGAAGAATGGGGTTGTGGTCGGAAGATAGTTCGTTGAGGTTAGTGATTTGGGTTTGATAGGGTAGTCGTACGAGGGCGATGTCGAGTATGTCAGGTCTGTAACGTGTGCATGTCGGGAAATGTGTGGGAGAAGAGGGAGCAGTTACAGAGTAGTCCGATTGTTGTGCGTGGTCAAAGAGGACACGGCCGGCAGCGTTAGTCGTGTGGCTATACCACAGCGGATGTTTGGCGTTGAAGTCGCCTGCCGAAATTTGCCATTCGGCACTCTTTGTCAAAAGGTCGAGGTCGTTTGTCGTTAGTAGGGTTCCGGGTGGTTTGTATACGGCTGAAATAAGTACTTC…
TRINITY_DN49144_c3_g1_i5	367	no hit					GAATATGTCTGAAGCAGTTGAATTGAATGAAGAATCCTTCGAACTCTGTTTAAGTCTGGTGTATGCTTGTCAAACTCGTTACAAAAATTTTAAAGGAACTTTAGACAATTTGACTGATTATTTATTTTCTGATTTCGATGTCCCCCACAAAGTTATGGCAACATTTTTAAATTTAGATGTAATTGATAATATTAAAATAAAAGATGTTGAGGACTTCTTTTTAACAAGAGCTATTGCTTATAATTGTGCAAAATTGAATTGTGACACTTACATTAAAAAACCTCAAAACAGACAGATTGTTAGGCAAAGTCCAAAAACTACAACTCAATGCCAGTAAATATAAAAAGGGACATATTCTATACAGAAG
TRINITY_DN49144_c3_g2_i2	415	no hit					GAATATGTCTGAAGCAGTTGAATTGAATGAAGAATCCTTCGGCCTCTGTTTAACTTTTAAAAAAGTATCTTAAAAAGTATGATATATGCTTCTCAAGCTGGTTTAGAAAATTTAAAAGATGATAATGAAATTTTAGAGAAATTTGCTGATTATTTATTTTCTGATTTCGATGTCCCCCACAATGTTATGGAACCATTTTTACAAATAGGTTTAATTAATAATATTAAAATAAAAGATGTTGGGGACCTATAAAAATTAACCACGCATAAACCTATTTGTATGTTTTATTTAGGCATTTTAACAAGAGCTATTGAGAATTTTAGTGCAAAAACGAGTTGTGACATAACCCTTGGCAACTCAAGACATTGGATGGTTTTTAACTGCGGGGAAGGCTTACAT…
TRINITY_DN49144_c3_g2_i3	448	no hit					GAATATGTCTGAAGCAGTTGAATTGAATGAAGAATCCTTCGGCCTCTGTTTAAGTATGATATATGCTTCTCAAGCTGGTTTAGAAAATTTAAAAGATGATAATGAAATTTTAGAGAAATTTGCTGATTATTTATTTTCTGATTTCGATGTCCCCCACAATGTTATGGAACCATTTTTACAAATAGGTTTAATTAATAATATTAAAATAAAAGATGTTGGGGACCGCATTTTAACAAGAGCTATTGAGAATTTTAGTGCAAAAACGAGTTGTGACACTTACATTAAAAAACCTCAAGAAAGACAGATTGTTAAGCAAAATGTTTATAAAGCAATTCAAAATTATTTTAACTCGCTACCATCCGATTCTGCCAAAAAAACGAGGAAACATTTCTGCCATAA…
TRINITY_DN49144_c3_g2_i6	427	no hit					GAATATGTCTGAAGCAGTTGAATTGAATGAAGAATCCTTCGGCCTCTGTTTAACTGGTTTAGAAAATTTAAAAGATGATAATGAAATTTTAGAGAAATTTGCTGATTATTTATTTTCTGATTTCGATGTCCCCCACAATGTTATGGAACCATTTTTACAAATAGGTTTAATTAATAATATTAAAATAAAAGATGTTGGGGACCGCATTTTAACAAGAGCTATTGAGAATTTTAGTGCAAAAACGAGTTGTGACACTTACATTAAAAAACCTCAAGAAAGACAGATTGTTAAGCAAAATGTTTATAAAGCAATTCAAAATTATTTTAACTCGCTACCATCCGATTCTGCCAAAAAAACGAGGAAACATTTCTGCCATAAGCAGATTTCTACAATTCAAAA…
TRINITY_DN49210_c11_g3_i2	2035	no hit					CGACAATTCTAAAATAAAACAGTAATTTTATAATTTTCACGTAGTTCTTTCGTAAATAATTGTAATAAAATATTTTGTCTGGGAGGATAAGCATTATTATTGTATTATGCCTAGGTTTTTGTATGTTACAATTTTTGAACCTGTGGAGATACAAACGAGGATCCCCTTTCCAACTATAAATTAATCAGTGGATATTTGATGTAATAGAATCAAAATCTGTACGAGTAGTTTTTGTGTTATTTAATTTTGTGTTCTAAGGATGAAAGATCCATGGTAATGGGTTTATACGATATTATGGGGGTAATGGTAATTTGAAAATTAAAGTAATTTATATTAATCCATCAAGATTAATAATTTGTAAAAATTGTCGAAGTACAATAATGAATAAATATTAGATCT…
TRINITY_DN49392_c5_g2_i10	399	gi|244790063|ref|NP_001156441.1|;gi|239792787|dbj|BAH72693.1|	132	9e-90	273	uncharacterized protein LOC100302381 [Acyrthosiphon pisum]	CATAACAATTGCAGTTTGGATTATGCCACCATCTGCTTCAACGAATGTAGATGTATCACGCCATGCTTGCTGGGAGATTTTACATTTTTGTGGATTTAAAAATTTTATAAATGAAAAAACGAGTGCTGAAATAGAGGATACAAATTATATAGCTAAAATAAATGACCTTACCAATGATGCCCTTGCCGATGATGTAGTTTATCATGATGCCCTTGCCGATGATTTTACCGATTATGTTGTCGGTGATGTGAATCATATAAACGATAACGATATTCAAGCATTCCGCGGGTATATAAAGACCTTTGTGAATTATACAAACGAAAATCTATTTGTGGATAACATTTTAGAGAATATTCCAGCTTCAAAATCTCTAAGTGATATAAATATAATTCGAGGAAG
TRINITY_DN49414_c6_g1_i2	880	gi|244790041|ref|NP_001156435.1|;gi|239792089|dbj|BAH72425.1|	133	1e-12	75.5	uncharacterized protein LOC100302376 precursor [Acyrthosiphon pisum]	TAGTAACATACGGTATTGGTTGGATTATTTTTTGTGGAAAACATCGAATTTATTTTAATATGAATTATTAGAGTGTAGTATGTATTTATAATGCGATATATAATATAATGTAATATAATATGTAATTGTATTGTATAGTTTAATTTATATATATCTTCAATCAAGTAAACAAAATATTTATTAGCATTCAAACAGTTTCTTAATAAACTCTTTGTTTGAATCTTTCATATTTTCATCACAGAAAAAAGTAACTGGTCTTTTAGGATTGTTTTTTACAATTTCATATAGGTTTTTGCGCCGATAAAAATCTTTGTAATTGTATGATAAATTCGCCGCTAAATTAAATATTAATTCTGCTTCATCTGCTTCATTTATGTTACGTTTTGGCTTTGGACAGTT…
TRINITY_DN49414_c6_g1_i5	569	no hit					ATTATATATAAATTTTACACAAAACTAAATAAATACTGTATACATACTCGCCGCTAAATTAAATATTAATTCTGCTTCATCTGCTTCATTTATGTTACGTTTTGGCTTTGGACAGTTTTTCTCAGCTGCTTCATTTATGTTACTGTAGATGCCTGTATTTTCAACAAAGGACGCCATGATCTGGTGAAAATTTTCAGTTCTTTCCTTCGTGTTACTGCTTGTATTTTTTACAGAGGACACCATAACCTTGCCTGTATTTTCTACAAAGGTTACCATATTCTTGCTTATATTTTCTAAAAAGGTCACCATGTTCTCGCGAAAAACTTCTTCATTTATGTTACCTGCGTCATTGACTGATTTTTCTATAAAGGTCGTTAAAGTGACCACGTTATTGCTTGT…
TRINITY_DN49414_c6_g1_i8	702	no hit					TCGGGTCATGAGCAATATGACTCAAGTCGTCACATAGTCACAATTGGTTACAAATGAGTTACAAAATATTGGCATTAATTATACATACTGTTTTTTACAATTTCATATAGGTTTTTGCGCCGATAAAAATCTTTGTAATTGTATGATAAATTCGCCGCTAAATTAAATATTAATTCTGCTTCATCTGCTTCATTTATGTTACGTTTTGGCTTTGGACAGTTTTTCTCAGCTGCTTCATTTATGTTACTGTAGATGCCTGTATTTTCAACAAAGGACGCCATGATCTGGTGAAAATTTTCAGTTCTTTCCTTCGTGTTACTGCTTGTATTTTTTACAGAGGACACCATAACCTTGCCTGTATTTTCTACAAAGGTTACCATATTCTTGCTTATATTTTCT…
TRINITY_DN49420_c0_g2_i1	4151	gi|768432957|ref|XP_011557825.1|	837	2e-144	476	PREDICTED: RNA-directed DNA polymerase from mobile element jockey-like [Plutella xylostella]	CATCTGTCAAAACAGAATACAAGGACCAATCAGCGACGGACTAGGTTGTCGAAAAGGGTATAAATACCGGACACTTTTGACAATCTAGTCATAATATCAATATAATGCCAACATCATAATATCATTATCATCAGTTCTGTCTCTTCAACACTCCTCTGCCACGTAGTCCACCGCTTTCTGACTTATATCTGCAGCCTAACACGCACCTACGTAAGTAGAACTATTTATTAAATCATCCCCCCACTCTCGACCACGAGGCTAGTGCACCTGAGAGGTCACACAGCCGGGTCTCGCTGCGGAAGCGAAGGCTAAACACAGCACACCGACATGGGTAACCGACGCAACAAACGCGTCGCCACGCCTCCACTTATCGTCTCAAAGAAAAACCGACAATCTTCT…
TRINITY_DN49485_c1_g1_i1	976	gi|1229889777|ref|XP_022165266.1|	326	1e-91	311	uncharacterized protein LOC111030183 [Myzus persicae]	GTGGAAGTCGCTTGTATGTATGGACAGGTATGGATGAGTTGAAAAGAATCAATAGTTATATACCCGTGGTCATAGGTTCAGTAGAAATAGATGCATTAATTATACGACGCGAAGCATCCGATTCTGTTACCGCAATCCTCGCACCTCACCGAGTTAATCATTCAACACTACCACTTGTCCTTTTTGCACGGCAGATCAAAATTGGTACTATCAATGTTGAATCAAAAATACTGGATATTGTCTGGTCGAAAGGCAGTTCGGCGTGTAATTTTCGCATGTGTTCCGTGCACCCGTCATGAGGCTGTCCGCCCCCAACCAATTATGGCCGACCTACCTTCCGACCGAGTCCAACCAAATCGACCGTTTTCGCGCGTTCGCATGGACTACGGAGGCCCGTTT…
TRINITY_DN49485_c1_g1_i2	957	gi|641662557|ref|XP_008182300.1|	151	1e-86	275	PREDICTED: uncharacterized protein LOC103309207 [Acyrthosiphon pisum]	GTGGAAGTCGCTTGTATGTATGGACAGGTATGGATGAGTTGAAAAGAATCAATAGTTATATACCCGTGGTCATAGGTTCAGTAGAAATAGATGCATTAATTATACGACGCGAAGCATCCGATTCTGTTACCGCAATCCTCGCACCTCACCGAGTTAATCATTCAACACTACCACTTGTCCTTTTTGCACGGCAGATCAAAATTGGTACTATCAATGTTGAATCAAAAATACTGGATATTGTCTGGTCGAAAGGCAGTTCGGCGTGTAATTTTCGCATGTGTTCCGTTCACCCGTCATGAGGCTGTCCGACCTACCTTCCTACAGAGTCCAACCAAATCGACCGTTTTCGCGCGTTCGCATGGACTACGGAGGCCCGTTTCTTGTGAAAGAACATCGTCG…
TRINITY_DN49488_c4_g1_i4	475	no hit					GGGTAACGAATTTAACGTAAAAAGAATGAAAAAACATTCATTTTTTACGCGTATATCTCTTCGCCACTGACCTTTCGGAAACTGCGCACACAACGATACGCGTATAATATTATAATATACTTAGTACCTATTCCTACGAGACGAAAGTGTGTGGCTACTGCTACATCGGTTACCGAGATTACCGCGTTGTAGCCAGGGGCGGATTGGCGAATTTTTTCGGCCCGGGAAATATGGATCAAACCGGCCCTGCACCGCAAATATGCACCCCCCGCCCCCTAAAAAAAAGGTCATAATTTTACTCAAATTTCAAAATTTGTTTAGTTTCACCACTAAATTAGTAAATTATATGATAGGTACCTATAATTTATTAAATGCTATAACAGTTTTGGGTTAGTCTGC…
TRINITY_DN49513_c7_g1_i1	446	no hit					GCTATATAATTATACATGTATAACTTATGTAATTGTCATTAAAAAAAAAAAAAACATTTTTATTATTTTTATATATAACTAGCTGTTATTGATCACTTCAGAACAATAATATTATTTTTCTATCAGAGTGGCTATTATATTAGTTCTTGTCCATAACACCGCGGTGCTACCACTGCCTTTGTGCGTGTACATGTTTGTTTTAACTTTTTCAGAAGCGCATTTTTTATTTAATTATTGGATTTTCTGTGTCATAATTGATAAAATAAATAAATTTTAAAAGTTTTTTTTCCAAAATCTAGATTTTTTACATTAATTGTGATATATAAATATCGCTATAATCTATTTTATTTAATTAATAATTATTATTTACAGATGCAACAACAATCGATGTCTCCAAAG…
TRINITY_DN49537_c2_g4_i1	209	no hit					CGCTATAGTCGATTTCAAGTATACGCCGTCATTAAGTATAGGTACGTTAATGGATGTGTTAAATTTGAATTCAATGACAAATCATTTCCTATTAAAAACGATTTTGCGTCGAGATGGTAAGCGTAAGCTTATTATAATATATTGCAATTAAGTATTATAGTAATTTGTTTTACTATAAGTAATACGGCATAATCTATAAATAGGCAATG
TRINITY_DN49541_c1_g3_i6	733	no hit					TTTGTAGAACAAACGCCAACGTTTGAAACGTTGAAAAGGTAGAAATTTGTGAGCGCTTGGTTTAGTGCGGTAATTGCTTAACAGCGGTCGTGGTGTATGACATAAAAAGTAAATGATAAGTCGTGATAGTAACACAATGAATAGTGATAACCATAGATAATAAAATAATGGATAGGCCATTCCTATATTAATATACGAGGGGTTTGCGTGCTGGAATGTAGATGAGAGACAGCCAGTTTTTATATGGTGTTTCTCACTCTAGCAAGGGGTCTTATCATTATTTTATTATGAGACCCCTTGTAACGTTCATGCACGTGTGATAAGATAGTATGGCCTATCCATTCTTTTATTATCTATGGATTGACCTGTGATTAATATTTATTTCTTTAATTAATTCTA…
TRINITY_DN49606_c1_g3_i1	1009	gi|1229903750|ref|XP_022172699.1|;gi|1229903752|ref|XP_022172700.1|;gi|1229903754|ref|XP_022172702.1|;gi|1229903756|ref|XP_022172703.1|	48	5e-09	68.2	uncharacterized protein LOC111035404 isoform X1 [Myzus persicae]	GGACAATTAGAGGGAGACTATTTTAAGGGCTAAACCCCCCAATCATTTCCTACATTTTTTTTTAAAGCTTATTCAATATTATTATAATAAGTCTTCAGCCTACCTTCAAATCTCAAACGCTATTTGCACAATAGGGGAATTTTAATATACGAGCATAAAACAGGCGACAATAAATTATTTTTCAGTCTTAATCTGCCATTATCATGTAAGTAAAAAAACTTAGAAACTTAAACGTTTCACTGCTACTTAAATATTATAATTTCTACATAAATTATAAACTGACATTTTTGAATTTTTAAGCTTTATCATACACTATTTCAGCAGTTCCCAACCATTTTAGTTGTGCAGACCACCAATTATGTAAAAAAAACTTTTGAGGCCCACTAACCTAATATACAG…
TRINITY_DN49631_c3_g4_i1	5761	gi|1008455751|ref|XP_015840034.1|	1081	0.0	654	PREDICTED: retrovirus-related Pol polyprotein from transposon 17.6 [Tribolium castaneum]	GCCCTACCGAGCTGGGGGGAAACGAATCTAAAAGAAGGTAAATGAGAGACAGAAAAAGGCAGAGTAGTAGAGGGGAAAAGGGGGGGAGAACGCGGAAAGTTACGAATTGAATGACCCGGGCCTACGAGAGCTTTATGTTCCCAACATTTTTTGGTACCACGCATAAACGTGGAGCAAGGCTCATACCCAGTAGTGGTCCCGTATTAAGCAGGACACACCAGGTTTGACCCCCCATTTAAGCAGGGATGACCGAGAATCATATTCTTTAAACCCAATGTCATAAGTTGTTATTTGAATATTCCATAAATGTTCATATACTCCATGAGCTACTTACCCTTAGAGTAGTGTTGCTATGGTGGATGGTTTATACGGCTTTAAGTGAACAACATTATGGGTACC…
TRINITY_DN49646_c11_g3_i1	407	no hit					TTAAATCACATAGGTAGGCAATCTGACTTCGTCGGATAGTGCGACGTCCGGGTCAAGGCATGAAAACGCCAAATGACGTAAATCAAATATATATAAATAATAACATTTCGGGCGCCCGTGCTAGTCGTAATATATTCCCCGTGATTTGTTGAGTGTCTAGCAAGTCGGGCGGCCACGTTTAATAGTTATTTTCGTTTATAGTAGTAGAGCGATTTAGAAGCGAAACTCGGTCAGCTGATTGGGATTTCGTTTCCCAATGGTCCTCCGAAAAACACGGAAACGTTTCCGCGCACCGACATGATGTCAGACCCAATATCTCTCGTATCACATAATAGGCGGGAAGTTATCCGCTGAATGCCTTGGCAGTCAGAGGCGAAGAAGGACGTGCTAATCTGCGAA…
TRINITY_DN49663_c2_g2_i1	215	no hit					GGTTGGGTGAGCTTTGGTTGGAATTGAACCATCTTATTTTACTGAACTCGGCGCCACTGCCTAACATAACCTAATAAAGAAAAAATGGAATTTTTGCAAAATTAAAATTGAACTTCTGAAAGTAGGTATATTGTTTTTTCAGTCTAAATGCACGAAAAAACGACTTGCTTTCAATATCCTTAAACTTTTACCCGGGCTTAAAACCGTTTCCAAAG
TRINITY_DN49670_c0_g3_i1	210	no hit					TGTGATACCCGGCAGGGGTTGCATCATCGGGGTCGTGGGGCGTGTCGTCCCGGGTCTGCCGGCCCGGGCGTGTGAGTGCAGGGCGATAGTCGAACCGGTGTGAGTGCCGGACCGGAGAGGGTGAGAGTCCCGTAGACGAAATCGTTGCTGCCGCACGGTACGCGTACCCAAGTAGCACGGGGCCCGAGAAATCCCGTGTGAATCTGTCAG
TRINITY_DN49670_c1_g2_i2	255	gi|371552581|gb|EHN79822.1|	82	5e-29	115	hypothetical protein SMCF_600 [Streptomyces coelicoflavus ZG0656]	AGCGTATGGTGGATGCCTTGGCATCAGGAGCCGATGAAGGACGCGGTAATCTGCGATAAGCCTCGGGGAGCCGATAAACGGGCTGTGATCCGAGGGTTTCCGAATGGGGGAACCCCGCACGACTTTCAAGATCGTGTGACCGCCTGCTGAACACATAGGCAGGTTGGAGGGAACGCAGGGAAGTGAAACATCTCAGTACCTGCAGGAAGAGAAAACAAAAGTGATTCCGTTAGTAGTGGCGAGCGAACGCGGATG
TRINITY_DN49670_c1_g2_i3	247	gi|1499499727|gb|RMR49676.1|	78	6e-16	78.2	hypothetical protein ALP84_100640 [Pseudomonas cichorii]	ATGCTCTTTGCTTGGCCTGTTTGTGGTCAAGTTTTCAAGGGCGCACGGTGGATGCCTTGGCATCAGGAGCTGATGAAGGACGTGGAAATCTGCGATAAGCCTCGGGGAGCTGATAAACGAGCTGTGATTCGAGGGTCTCCGAATGGGGTAACCCGGCTGCGTGTTATGCGTAGTCACTCGTATCTGAATTCATAGGGTGCGAGGAGGAACGTGGGGAAGTGAAACATTTCAGTACCCATAGGAAGAG
TRINITY_DN49670_c1_g2_i4	229	gi|1464049749|dbj|GBL31413.1|	69	1e-21	94.0	hypothetical protein EMGBS11_03980 [Actinobacteria bacterium]	ATGCTCTTTGCTTGGCCTGTTTGTGGTCAAGTTTTCAAGGGCGCACGGTGGATGCCTTGGCATCAGGAGCCGATGAAGGACGCGGTAATCTGCGATAAGCCTCGGGGAGCTGATAAACGAGCTGTGATCCGAGGGTCTCCGAATGGGGAAACCCCGCCGCGTGTTATGCGTGGTGACCCGCACCTGAATTCATAGGGTGTGTGGAGGGAACGCGGGGAAGTGAAACATC
TRINITY_DN49670_c2_g1_i1	256	gi|383341229|gb|EID19494.1|;gi|987291234|emb|CVO00539.1|	85	1e-13	73.9	hypothetical protein HMPREF1043_0706 [Streptococcus anginosus subsp. whileyi CCUG 39159]	AGGTGGTCCTGGCAGATTCACACGAGATTCCACGAGCCCCGTGCTACTCGGGTGGCCACACCACGGACAGAACAATTTCGATTACGGGACTCTCACCCTCTACGGCCGACCATTCCAAGTCGTTCACCTACCATCCTGAACATCATGCCGGCAGCCAGTTAGAACTGCCACTGTGACTCCCACAACCCCCATGATGCAACCCTCAACCGGTATCACACACCACAGGTTTAGTCTCTTCCGCTTTCGCTCGCCACTA
TRINITY_DN49699_c1_g4_i1	249	gi|976498437|gb|KVD99154.1|	50	5e-21	90.5	hypothetical protein Ccrd_024108 [Cynara cardunculus var. scolymus]	GTCACGGCGAGACGAGCCGGTTATCATTACGATAGGTGTCAAGTGGAAGTGCAGTAATGTATGCAGCTGAGGCATCCTAACAGACCGAGAGATTTGAACCTTGTTCCTACATGACCCGATCGATCTGATCGGGCACTAGCCATCTATTTTCTTTGTTCAATTGTTTGACAACATGAAACTATGAAACCAAAAGCTCTGCCCTACCTCTCCGTCGGATAGAAGGGCAGAGCAGGGTTCTCTACCTGGAAG
TRINITY_DN49704_c6_g1_i1	215	no hit					GGAGGGAACAGTAGGTGTAACCACGTGTGTGTAGTTTTGGTGGGCATCTGTAGGTATCTGCCATGCCTGGGTAGGGGGCGACGGCATTTTTTCTTTGGGCAAGTCACAGTGTCCAGAGAACAAATGCCGTCCGTGGACAGAGGTTTGAATCAGCGCCGGTGTGTGTCACAACCGACGCCTTAGTCTGATCAGCCACTCCGTCCCCCTAATATTAT
TRINITY_DN49762_c6_g1_i6	1295	no hit					TTAACTTGCTTAAAAATTAAAATATCATTAAAAACCAACTTTAGAACTCAGATAATATTCATACCTTGGAGTTTCATAATAAATCAATACACTCATATATTTAAGCTCACAACGCAAAATTATAAATGCTGAACATTTATTTTGGTATGTTATATGTTAGCAGTGGTGTATTGGTACGGGTACGCGGGTATACGCCGTATACCCATCAGAAGATTTTCGATTTTCGGCGTATACCCAAGGTAAAATCTTATTTTACGGGTATACGCTTCCAAAATAACCAGAAAACCAAATAAGATTTAAAATTTATTTAATAATTCATATAGGAAAAAAACGTTATTCGTTATTATATGTATTAATGAATTACTTATCAATTGAGGTAGGTATTGAATATAAGTTATA…
TRINITY_DN49786_c4_g1_i1	382	no hit					AGTATATCGTACATAATATTATATAATATATCATATATTGCAATCGCGATTTCACGATAGAGGTATTTTTTTTTTATATGTATATATTTTGTACGAATACATTTTATACATCAGGTCATATCGAACTGAAACGTAATGCAAACTGTATAGGTATGCATATATTACCACCTCTATAATATTATATAGGTAAGTATGACGTATAAAAATGTATATACGAGAAAACTGCCCTTAAAGCCTTATATTGCGTACACACAACACATCATGTCATCATATAGGTTAGAGGATTATACAGAATGATTCACCAAGCATGCTCACCCCCATTATTTAATTTTTCATTTATTAACAGGAGTGAGCATGACTTGTGAATCATCCTGTAAGCACA
TRINITY_DN49800_c7_g8_i1	2366	no hit					ATTTTTCATAGTGTTTCGATGCATACAAATCGAATTTCAACGAGTAGTTAATTAGGTAGTTATAACTTATTAGTATTTGAATTTTAAAGTTTAGATGAGGGGAATAAAGTAGTGTAAAGCACTTTTAATGATGCCTAAGGGCTAAGCCTAGTCATTGTAGATAGGTGCCCCACCAATAATAATAAAAAAAATATTTTTATTGTCCCGGTGACGCACGGCGTGTTCATTATATACGCCCTTAAGACGAACCACACGAATTTAATATTATATAACCAAGACCCAAGTTATCATTTTGTTTCATATAGTTTTCCCTCGTTAAAATTAATATTCTGTAGACGACGGTACGTGCCGGTCATTGTTTGTGTGACAGTGTGACACCATTTGGGCACGAGCCTCTCA…
TRINITY_DN49898_c6_g1_i1	431	no hit					CGACTTTCAAAAAAAAAAATTTGTACCTACATTTCAATTACGTTTAAATCGTTTTAAGACAAATCGATAGTCGATAGGTACGTACCTATATATTCCCTCAAAAGTATTATTATCGTAATAAAATTATTGTCGTTTTGGTAATGTGATTTAAATACTTATTTTCTTCTTAGATTACTCAAAAACATAAACAAATGATTCTTCGTAAAAGCATTTAGTGTTAGTCTATGTTGAGCGTGGGCCAGAGAGAGAAAACAAACAGTGAGTTGACATTGTCTCAAAAAATAACAATATAAAATTAGTAATCACAATATTACAGTGGCTGCCTACCACGACTGGACCGACCTGAACTATAATGCGCCCTTCTTTTGCAAATTTAATTTAAATACAATACATAATTTA…
TRINITY_DN49914_c1_g1_i1	263	no hit					AATCATTCTCACTGTATAATTTCGTTTTCATAGTTACTATTATTACCAGCTTTATTAATTTTTAACTATTTAATTTGTATACTATATTATGTGGGTTAATTGAACATAAAATAATTTACAAAAAGTTGTTGTATTTGTTTTCTGGTTGAAAGGTAGTCAGTAGTCACGATCAACCTGTTGGTTTCCCCTGACCTAGGCGACTAGGCCTAATGTCTTAGATGATAGGTGGGTAGGGGATAACGGGGAAAAACCGACTGAAAAAA
TRINITY_DN49984_c0_g3_i2	5774	gi|795018288|ref|XP_011859156.1|	1177	0.0	1023	PREDICTED: uncharacterized protein K02A2.6-like [Vollenhovia emeryi]	GTCGAAAGAATTATTTCAATATTTGTTAAGCCGTACTCATAATGACGAAAATGAGTTACTATTTGACATTATGGACTACATGCGGTTAGTGGAGCACAGAAATGTTCGATTTCAAAATAAGATAGTTTTGTCCAATTCAAATGAGAAGCAGTGGCCCAGAGGAGAAAGTCCTAAGCCCAAAGCGGAAAGTTCGAGTAGGAGTCAGAAGGGTGTTGAGTCAGCAACAAGCCGGATATGTTACAACTGTGGATCCAGAACGCACATTGCGCCTTGTTGTCCCAGTCCAGTAAGACCAAAAGGAGCATGCTACGGTTGCGGTTCAACAGCACATCAGCGATCAGCGTGTTCGGAACGTGATCAGAAAAATAGGAATGACACAAATGAAGAATCTCGGCGACA…
TRINITY_DN50003_c9_g1_i1	216	no hit					TTTTCAATATGTTCCTCTTTTTAACTAACGAACTAGTTGTTACATATATTGTGGACCTACTTAGAAGTATGTGTTAGTTATATATCCTTTTTTTGTACACTATAATAATACTTATATTTGCTCATAATCCTTCTTTGCACTTTTGTGTGTTATATAACAGAAATGCAAAGAAATATTAGAACTAATTAGAAGTATTAATGTAAAATAAAGGAGTTG
TRINITY_DN50014_c6_g2_i3	311	gi|242247189|ref|NP_001156348.1|;gi|239792973|dbj|BAH72760.1|	103	6e-65	206	uncharacterized protein LOC100302371 precursor [Acyrthosiphon pisum]	CGATATATTTCGAACAGAAAGTAGTAACCGGTGTCTTTATTTCGGAACCTTCTTCGTCGTATTTGCCTTTATTTTTTTCTTTGTATTTGTTTGATAACTTCATCGCTATTATTTTTATCATTTCAGTTACAGTTAAATTTTTTTTGCTAGCTGCGTCATCTATGTTCTTGTAAACTCCTGTATTTATGACAAATTCATTGGTTTGCTCGGTGAGTTCGTTAGATGCCCCACCTTTAGTTTTATTATTTATTGCAGTAATATAGTCCACTGCTTGTATTGCGTCAGCAATGGTAGTTCCATTTGTAAAGCCA
TRINITY_DN50023_c3_g3_i2	227	no hit					ACGTGAACGAGTTCATTTTTTAATGAACGTTTCGAACGTTGGAATTATTCATTATGAATACCTACGAGATTATGACTGTGCAGCACGGACGCACAGTCTTCGATTAGTGTGCGTCGTGTGAGTGGGAAGTAATTAATGTAATATTATTTACAATTATTGGGGAGAAAAAAAATTGGGAGAATTGGTAGCGATCCGTCTATGACCATAATAATATGACACTTTACGTT
TRINITY_DN50094_c4_g5_i1	656	gi|1410992646|ref|XP_025191773.1|	156	1e-53	188	tigger transposable element-derived protein 4-like [Melanaphis sacchari]	CTTAGATTAAAGGTCCCTGCAAAACTCCTATATTATATGTACTAATTTATATCGGTTATTATGACGTCTATATAATGACTATACGGATGTTATGATGGTTATTTTTGATTATATTAGAATAATATTTTATCTATGACTTTACTTTATCAAAGCTACTATTACAACCGATAAAACCGAGCGATAATATCAGCGTATTAGATGGTATATTACTGATTTTTAAAGCTTGGGAAAAAGTATAAGAGATAACAATTCAAAATTGTTTTTATCACGATAGTTTCAATAATGCGACACCACAACAAGCAGTCCAAGGAGAACAAGAAGAAGACATAAGTTTCCCAAACATAAATGAATATTATGTTAGCTTTGATAATGATGTGCTAACTTCAGAATCATTAATAA…
TRINITY_DN50116_c3_g1_i1	227	no hit					GTTATTTAAAATTTTTATTTGTAATTTTTGTCCGAATTTGAACTAGATTTTTTGGTTAAGTACCTACAGTTTTAATCTTTTACTTGGACCCTTGTTTAAAATTTTTAAACCTAAGCTATAAAAGTTAAACATTTTATACATTTTTAACTACAAAATAATAATTTAATTTTTAATTTGATAAATTTTGTCATAATTCGAACTTTAAATGCCTATAAAAAAAATGTGCG
TRINITY_DN50120_c1_g1_i1	342	no hit					AGCATGATTTCAAAATAAATGGTTTTCCATACAAATGTATTTTATCCCCCCCTCCCATGAAACATTCACAATTACGCCACTGTACTCGCTAGGTACTCAAACCATGCATCTTTGACGTTTTGGAAAATTAATGATTCAGGATATAATTACAGATTGTTGAAGATATGTAACTAGGTTTCTATCGTTATGCCTATAATAGAGATAGAGTGGTAGTCGGTAGAGTGGTAAAACCGCATGTACGCTGGATATAAAATAAATTACTAAGACCAAAATCACAAGAGAAATGTAGCGAAATTATTGTCTGTGTAACTGCTCACGTCTAATAACAAAGTAATATAGACG
TRINITY_DN50149_c3_g2_i2	208	gi|1055901857|gb|AOE06868.1|	56	3e-21	90.5	hypothetical protein [uncultured bacterium]	GGGTTGCCAAGCGGTAACGCGGAGCTAATCCCCCAAACCCGGTCTCAGTTCGGATCGTGGGCTGCAACTCGCCCACGTGAAGGTGGAGTCGCTAGTAACCGCAGATCAGCAGTGCTGCGGTGAATATGTTCCCGGGCCTTGTACACACCGCCCGTCAAGCCATGGAAGTTCGGGGTACCTGAAGTCGGTGACCGTAAAAGGAGCAGAT
TRINITY_DN50159_c7_g4_i1	297	gi|675388730|gb|KFM81627.1|	48	1e-29	102	hypothetical protein X975_03524, partial [Stegodyphus mimosarum]	CCTGGAATCGGCTGTCCGGAGATAGGGATGCTGTTCCCGTAAAAGCTCCGCGGCTCTTGCGGAGTCCGGTGCGCCTCTGTCGGCCCTTGCAAATCCGAGGGAGAGAGTGTGATTTTCGTGCCGGTCCGTACCCATATCCGCAGCAGGTCTCCAAGGTGAACAGCCTCTAGTCGATAGAACAATGTAGGTAAGGGAAGTCGGCAAGTTCGATCCGTAACTTCGGGACAAGGATTGGCTCTGAGGGCTGGGCCCGTCGGGCTGGGGTCCGAAGCGGGTGTGGCACTGCGCCGGGACTGG
TRINITY_DN50167_c0_g2_i1	241	no hit					TTTGTTGAACTGGTTATTGTATCTAAACCAAAATACTCGAAGGAGTAGTTTAAAAGTTATACAGATGTGTGTACCTACTAAGGATAATATGGTAATGGGTTAAGTACCTACTAAGTAGATATTATGGGAGCTTACATGATTTTAAAATGTTAGTAATTTCTAGAGATCTATCAATATAAATGTTTTAGATTCTGAACGAAGTGATGAATGTATTGATTTTACAATGATGTGTGTTTTTTTT
TRINITY_DN50173_c0_g1_i2	643	no hit					CGTTGGAACAATGTAGGTAAGGGAAGTCGGCAAGCCGGATCCGTAACTTCGGGATAAGGATTGGCTCTAAGGGCTGGGTCGGTCGGGCTGGGGCGCGAAGCGGGGCTGGGCGCGCGCCGCGGCTGGACGAGGCGCCGCCGCCCCCCCCACGCCCGGGGCACCCCCCTCGCGGCCCTCCCCCGCCCCACCCCGCGCGCGCCGCTCGCTCCCTCCCCACCCCGCGCCCTCTCTCTCTCTCTCTCCCCCGCTCCCCGTCCTCCCCCCTCCCCGGGGGAGCGCCGCGTGGGGGCGGCGGCGGGGGGAGAAGGGTCGGGGCGGCAGGGGCCGGCGGCGGCCCGCCGCGGGGCCCCGGCGGCGGGGGCACGGTCCCCCGCGAGGGGGGCCCGGGCACCCGGGGGG…
TRINITY_DN50217_c5_g1_i14	508	gi|254039685|ref|NP_001156817.1|;gi|239788195|dbj|BAH70788.1|	168	8e-111	328	uncharacterized protein LOC100302481 precursor [Acyrthosiphon pisum]	TTTGGGTAATGCCTGCAAATACTTCAAGTGAAGAATTATCCACTCTCTGTACTGCACTTTACGAAGCTGGTCGTTTATCAGACAGTTATAAAGATGTTTCTATGGAAAAATTCAAAGAAGTTATGGAAAAGATAAAATTAAATATCGGTGGTCGTATGCGTGAAATTGCAAAAATAACTGATCAAGTTAAATTGGTTCCATTTGGACAAGCAAGAAAAGCTATGGAAACTGAAATTAAAAAAAAAACTGATCAAGCTAAAGAAAAAGCTGTTGGTCCTAATATGAATGCAGTAGACAATTTCCTAGTTAATATGAGTAAATATGCTGAGAAAAAATTTCAAGCTATGGAAAATAAGAAGAAATTTCAAGCTATGGAAAGATTATTAGGAGAAATTATAG…
TRINITY_DN50248_c19_g2_i9	461	gi|239792603|dbj|BAH72627.1|	143	1e-78	246	hypothetical protein [Acyrthosiphon pisum]	GTTCACATTATTTTATATTATATTCTTATATAAAATTAAAATGATTTTTTTCAAGCAATATTTAATAATGCTTACATTTATAATAATTGCAGTTTGGGTAATGCCTGCAAATACTTCAAGTGAAGAATTATCCACTCTCTGTACTGCACTTTACGAAGCTGGTCGCTTATCGAGCAGATATAATGAGCTTTCTATTAAAAATGTGAATGATTTAAAAATAAGTATCTATAATCGTATTGATGCAAGTGCAATACTACTTGAACAAGGCGATCAAGTTGAAAAAAAAGGCGATCAAGTTGAAAAAAAAGATGAATTTACACTTAGTTGGGGTAAATATGAGGCAATAAGAAATTCAAGAATTAAAGCTTTAAGCGGTAAATTTGTGGAAGCAAGCAATTT…
TRINITY_DN51698_c0_g1_i1	217	gi|947077309|gb|KRH26149.1|	51	6e-25	100	hypothetical protein GLYMA_12G155200 [Glycine max]	ATCCGCTCCCGGGTCGTCGCTTGCGTCTTATGGCCTGTCCTCTAGGCACCTTTTGAAGGCAGGAGTGTGACAACGTACACGCTTCCCTTTACTCCATAGGCCTTCTCATCAGTTGCAGGGTTTGGTGGCCCGAAATTGACTTGGCTTCGCCAAAAGGCCTCATCTCTAGAAGCCCGGCTCGCGAGGCGTCCCTCTAGCAGTAGGGTTCCAAACCTCG
TRINITY_DN52399_c0_g1_i1	1627	no hit					ATACAGTGTTATTCAAATATTAATAAAATATAATGAAATATTTTGTCGAACCCCGACCTGGCAATTGCAATAAATCAATAGCTCGTGTCCAACCAAATATTTTGAGTGCATGCAGCCGACGTTTGAGTTACATTATATTATAATTAATAAACCAACCCAGCTATACCTAACCTAACCTATTAGACTATCATCTATACCACTTGCTAAACCCCTGGACCCGTCTGCAGCTGAACAAATGAACGGTGGTAAATGGATTTTCCGTCGAATCGTCCGAAGACCGCTCATGGATGAACGCGTAGCGATATTTAATTTAAATCGAAAAATACTCTAATCGAAAACATATATTGATTAGCTTGTTTTTTTGTTTTAATCGAATTACATTTTTTTTTCCAGGCCGAG…
TRINITY_DN53315_c0_g1_i1	319	gi|1322349603|gb|PLY62341.1|	105	4e-61	197	hypothetical protein LSAT_4X58161 [Lactuca sativa]	GTTTTGTTTTTGTGGGTTGGTCCGGTCTATTGCTCTTTCCTTGCGCCTATTTTGCCGTGGGGGGTTGGTTCACAGGTACCACCTTTGTAACTTCATGGTATACTCATGGATTGGCAAGTTCCTATTTGGAAGGTTGTAACTTCTTAACTGCAGCAGTCTCTACTCCTGCTAATAGTTTAGCACACTCTTTGTTGTTACTGTGGGGTCCTGAAGCACAGGGAGATTTTACCCGTTGGTGTCAATTAGGTGGTCTGTGGACTTTTGTTGCTCTTCACGGTGCTTTCGGATTAATAGGTTTTATGTTACGTCAATTTGAACT
TRINITY_DN54684_c0_g1_i1	220	no hit					CGCTTCTCTTTTTATTTATTGTTCTAGCAGTTTACATGCATACATGCCACAAAAAGCATAATATAATAACCACACAGTGATATATGATAAACACTAAACATTCAACACTACAATACATTACACCACATAGATCAAGCTAAGTTATTATTCAATATATAATATATATAAAAGCTTAGCAGCATCTTAATTAATCACATATTTATATATATAATCAGTGGTG
TRINITY_DN55178_c0_g1_i1	654	no hit					GAAATAAGTTAGGAACCAATTTAGTTTTTTTTTTAATATTGAAAACTTTATAAACGTCTAGTCTTGTTCTAAAACAATAATTGTACAGGAGCGTCACAGTGCAGACGGGTATGGCCTGCAGGTGTTCCGTGTAATCTTTTGTAACAGTTTTATCCTTATTTGCTTAAGTAAAAGTGGATTTTTCACTATTTCCATTCTAGCTGGTAATAATTTATAAATTTCCATGTTTATGCGAATTGGTCATTAATTGTTGTATGTTGGTTTAGGTTGGGTCATTGATATAATTCAATGTATGATCAATATTTGTGTGCGAATTATAAAACATTATTATAATTACATATCATGTACCTGTCATTCAATTACGGTTGAATATTAGAGCCATACAATGATCGGTATGTA…
TRINITY_DN55639_c0_g1_i1	214	no hit					CTATACTCTATACCCCTACGTGTGGTACGCCTGTAGCCCATCCCATCAGGGTCATGACGGCCTGACATAATCCTAGACTCGTATACGTTATAGGAATACGACTATCATAGACAAGATTAATCTTATAAACTACAATAGTAGGGCTGCGTTCGTTGTGTGGACTCAACCGGACGACTCACGATCACGAACTGACGACGGCCATGCAACACCTGAG
TRINITY_DN56258_c0_g1_i1	410	gi|270016994|gb|EFA13440.1|	92	1e-17	88.6	hypothetical protein TcasGA2_TC001485 [Tribolium castaneum]	GACAGAAAAACAGTAGTTAAATAAATTTTTTTGGACCCCCCCTTGAATAAATCCTGGTTGCGCCACTGTGGGGGATATATCTAGATTGTTTAGGGAGTGGAGTATTATGTGATTGAGTATATAGACGGGCATACGTTAGATATTACTATATGCTTTGCTGGGTATAGTAGTCTGCGTATTTGTATTTCTTGACCGTTTATATTTATTATTTGTGTTTTAGCCAGGAGAGATTCGAGAATTTCTTTGCTGGTTAAGAATATACAGAATCTATTGTTGGAAATTCTTGAGACGAATAGTATATTTCTAGGTTGAACAATTTGGCCGATAGCTAAAATGTAATCTTTTTGTGGAACTCCGTCGATTGAATTAAGTACTATGGCTTGTTCTCTGTTAGGAGTA…
TRINITY_DN56462_c0_g1_i1	288	gi|1102227696|ref|XP_019030806.1|;gi|1062147638|gb|ODN94275.1|	94	5e-15	78.6	hypothetical protein L198_05131 [Tsuchiyaea wingfieldii CBS 7118]	CCTCGACGCCGACTTGCTCGAACGACACTCTCACATCGGCCGAGTCGAGCATCAAGTCGTCATGTTCATCGGACCTTAGCAGCGGAGGATCCAGCGCAACGGATGTCAACCTCTTACTTACCATCTTGAACAACTACTCGGAATTCAAGACGGCGGCTTGCGCCAAGAACAGCAGTGCAAACGAGTATTGCGTCACCAACACCCTCTACACCATCCAGAACGTCACGGGCAACGACGTCAGCGTCGACACCTTGACCAACGTTATCCAAGGCCAGGACTCGAGCGAGG
TRINITY_DN56511_c0_g1_i1	209	gi|1471977895|gb|RHN49561.1|	69	2e-34	132	putative transcription factor bHLH family [Medicago truncatula]	CCATCCCTCGAAGTGCTGCTTCCGAATGTCTCTTTCTCAGACTCCATGATCTTGAGTTTTGCTTGAAGCTCGTTGATGTAAGCAATGGCATCACCAAGTAGAGATGCTTTGTCCATCTTGGAAATATTCGGCACAACAGCTCTTAAGGCGTAAAAACGTTGATTAAGCTTCTCGCGTCTCTGTCTCTCCGCTTCCACGTGATTGAGAGG
TRINITY_DN57337_c0_g1_i1	330	no hit					GTTTCTATTTAGGGAAATATCCCTTTTAACGGACTAATACGTGTTTATAATATTTTTATAAGTTACTATTTGAGTCGTTTAATAAATTTATGTAACAGAAAGAATCGTCAATTACCTACGTTATATCATCAAGCATTCAAGCACCTTTTATCTTATATAATACGATTTTATAAAGCAATTACTATTTAAAGTCGTTATTCAATAAGCTCGATTAAGGTTTGTTTATTAGACAGAGTTTATAAGTTCGTAATCGATTCAGGATATTGTATAGATATAGACGTATAGTAGGTAAAAACAATATAGATAATATTCAAATAAGTTTTATTAATA
TRINITY_DN58915_c0_g1_i1	209	no hit					GTTTGATAAAAGAATCACCCGGTATATGTATACTGTATAGAGTATTATTTGCAGTAAACGGTCAAAATATATTGTATACAACTTCCTGATAAATAGGTAACAAGGACAACACACATTATCAAGGCTGGTTAGGTTAACGAGTTAATAACTAAAATCGAGTTTAACTAAGTAACTATAAATTGCATCAGGTTTATTTTTTTTTGGGGGGG
TRINITY_DN59491_c0_g1_i1	1102	no hit					TATAGATGAAGTATTTAGGCGGAGCTGATCGGATCTACCGAACAGCTTGAACGCTTTTATTCTACGTAGGCCTAAAGAGTTTTTCTTTAGTTGCCCTATGCAATTTGGCAGCTTCATGAACGCCTTTATAGCGGATGCATGATCGTGTTGAATAGGGTCGACTACCGTAGACGCAGGTCTTACGGCAGTCACCAGACGATGCTCTCTTGGAAGATGCTTTAGGTACGCTTCCAAGGCGAGTTTATATAAGTACCCCCTAGCGTCAACGGTTGACTCTAGGCGTTTCTTGGTAGCATAAGAAATCAGATCTTTTGGAGATCCGATATTTCCGATGATGTAAAAAATATCATTGACTAGGCTAGTTGCCGGGTCAGCGATATTATTCAAGAGAAGCTCTTG…
TRINITY_DN59657_c0_g1_i1	202	no hit					ATTATTACTAAGACAGTAACAAAAATAGTAGTAAAATGAAAGAAAATGATATTACGAGGGTGAGATAGAATTAGGTGCGGCGTTATGTACAATAGTTACTGAGTCATTTTTTTGCCTTTTTGTTTAACTTACAACATATTAACCTTTTTGAATACTTACCGATCACCTGGGCTCAAAGAAGCTTGGGTGAACTCTAATACAG
TRINITY_DN59872_c0_g1_i1	210	no hit					GTTCGATCTCCTCCTTACTCTCGATAGAGGTCATCGCGTTCCCGTCCCCTAGACTGAATCACCAAAAGATCTTTTCCGGATGATAACCAAACCGTTGTGCTTAGTGCGTTTCTCGTGTCTACCTCGTCGAAACTTGTCTATCGTACCTGCCAGCAATGGAGCGTGGTGCCGTGAAGCAAGCGACGAGGATAGAGAGGGACGTAGAGGAGA
TRINITY_DN60156_c0_g1_i1	236	no hit					AACATAGAGTCACTCAGTTTGCAGCACCTCATACCGCAAGAAACGCCATATGTTGAAGCACCTGTCAATGGAACTTTCACCCCTAACAGATGATGCCACTTATGCGACGTGCACACACCGTTTACCGGTGCTTTACGCCATCACTGACAGAACTCGCTGCACCTGGTCAATCAACTGTTTTGACGGACAGGACCGCAAGAGGTTGCGCAGTCTGCAGTGCATCTGCGTCAGATGGG
TRINITY_DN60348_c0_g1_i1	251	no hit					ATTTTAAAATAAAAAATAATATGAAAATATACATCTTTAATTCAAACAAATTTTATAAAAAAAGCTTTTTTCTCATTTCAAAATAATTAAAATTTATACTCTGCGAGTGTGCTAAATTCTCTGTTTCTAAACGAATTTTTAACAATAAACTATAATTGCATACCTATGCAGTTTTAAAATAATTTGGTAACTTAGTATAATATATTCTGTTTATAGTGGCAATTATAATATATAAGTAAATTCAAAAGAAG
TRINITY_DN6058_c0_g1_i2	455	no hit					CTGAATGAGAATCTTATTTTGTGCTTACTTTATCAGAGATCCCTACCAATAAAAATCATAGGAATCTATAATACAGTATATTAAGTACAAAAAAAGTCTGTGTAGGTATTATGTTTTATCTATTTTCAATAGGCTAAACTAGGCGTGCCCAATCCTCAAAATTTCAACCTGCCCATAAAAATTTTTATAAAATTAAACATTTGTATAGGTAGGTAGAATAAATAAAAATTATAATTATAATTTTTAAAAAAAAAAATGTTAATTTAAGAATTATAAAGTATCTTACAATTTATTGAATAGTTTTTAATGACAAAAACAAATTGTTAACTTCAACTAGAGTGAAAATATTCAGTGAACAAAGATAATACTATATTTATTGCATTTATCGGAATGAACAAA…
TRINITY_DN60619_c0_g1_i1	239	no hit					TATTATCATATGTTTCAAACATAAATACATGTAGTAGCTGGTAGATACCACGGCTGAGGTTCAATATAAACGAAATAATAGGCTTTTTAAAATTTTCTAGTGAGCGTTTACACGAATGGTAGAATTTATAGTAGCTAAGTACTCTAGTACTAAGTATTGAACGAATAATAATTGAAAGCTATAAACAAATTGCATAGGTACCGCTAATTATTGTCAACGAGGCATATTATGCCTTTTAG
TRINITY_DN61137_c0_g1_i1	231	gi|397603480|gb|EJK58442.1|	51	5e-18	82.8	hypothetical protein THAOC_21444 [Thalassiosira oceanica]	CGTTGGTTCGGATATTTGGTAACGCGGTTGGCTGAACAGCCAATGCCGCAAAGCTATCATCCGTAGGATTATGACTGAACGCCTCTAAGTCAGAATCCATGCTGGCAGCGACGATATTCACCTTGACCAGTGTTTCTGTACCGATAGCCATTTTGGTCAACACTATATTTCACAGCATTTTACAATGTTGGTCGAGTTAAATCCTCTGTAGACGACTTGATTGGAACGGGG
TRINITY_DN61472_c0_g1_i1	288	no hit					TCTAGATTTACAAAACATTATTCTACTTTTATAAATTCCATCCGTTAGGTATATGATTATTTTTTGATTTAAAACAACTATTTTAATTTATTTTATTGTTATTGCTTAAATAAATATAAAATGGACATATTATTTGATGAGGACGTGCGGGGAACTAATAATTGTTATCATATGTTTATTTACTTTTGGAATAGTCCCATGCTACTGGTAGATTTTTTTCTTACACTCACGTCTCACACACATGTATATATTTACGCGTGTTATTCATTACTTATCTTAATAGCAAAG
TRINITY_DN61756_c0_g1_i1	206	no hit					GTGAGTTGATCTGAGAATAATGTATAATGTATCTATTTGGATTCTTATGTATATGGCTTTTATGAATAAATACATGTAATTTATTTGGTGTGATTTTTTAAACAAAAAAATAAGTTTTTCATAAAGTGATTCAGAACTGTTTGTGGATGAAAAAGAGGCCTAAACATTTGGCGGAAATCTCGAAAACTCATCAATGTAATTTTTAG
TRINITY_DN61842_c0_g1_i1	222	no hit					CCCAGATTTGTATTAAATAAGCAATCAAATGTACCTCTTCTACGATGCTCCTAAATTCGGTTGGGTAGGCAATCTAGTGAACCAAGTATAATGTCAAGCAAACAAAACTGTGCCACGGTGAGGACGGTGGCAATCGGAGTGAGAAATATTATTATGATGGAACGGAAGCAGTTTATATAAAGAGGTCAACGGCATAGACGGAGATTTTATCGAATTTTAGGG
TRINITY_DN62239_c0_g1_i1	242	no hit					ACCCACTATGCTTGTAAATTTCAAATGCGCCTTTATAGTCCGAGATGTTTTGACTTTTTTTGTAGTACAACAAATGCAAGGAGATGAAAGTCCGAAAATGGTTGATCGCTGTGTAAGATAGAAGAAAGGCAGATACAATGGCGATGATGCCATGATGATTCGTTGAGTCGTACAGAGAGGGAAGTGTTGAATGTTGGTTTTGGTCGAGATGAGAGTGAGGTATTCGTAAGCGTCGTGATGAG
TRINITY_DN63747_c0_g1_i1	207	no hit					GAACTTTTAAACTGTAAAACTTATTAACATAAATATAATACAAGTATCTATGTTCACATAATATACAGCGAACACAGTGGTTTTCTTATTTAATTTCAGAGGGTTGGTTTGGAGAAAATGTAAGTATAAAAAAACATATAACACTTGTTCTGGGATGGAGTAAATCCGTTTTACATGCAAGAATACAAGTGATAGTAAAAAAAAAAC
TRINITY_DN63991_c0_g1_i1	235	gi|1508119394|gb|AYP70753.1|;gi|1508119396|gb|AYP70754.1|;gi|1508119398|gb|AYP70755.1|;gi|1508119400|gb|AYP70756.1|;gi|1508119402|gb|AYP70757.1|;gi|1508119404|gb|AYP70758.1|;gi|1508119406|gb|AYP70759.1|;gi|1508119408|gb|AYP70760.1|;gi|1508119410|gb|AYP70761.1|;gi|1508119412|gb|AYP70762.1|;gi|1508119414|gb|AYP70763.1|;gi|1508119416|gb|AYP70764.1|;gi|1508119418|gb|AYP70765.1|;gi|1508119420|gb|AYP70…	78	1e-44	154	hsp72-like protein, partial [Cetraria steppae]	TCTCCTTGGAAAGACGGCCCTTGTCGTTGGTGATGACAATCTTGTTGGTCTTGCCGGTACCCTTCTCGAGGGCCGAGACGTTCATGATACCGTTGGCGTCAACGTCGAAGGTGACCTCAATCTGGGGGACACCACGAGGAGCAGGGGGAATGCCGGTAAGCTCGAACTTGCCGAGAAGGTTGTTGTCCTTGGTGCGGGCACGCTCACCCTCGAAGACCTGGATCAAGACACCGGG
TRINITY_DN64004_c0_g1_i1	265	no hit					TCATTGATGAAGCATCAATATACATCAATATACATCAAAAATAGGATACAAAGAAGAGGGAATTATTTCGGTCGGTTGGTAGTTATTTATTCTATTTAACTAGTCCCAAATATAACAACGGAAAAAGGTTTAATCCGAATTTGAAGCATTGCAAAATAAATCATGGTTTATGTACGTTTTATACTTTATTTATAGTTATATCCTAGTTGTATACCGGTTGATATTTACCATTTTAAGCTGTGTCCATCATATCATAGTATTGTTG
TRINITY_DN64031_c0_g1_i1	222	gi|662502499|gb|KEQ60124.1|	67	2e-37	142	nuclear/nucleolar GTP-binding protein [Aureobasidium melanogenum CBS 110374]	GTCGTCCCCCCAAACATGGGTGATACAGACGAGGACATTCTTTTGCGTGGTGTTGTTCGTATTGAGAACGTTGAGAATCCCGAACAGTATGTTGCTGCCGCGCTCAAGAAGTGCAAAAGACACCACATCGAGAGAACCTACGACGTTCGCGATTGGGAGACACACACTGAGTTCCTTGAGCTTCTCGCTCGCAAGGGTGGTAGCTGCTGAAGGGTGGTGAAG
TRINITY_DN64441_c0_g1_i1	320	no hit					TATATATTTACTTATGCAGCTTTCTTGATTGCCTCTACATCCGGTAAATTTGGTTAATTTGGTTAATTTGATTCTTTATTGTATCTGCAAAAATTGAATCTCTTTGTATGAAGAAGGGGAACCACCTTCTTCAATTTTCGACATCTTAGGATCCGACTTCTATCATTGATACAGGAAATGAATCAGCATGGCAAAGAAAAGTGTAATTGAGAGGGAGAAGAAGAGGCAAAAATTGGAACAAAAATATCATTTGATTCGACGATCTCTAAAAAAAGAAATGAGCAAAGCTCAATCGTTAAGTGAGAAATGGGAAATTCAGG
TRINITY_DN65593_c0_g1_i1	224	no hit					ATCCAATACAGATTATAATTATGTTCAATTCATTTTTTGTTGCTAATTTACAAATATTATACGATTATTTTTAATATTTTTTTAATTTGCTTTATTTAGTTTCGTTTTGCTAATATACAAATATTTGTTTTAATAAATAAATTATGACATGGCGTATAATTATAGATAAGTATACACCGTAAGAATAGTAGGCCGCATATCCAAGGAGTACCTAGATATCAAGT
TRINITY_DN65611_c0_g1_i1	232	gi|1471973016|gb|RHN44682.1|	77	4e-44	150	ATP synthase subunit beta [Medicago truncatula]	ATCGATATTACCCACCAAATAAAAGGCTTGTTCAGGAAGACTATCTAATTCTCCAGAAAGAATCAATTTAAATCCTCGAATTGTTTCTGCTAGACCAACATATTTCCCTGGGGAACCGGTAAATACTTCTGCTACGAAAAAAGGTTGTGATAAGAAACGTTCAATTTTTCGTGCTCTTGCTACGGTTAAGCGATCCTCTTCGGATAATTCGTCCAACCCAAGAATAGCTATA
TRINITY_DN66234_c0_g1_i1	224	no hit					ATAAAATGATAAAATTTCGTTTTGAGTAAGCTTATAATAGAACAATCGGAATTGGGAATTGGATCATCTCAAGTTGTACCTAGAACCGGAATCTTTGCATGCTTATGATTTTTTAAGATACCTTGTTCAATTAATTTCTCATACATAACCGATAACCCTACACATTTAAAAAACAATAGTTTTTCAAAAAATAATTAACCCATTTAGTAATAATGATGGTGAAG
TRINITY_DN66427_c0_g1_i1	216	no hit					ATAGAAGTTGCGTTGATTGTTGTAATAGATTGAAGTACTTAAGGCCTAACGCCTAAATACGATGTATATATAGGCCTTAATATCCTGCAATGGATTACTTATTAAATACTGTTTTCTTTTACTATTTAAACGAATTATTGTAATCACAATTTAATAGAAAACTATTTTTACATTAAAATATATTTTTTTATGAAAGAACTGCTATAATTAATAAAT
TRINITY_DN66577_c0_g1_i1	222	gi|528749870|gb|AGS44013.1|	60	3e-33	127	ribosomal protein L2 (plastid) [Vicia faba]	GGTATAGACGCTTATGACCTCCCCCTCTATGCCCTGCGGTAATGATTCCTCTGGCATTACGCCCTTTACCACAATGATGCTGTCCAGAAATCAAACGATTTCGTGAATTGGATTTCACTTGACTGTTTACGGCTCCATTGCGTGTGTTCGGGCTAGAAGTTTTGGATAAATGTATCGCCATGTTATGAAGTGTATTTTTATTTAAGTTATTTTCTTTCTAAG
TRINITY_DN66870_c0_g1_i1	208	no hit					GCATTATTAAATATAGATTGTAGATATTTCTTTCAACTACAAAAGAAACATAATACTTAATTATAGAAACTATGAGTTTATACTATGGTTCATAGTAAATAAATTGTGCTAAATAAATTTTACTCACTGCGTCCTGGGATTTGAGGCATGTGCCTGTTTGATGAAGACAGTCGATCGACACTCATAATTTGACATATTTTGATATTCA
TRINITY_DN67347_c0_g1_i1	214	no hit					TAACCTAAATTTTATTTATTCAATATGATAAAAACAATTTTGACCACGCTGAATAATATTAAACACATAATACAATTTTCTTGATTAGGTTAGGATTTTATCTTTTAATTTACACGTATGCTAATACTTAATACTTTGTTTACCAAATAAGAACCAACTAGATACAATTCACTATCAGAAATCACCCTCCAGGCCTCCAAGTTGAAAACCAAAG
TRINITY_DN67371_c0_g1_i1	208	no hit					GGGGGATGTTAAAATACTTAAGCCTCACAAACACTCACCTGGATACACCTGCAATAGACTTATCATTTCCAGTAATTTATTCGCTGAATAAATGTGTTTATCGCCGTATGTGACAAATATATTCCAAGGATTATAAGGAGTGAATTTAATCTCTGCAAAGTGCACTTAGTCCTTGTTAACTCGTTCACAACTTGGGACGACATTCAAG
TRINITY_DN67629_c0_g1_i1	221	no hit					AAAAAAAAAAAAAAAACAATGACGAAAATTTCTCTTTAAAATATTTATCGGTTTTAAATAATGACTTAGATACTAAATAAATATGATGCTTAACAATAAAATTGTTTACTATAGGTACCATTATTAGAGATGGAATAGATTTTCCGGAAGTTTTAATTGAAATAAATTGTATATTATTATGATTTATGAATAACTCATGTACATAATTTACCACATCAGAT
TRINITY_DN69804_c0_g1_i1	268	gi|117662209|gb|ABK55689.1|	89	2e-39	140	chloroplast photosystem 1 subunit A, partial [Cucumis sativus]	CAAAATACTCATGCTTTAGCACCTGGCACAACAGCCCCTGGTGCAACAACAAGCACCAGTTTGACTTGGGGCGGTGGTGATTTAGTGGCAGTGGGCGGTAAAGTAGCTTTGTTACCTATTCCATTAGGAACTGCAGATTTTTTGGTACATCATATTCATGCATTTACTATTCATGTAACGGTATTGATACTCCTAAAAGGTGTTCTATTTGCTCGTAGCTCACGATTGATACCGGATAAAGCAAATCTCGGTTTTCGGTTCCCTTGTG
TRINITY_DN70238_c0_g1_i1	224	no hit					GTCGATGATTCATTAAAACTAAGCATTTACAACAGACAACTTATTTAATTTAAAATAATGCTATATTGCATTTTTTTTTTTAATATTTCGTTAGATAAATGTTAATAATCATAATAAATTATTGATGGCTGATGTGTTGAAATTGTAATATTTATATTGTGAATTGTGATGTATTTTTGTAATGTACACTTTAATATACCCACTTAAAAAATTATTTTAATTTG
TRINITY_DN71601_c0_g1_i1	214	no hit					GGGGGGGTCGGTGACTAAATCAACAATAAAATTAATTTTTATTATAAAATAAGTAAACTAAAATAGAAAGGTATAACCAATTTTATTTTTTGTGCACCCCCTTTTAATATTTTCTGGATCCGCGCTTGCCCCAACTCGATCATTGAGTACCTACCTATAGACATAAAGACTATTCGCCGCCGACGAATAAGAGTGGTACAAACCTAACCACAAG
TRINITY_DN71999_c0_g1_i1	237	gi|985415812|ref|XP_015373325.1|	42	2e-09	52.4	PREDICTED: nucleic-acid-binding protein from mobile element jockey-like [Diuraphis noxia]	CATACATTGTGGTATTTGTTTTTTATTTTAGGAGCTTCTACTTTGATATTTGTGTAGCAGAGGAATTTTAATTCAAAGATGTCGTTGTTGTTTATAGCTGGTTCAAGGTCTACAAAGAATAGAGGTATAAGGGGGTTTTTGATTAATAGTGAAGGTCATTAGTTATGTTCCGAGCTAAGAAATCACAGTTTCCTAATTCTTCTTTGATAAACTCGATTGAAGTAGAGGGATGGAGAG
TRINITY_DN73698_c0_g1_i1	329	no hit					TGTCAAGTTATTATTATTTATTATTATCATTATTATTATTACTTGTCAAAAGAGATAATCTACTCCGGCGTGTAGCGAAAATGCCTAATCGAGACGCCGTCTAACCACACGTTCGGAAATCATTTTGTCCCATCAGTTATTATTATATAATTGGAGTTTTGAAAATATTTGACAGTCGTGGTTTCTCACTAATACTCAAATTGTCTATTGGTATCCAAAATTTTCTGTCAGAAATTTTGATAACGAGTTGAGAAGACTTATTAAAACACACTTCAATTATATACGATATTATAGCATACTGTATAGGTTTGTTTTTAATATAAAAAGTG
TRINITY_DN73819_c0_g1_i1	249	no hit					TGGCAGTCGGTTTAGTCGAGTGGTCTGGCCAGCCATGAAATTAATCCTGCCTAGCTTTTCCGGGTTCTCGTCGGGGGCCCACGGATGTCCATCTATACGTACAGTACTACAAAACGGTAACACAACTTATCTGCGTACGCTGTGCTGAACTGATAACTGACGGGTTGCGTTTTTACTCCATGTGTCCCTCTATTGTTTCTTCTCCTTGCGATGGGTACTTTGATGGTCCCACGGCGCCCGTAGATCTTG
TRINITY_DN74154_c0_g1_i1	428	no hit					GTAAATTTATTTTTTCGATTCAAAAAAACTATGTAAACGGTGTTATTTACGAATACAGGTTGAGCTTAAAATATTATCGTGACTATAACTATATAGGTAGTACAATAGCTGAATAAAGCGTTGCAATAATTAACAATTTAATAAGCTTTTTAGGTGCCGATAACGATAACTAATGGAGCTAAAATGATATGTGAATATGTGATATAAGTCCACTTAAAATAATACGAGATAACGGATTCGCCGAATGAATTTGTTGTAGGTACTTATACAATAATCGTTGATGAGATCTGCGAGTATTTTTTTTTATTGTTAAATTCATGACAACATTTATTATTGACTTAAAAAATATTTTACTGTACAGTATAATATATAGTTCTCTTTAAGGTTGTACAATTTTTA…
TRINITY_DN74226_c0_g1_i1	365	gi|657392477|gb|AES69826.2|	52	2e-29	104	hypothetical protein MTR_3g035630 [Medicago truncatula]	CTCAGTTGGTAGAGCTCCGCTCTTGCAATTGGGTCGTTGCGATTACGGGTTGGATGTCTAATTGTCCAGGCGGTAATGATAGTATCTTGTACCTGAACCGGTGGCTAACTTTTTCTAAGTAATGGGAAAGAGGACCGAAACATGCCACTGAAAGACTCTACTGAGACAAAGATGGGCTGTCAAAAACGTAGAGGAGGTAGGATGGGAAGTTGGTCAGATCTAGTATGGATCATACATGGACGGTAGTTGGAGTCGGTGGCTCTCCTAGGGTTTCCTCATCTGAAATCCTGGGGAAGAGGATCAAGCTGGCCCTTGCGAACAGCTTGATGCACTATCTCCCTTCAACCCTTTGAGCGAAATGCGGG
TRINITY_DN74489_c0_g1_i1	328	no hit					TTCCATCATGATGAGGATATTTTAATGATTCCAGAATAATTTTTACGACAACTTATAATATTTTTTATACTTTACTTTGTAGTAGAGCTATTTTGTAGAGCTAGTGGTGGTATCTAGGATTTTTTACTTTTCCCTAAATCTGCCATTGTTGAGAGCTGTAAGATTAAATAAATAAAATGACAATACCAAAATCAATTCAATTTTGTTAACAATTAAATAATTGTTTTCTTTATTTGCATAATAATAATTAATAATAATATCTTACACATAGAATTGAAACGTAAAATACACAGATGGAAAAAAAAATAATAAAACGGTAGTAAGTGGG
TRINITY_DN74784_c0_g1_i1	244	gi|915697739|ref|XP_013345467.1|;gi|662539402|gb|KEQ96705.1|	75	3e-39	150	hypothetical protein AUEXF2481DRAFT_63818 [Aureobasidium subglaciale EXF-2481]	ATCCAGAAAGCCAGAGAGTAGTTCAAGTAGACGTAACACATCAAAAAGCCAATCATGGATCCAGTGACAGCCTTCATCTTGAAGCCCCATTTCTCAGCTACAGCAAGATGCGCATCATAAGCTCTAGTCAATTTTGCTTCTGTGTTGAAGGCTTTGGCGTTTCTGACAGAGCTGATGACTTCTTCAGCTACGGTACCGCCCTCAGCATAAGAGGACAAAGACGCTTGTTGAACTTGACGATAAA
TRINITY_DN76028_c0_g1_i1	239	gi|918828054|ref|XP_013431189.1|;gi|662519224|gb|KEQ76783.1|	79	1e-36	139	hypothetical protein M436DRAFT_69725 [Aureobasidium namibiae CBS 147.97]	GGCCTGGCAGCTTGTGAGGGGGCTTACGACCGCCACAGCCACCAAAGGCGTGGGGCATGCTGGGCTTGAAGTCGGAAATCTTGTCTTCGACAGCAGACTTCCATTTGCAGAGAGCAGCAGGAAGCATACCACACTCCTTGGATGGCCTACCAGATAGAGGAGTGACATCGAATACATGCTTCGAAGGAGCGGCATCGACCGAGATGATCATCAGCGAACCGTCGGCGCCCTTGAGAAGC
TRINITY_DN76038_c0_g1_i1	469	no hit					GTTCTGCTGAGCGTAGAATTTGCTATGTTACGCACTTGTAAGACGGAGACAACACATGCGGGTATAACGTCCTCTTAACACTGTAGTTGCTGTGTACGGTGTGATAACTCCTGAAATAATTGTGTGATTCCAAAGAGGACTGGATAGAAAACATTTAACATAAATTGTTACAAAATATTATGTATAAAAGTTTGTTTTGATAAGAATGTTGATTTCTGTGTTTTAAAATTATGCAGCAGGGGGGCTTTGCCTGCCAAATATCCCATCAGCCCCCCTTAAATATACAGTTTTTAATCCAGGACAGCTCACAAATTTACAATGATTTTAAAAATGTTAGCCCTCCCCCGAAATTGTAATGGTTCTCTGCTTATGATGTTATTTTTCAAGAAATACTTAGGG…
TRINITY_DN76391_c0_g1_i1	377	no hit					AACGAGTTTAAATGGAAGAACGACAACTGTAGTTTTATTGCAAAAATATTTTCGCATTATAATAATATTATTTGTAGGTAATTTGTTTACAATCATAATTTTTATTGAAACCAATAATATTCGTCTTTCCGAAAACGATTCACAATTTTTGTACATCAAAATCAAATAATCAATATAAACTTACATATACACATGTGTGGAGTTACGTCACGGTCATTAAAATGACACCTGTTTTGAATCTACTAAATCTCATAATTTATGAGTCATAAAACAAAGCCGTATGACTTCAAACGCTTTGGGTGGTCTGACATCCTTCAAGTTGTCTAGTAGCTGAATAGCTGCTAGATTGGCGTGTCGTCCCAGTCTCAACTCTAAGA
TRINITY_DN76715_c0_g1_i1	275	no hit					GATCTGTCGATATCCACCCGGCACTAGTTACGCTCCTACACCCGTCCTGTCCTCTTGAAGCCCAAATGCCAAAGTCAGCCAGAATGATCCGTTGCCGGCCTATCTGAGCTTGGTGCGAGACCGAAGCGAGACTGATTTGATTACCGAGCGAGAACAACAACAAACCCTTGAGGGAACGGTGTGGCTCGAACACTCGTGCTAGAGGAGACTGCAATGTACAGTTGGAGCGCTGACCAGTGGAATTCCGTTAGTGAAAATGAACATCTTCCCAAAAG
TRINITY_DN76775_c0_g1_i1	261	no hit					GCGAAGAGTGTCTGATGAATAAATGAATTTTTAGTGTTAGGTATAGTTGTATAATGTAGAGTGCATTAAGGAAATAAGGACATCGCCGTGTTTAAAATGTACAGCACTCTCTAGTTTAATGGATCCATAATATCATGATCATGATGCGATACGTACCTGCTGAACATTACTACGGTCTACAGTTAGTTGTGAATAAAGGTAAAAATTGAAACATATCAATTATTCACAACGGACGTTGAAGCAAAACAAAATTCGCAAACT
TRINITY_DN76812_c0_g1_i1	284	no hit					ATTAGGTTTATATACATTACTATATATTTCGGTCTATGATGCAGCCGACCCGATCAATGTCAGCCTTCTGAATTCTGATGGTTAGGTAAATAAATTATGTTAGGGTAGATTAGTATGTCGGTCACACGGGCACGAGTACCCATAATAACCCCACAACGCACTGCGTAAATATAGATATCATGTTTTAGGTTAACAAATATTTGTTCGGATTAAACTATTATAGGTGTGTAAACCTAACCTACCCTAACTATAAATATATAGGTACTATACATTATTAACTACGG
TRINITY_DN77041_c0_g1_i1	217	no hit					GTTGGTAAACAATCCCAAAAAAGGGGCTAACTAGAAGCAAGTCCTTGTTAGAGGTAAGAGTTGGGGGCTCCGGTTTTTCCCAATCTCATAAAAGGGTCCACTGGGGATGGTCACCAAGCCTTAGATCAGTGGTCTTACCTAACTGACTTAGCTTCCTAAAGAAATAAAAGACAAGGCATCAATCAAATCATTGCCTTATGTGTTAAAAACATCAAGG
TRINITY_DN77148_c0_g1_i1	379	no hit					ATCTCTTCACACCCCAATAAAGTAATAAAGAAGTAAACTACATCTCATTAAATAGGTAGATAGCCGTTATTTTTCGTTTCTTGACGGTGAAGTTACACCTACCTAGCCCTTGAGCTAGCTCCTGGGAGAGCTCACGCTTTTTGGGTGATTGGGTTTCATACTGTTGCACACCGCTGAAGCGAAGGTGGTCGAGTCAAGGTTAATCGATGGAAGTCTTCTTTCGTTTCACGAGCTCGAGGGCGAAGTGATGACAGTGAGACTAATCTCATGAACTAGCTTATTATCCTAGGTCGGAACAACTTGATAGGAGCTCCTCTTTTTTGCCCCATGTTGCCCCACGGGGCGACATGAGGCAAAAGGGGGGAAAGAGAGAGATCGG
TRINITY_DN77520_c0_g1_i1	215	gi|662506725|gb|KEQ64335.1|	32	3e-12	70.9	malate dehydrogenase [Aureobasidium melanogenum CBS 110374]	CTTATTCTTCTCGCTCTTCCTTATTCATGTCATGCAAAACCACGAGAACATAAAGACAAGCCTAAGAACGCTCGAGAAGCCGGGGAGAGGGATTTCATTTCAATTCATTACAATCTATTTGGCAGGAGGGTTCTGGATGAACTCAACACCCTTGCTGATGTTGCCAGTCAGACCCTCGTAGCACTTGGTCAAGAGCTTCTTCTCGTAGTCGTTGG
TRINITY_DN77715_c0_g1_i1	219	no hit					GTGGGCATAATTGTTGTGCGTTGATTTTTTGGGCATGTTCTTGAAAGTTGCCCATTTTCACGTTGTGGTCGTCTAAGAATTTTATGCATGAATGTCTTATGCAATTAATGAATCTGTTAATAGGAGATATAGTTGCCATGTTGCTATGTTATTTCTTGCGGTTGTCAAAAACTAATGGTTGAAGAGAATACTGTAAGGTTGGGTTAACGTTCATCATAG
TRINITY_DN77900_c0_g1_i1	239	no hit					AGTTGAATTGCATAATTAATATTAATGTCAAGTTATATACTTCTTAATATAAATTATTTTACAAAGAGTCGTATACTCAAATATTGTATACTTGTTTTTAATCAACTACATTATTTATTATTTTTTTTTAATATTTGATTACCTAGTGAGTGGTTAGTCGAACGCGCACAAACCAACAAACAGTGTTAGATATATTATAATATTTAGCGTTCGGTTAATTTATTTAGGTCGTATTATAG
TRINITY_DN77937_c0_g1_i1	243	no hit					GTAGGTATAATCAGTGGCATGTAGAATATTGTTTTTTGCGGGAGAGGTTCATCAAAGGTGATACAACATTTGAAGCAAAAAAAATTCTAAACCATTCGTTTTTCATGTTTTATTTTATTTGCTAAAATATTAACAATTTAAAAAAAATGTATCGTTGGAGAACAAATTCTTAATTGATTGGAAGGACCAATCAAGTTCCATTCGACGTATTGATTTCGAACGATGCCCAGATTTGTATTAAAT
TRINITY_DN78255_c0_g1_i1	290	no hit					ATATCAAAAAAATAAGTACCAAAATAGAAAGGTTTCCAATTTTTTTTTAAATTAAATAATTGGAATTATAGTTTATTGCGTTTGAAACCGGGATTTTAGCATGCTCTAGAGTGCTTTAGAGTGAGCTTTTCTTAATTGTTTAAATTTATTTTTTTATTTTCCTATTGTTATTAAAGCTGTTATATAACAGCAACCCATCAACAATATTTTATAACTCATACCTATGTGAGGACACACTTGTCATTCGATACTGCAAACTGACCGATTCTCGGATACTTATTGGACTTACA
TRINITY_DN7840_c0_g1_i1	251	no hit					ATCGTAATCTATAATATTTGTTGGAAAAGAAACTTCGTTTCTACCGGGTGTCCCATGACAGCACTCACTGTTATTGTTTATTGATAGGTATACTACCTAATATTATGTATTGGTCATCTATTATTATTCTATTACCTATATATTATAGTAGTACAGCTATATTGAACCATTTTTTTCATTATTTTTATTAATGCAATACGACTTGAATTTTTTACACTCATGACATAAAAGTAATTACGTGTACAATTAAG
TRINITY_DN78648_c0_g1_i1	221	no hit					CTGCATTCTCACTTGTAGAAGCTCCACGGGCGCTTTCGCTCCCGCTTCAAGGCCGCTACAACGTTCCCCTACCAATGGTACCTGTCGAAACAGGTCTCACTCCAGAGCTTCGGTATACTGCTGATCGCCAATCATTTTCGGCGCGGAAACACTCGATGAGTCAGCTATTACGCACTGTTTAAATGGTGGCTGCCTCTAAGCCAACATCCTCATTGTCTAAG
TRINITY_DN78679_c0_g1_i1	241	no hit					GTGGGATGTTACTAAGAGCTCTACTACTAAGCCACCGAAAAGGCAGAAGTAGAACTCAACTCAAAAACAAAACACGTCTGGCCCTTGCGACAGGTTTTCAAGACGAAAACAAGTCAACCTAGATTCATAACGAAGTTCGGTGCGGGCCAGCGTTAATATACCAAAGCTGTAACAGACGGAGTTCCATTGAGAAAAAGCACAACCGAGGTCATGCACGACGTGAGTCGCAGGAAAAGGCCTT
TRINITY_DN78941_c0_g1_i1	504	no hit					GTATTAATATGTACTGGTAAAGATCAACTTAAGTAATAAATGGGCTGTCTAAGTATAAATACTTCCCAAAGGTATAGTTTATCATAAAGACTTGCAACATAGTTTTGACCCGTAGCAATATGTATAAAATTTCCATCGTTTTTTTTTATCCTTGTGGTATTTTTCAAAACTCAGCATGCAAGACATAATAAATGAAAAGGGTCGTGTTCAAATTTATGAAAGTAAAATGGGATGTAGGGGGATGATGTAGAGTAAAACAGGGTTATGGAATATGTATACAAACTTCATAAATCACATGACTGACATCGCCTTGAGCTGGGTATATAGTGATTGTTTAAACAAAATACTGATAATATGGAGAGGTACACGGAAAGTTTGGTTTACAATTTAAACCTCGGT…
TRINITY_DN79164_c0_g1_i1	210	no hit					GTGATTTTCTGTGTTATGCTTTCCGTTGTGCATATTGAGTTAAATATTCCATGGTGTTTTCAGTTCATCATTTTCAGCAGTTAATGGTTGTGTTTAATTGTTGAGGAGAAATAAATCATATGGCTGTAAATCGTGTCTGGAATATCGGTAATTTTAACAAGTAGTGGAATCCTCTGCCTCTACAAGGTATTTCAAACGCGAAGCCGACTG
TRINITY_DN79286_c0_g1_i1	250	no hit					AATTACAACACACGTTTATTGTTAAATCGTATAGAATCTCTTTATTCTTTTAGTTTACGTTCAAATTAAATAGGTACTACATAACATTATATTATATTTTACTTAACAAAAGAAAAATAAGGAAATGTGATCTACCGTGTCTTCTTGTCGTCACCATTCGTCGGTCGTGACACAATATTATAATATTTTAAGCGTATTACTCGTATCAGGCTTTTTAATCGATCACCAAGGTAACCCTCCGACTATTGAT
TRINITY_DN79447_c0_g1_i1	251	no hit					GTAGTTTTCATTATAGTAGCATATTATATTGATAAATTTCTAAAATGTCGATTTTTTTATATACGTTCTATAATAATATGTTCCTAATTTAGATACATTTTTAAATATTTATTGATATTATTATTATCACACAGTAACTGTCAAATGTTTGTAAAAATGTATTTATTAATAATAGAATTAAATTGAATAGTATAGGTACACATTTTGATGTTAAACAAAAACACGAAAACGAATAAAATAGCTAGGTTAGG
TRINITY_DN79833_c0_g1_i1	216	no hit					ATCTGTGCAATAGCTAAAATCTAAAGAGAATGAATGCCAACAGTGATATATGACCTCAAATTTGCTAAATATTAGTACTAAATCTGCCAAAATCCCAAGAAAATAGACCATGTGCCAATATTTTATGAATGTCATTGATTTTAGTTTCATTTTACTTGACATTAATCTATATTTATAATTTATAAATATCGAAACACATAGGGAACTATTTAAACG
TRINITY_DN79897_c0_g1_i1	252	no hit					CTTAGTTATAAAATAGCTATGGTGTAAGTTATTAATATTTGACCCGAAACCTTAAGATTTAGCCATGGTCAGATTATAAGGATCGAACAGGTGAGTGTTGCAAAACTCTCTGATGAACTGTGGCTGGCTAAGTGAAAGACAAATCTGTTGAGGATAGCTGGTTCTCCACGAAATATATCTTAGTATAGACTGTAAAACTAGTTCTAATCATGTACAGCACTGATATTCATATCTATTTAGATTTAATAGGGG
TRINITY_DN81050_c0_g1_i1	258	gi|1028727041|ref|XP_016664701.1|	65	3e-16	81.6	PREDICTED: uncharacterized protein LOC107885563, partial [Acyrthosiphon pisum]	GTTGGATATAAATGAAGCACAAAATAAAATAAATGAAATTTCAGAAATTGACTTATCAAAATTAATTGAAGATTCTAAAATTCCAAATTGTCAATCATCATTATTGCATGAAATGTTTGCAGCAGCTAAGTACAAAAATGCTAAAAGTAGACGTTATTCCGAAAGTTGGATTATTCTTTGCCTTCTGTTTCAGATACGGTAGGTACAAACATGGGCGTAGGATGAGGGGGGACTAGGGGGACTATAGTCCCCCCAATT																														gi|1508119460|gb|AYP70786.1| hsp72-like protein, partial [Cetraria aculeata] &gt	gi|1508119462|gb|AYP70787.1| hsp72-like protein, partial [Cetraria steppae] &gt	gi|1508119464|gb|AYP70788.1| hsp72-like protein, partial [Cetraria aculeata] &gt	gi|1508119466|gb|AYP70789.1| hsp72-like protein, partial [Cetraria steppae] &gt	gi|1508119468|gb|AYP70790.1| hsp72-like protein, partial [Cetraria steppae] &gt	gi|1508119470|gb|AYP70791.1| hsp72-like protein, partial [Cetraria steppae] &gt	gi|1508119472|gb|AYP70792.1| hsp72-like protein, partial [Cetraria aculeata] &gt	gi|1508119474|gb|AYP70793.1| hsp72-like protein, partial [Cetraria aculeata] &gt	gi|1508119476|gb|AYP70794.1| hsp72-like protein, partial [Cetraria aculeata]
TRINITY_DN81102_c0_g1_i1	257	gi|502177263|ref|XP_004516042.1|	69	6e-26	103	PREDICTED: proteinase inhibitor PSI-1.2 [Cicer arietinum]	GTCTTTTCGTACGTGAATAAACATTCACATCACATCCATATATATTTCAATTCTTAGTACAAAGAGAAGTTCCATCTGCTGTGTAAATTGTACAACCAATCGATGCAAAACAACAGTTGCATCCTGGACTGAGGTGTTGATTTCCTGAAGAAGGACAAATCATGTATGCAGCATCACCATAGCAAAATTGGGGGCAAGCTTCAACAATTTTCAGATTGCCTTCCAAAAGAATTGCACCGAAAACGATGACAAGAAGG
TRINITY_DN81586_c0_g1_i1	230	no hit					CGGTTCGATGCTATAACATCATACTACATAGGTATATCATAGGTCTATTCACTCTATTCACTTGTTGTATAGATATTATTATTACAAATACTGTCGTGTTACATAGTCATAACAATAATAATCCTATAATATCCTGCTCGGTTTAAACATTATACTCGACTTGTCTACATCGAAAATACTATATATGCTATATATTGGCGGCATTTAGAAATTGAATATATACACAAAAG
TRINITY_DN81970_c0_g1_i1	201	gi|899687751|gb|KMY25486.1|	66	2e-35	130	transposase [Neisseria gonorrhoeae FA6140]	GCTTTGTTCCATTGTTGGTGAGGAGCTGCGTTCCTTTGGAGGAGGAGAGGCGCTCTGCGTTTTAGAGTTTCCAGTTTTTCTGTTCTGTTTTTTCCCCATCTTTGTGGTTTTATCTACTTTTGGTCTTTGATGATGGTGATGTACAGATGGGTTTTCGGTGTAGATGTCCTTTCTGGTTGTTAGTTTTCCTTCTAACAGACA
TRINITY_DN82061_c0_g1_i1	344	no hit					GTTAGCTAATATTTAATTCTCTCAAAGTTACAGACCACGATTCAATGAGTTTTAACTAATAGATTTAACTCGTAGAAAATTAATTTTACTGAAATTTAACTAATAAGTATAGGTATTAGCTTATTCTAATAATATTGAATTTTATATCCCAGGTTTTCACACAATTCCATCTTAATCATAGATAATTAATGTACCTACCGCATAACATTAAAAAAAAAACATTTAAATTTACAGTGAAATTTAGACAACTTGAAATATTAAGAGTTTTTTTGAAAACAGGGACATTTTCACGTTTCTATGGGAAACCCTCTCAATTCCAGACACTGTAAATAGCACTCTTTTAG
TRINITY_DN82398_c0_g1_i1	208	no hit					GTGTGATGATGACATATTTTTATTATGATATTTTTAATCACAATATAAAGTTTAAAATGTTGACATTCAAAAAGTAAATGTAAATTTATAATGTTAACAAATAGTATATTATTTTTTCGATAATTTTGTGTTATAATAACCTTAAATTATGTATGTAAAAAATGTTTTAAAAAAGTTTTAAGTACCTACAATAGTTTTTGAAATAATG
TRINITY_DN83151_c0_g1_i1	207	no hit					AAGTCGAGATTTGTGTGTCAAAAATGCCGGCGTAGGCATAATACTATCATACATCTCGAACAACAAGAGAAGCTTCAACGAAATGGGGAAGAAGTATCAGAGCCTAGCACTGGCTCCAAATCTCCGGAAGAACCACTCAAGGTCTCTTGCGCAGCACAGTATGAAAATGCACATGTTTTCCTTGCCACAGCTATTGTTCTTGTAACA
TRINITY_DN83204_c0_g1_i1	244	no hit					AGAAGATAGATACGAGGGAGCAATGCAGTGATCTTGTCGCCACCCGTGGCTCGCACAAGTCATTGCTGCTCACTTCTCGGCTTCGTGTGTGTGAGGAAGACCCTTCGGTTGTGGCGAAGCTCCCCCGGGGGCAATCTCCCTACTTGCACGTACGCCTTTGGCTGCGCTGGCTTCGAGACTCTTTAATGTGGCTTATGTTCGCTCAAGCGGATGACTAATTTCCTTGTATCTGTGGCATGCCTTG
TRINITY_DN83255_c0_g1_i1	201	no hit					AAAATTATTAAACGCTCAATATTGTTGGATAATGAAAAATGAAACACGATGGTAACGCCATGTATCTTACATGCAGCTCATACAAATCTCATAATATATTAAAATATTATTATTGTGCGTATAAATATTCGAGCGCATAATATTACTAAGGTTAAACTGAAACAACATTCCAACAATAATATTATTTAACAGCAATGAATT
TRINITY_DN83740_c0_g1_i1	205	gi|944542930|ref|YP_009175071.1|;gi|940377797|gb|ALK01984.1|	68	4e-24	107	polyprotein [Macrosiphum euphorbiae virus 1]	TTTGGCGTTTCTCACGTCAAGGTTAATAAACAAGTCAGCGAAAGCTGGCTTATTGTTGACACTGAAGAGGAAGCCTGCCGTGTCCGCGAGGACCTTAATTTTAAAGTCGACTCATACTGTGAAGATATGACCAACTTCGATAATTACGTCCAGCGAGTTCATGATGTAGCTGGTTCTGTTAGTTTGCGCACTTTAGCCAAGCGAG
TRINITY_DN84565_c0_g1_i1	297	no hit					GCCAACTCGATTTGGTATGCCCTTCTCTCGCCGTTGCGCAATTGTCAGGGAGTGGCAGGTGGAAGGGCGAAACGTGGCGCGAGCTGCTGGGTTGGCCACCCTAGTCCTCCCCTCTACTCCCTGCGATCCTACGGAGGTTGGCGAAAGTTGGGCATGTTGGCGCTCCCGTGGATACGAAATTGTTGTTGGCTCGGATGGCAGCGGTTGCATGATGGGTGCGTCGATCCGAAAGGGCTCAGGCCCTTGATATGCTTGTCAGTTCTCTCGAGGCTTTGTTGGATTCCTCGTTGTCTTCCA
TRINITY_DN84627_c0_g1_i1	212	no hit					ATCCGTACTAGCAAATTGTAGGGAGCTTTTGATAATTTCATAGAAATACAAATTAACAAACATGGTTTCGGGCCATGCATAGGTAGGTTAGGTGCGGTCACTGAAGATTTGGTTTTTAGTCGATTTGGAGAATAAAAATGTAATTTTTTAGGAAGGTGAGTAACAGAACGACAGAAATATTTGTTTGTATAATGTTATGTATTAATAGATCG
TRINITY_DN84989_c0_g1_i1	242	gi|965621086|dbj|BAU03272.1|	78	3e-43	147	hypothetical protein VIGAN_UM061700, partial [Vigna angularis var. angularis]	AAATTAGTAAAATTATCCGTGAACGTATTGAGCAATATAATACCGAAGTAAAAATTGTAAATACAGGTACCGTACTTCAAGTAGGCGATGGCATTGCTCGTATTTATGGTCTTGATGAAGTAATGGCGGGTGAATTAGTAGAATTTGAAGAAAGTACAGTAGGCATTGCTTTGAATTTGGAATCAAAAAATGTTGGTGTTGTATTAATGGGTGATGGTTTGATGATACAAGAGGGAAGAGAT
TRINITY_DN85495_c0_g1_i1	221	gi|662502041|gb|KEQ59669.1|	72	3e-40	148	FMN-dependent alpha-hydroxy acid dehydrogenase [Aureobasidium melanogenum CBS 110374]	ATCTCATGACTCTCAGAGGCTTCAACTACGTTGGTGGAGGTGCTGGCGAAGGAGCCACTATGGACGCAAACCGCCTGGCCTTCAGGACTTGGAAGATGGTCCCTCGTATGCTTCGCGACACAACCCATCGAAGCCTTAAGACCACAATCCTAGGCAAGGAGTATCCGACACCTTGTCTCATAGCTCCCGTCGGTGTCCAACAAATCTTCCACGAAGACAAG
TRINITY_DN86064_c0_g1_i1	209	gi|947099856|gb|KRH48348.1|	61	8e-24	101	hypothetical protein GLYMA_07G083500 [Glycine max]	GAAGGAATCTGATATAACCAATAGCTTTCCAAATGGGGAAACAAGCTGATGAAGGGCAGTAATTCTGTCGCCTAACTTCTCCTTCCTAACCTTGAAGCTTGATTGAGTTGTAGTAGCTTGTTGAACCCTAGCTTTCTTCATTGCCCCACCAGATAGAGTGCTATTGCACTCAGAAGATAGATCTGGTGGTTGATGAATCAAATCCGAAT
TRINITY_DN86107_c0_g1_i1	229	no hit					GTCGGGTTCACTTGCACTTCCGTTTGTCTTTGCTGGAACGGTTCCAAACTTCTCTGCCCTCTTTCGCTTCTTCTCCTCTTCAGCCGCAATTTTCTCTGCCATCTCCGGAGTCACCTGTGCCTCAGCAGCGGTCGGCGCGACTTCGGCCGTCTTGGTCGCCTCTGTCTCTGCCTTTTTGGGTGGTAATCCAAACTTTGCTGCTCGCGCGTCCAAAGTCTCTTGACTGATT
TRINITY_DN86335_c0_g1_i1	296	no hit					GTGCGAAAGAAGTTATTGATTTTACAGTGATGTGTAGTTTTTTTTCAAATATCAAATTTGATTATTTACAGAAGTATGTTAGGAGGACCCAACGTCTTCGCTCTGAATCGTATAATATTATTACATTATATTGTGAAAAATAAACAATTATTTACCTTGTAAGTGTAATATAAACAATTAAATAGGTATAAGTAATAATGTTGAAGTTAGAATAAACACTTTGAAATATTAATGATTTTGAAATTGCAGATGGTTGGGGGGGATTGGGGAAAACTGGAAAAGTCCCAAAGGGCTAC
TRINITY_DN86532_c0_g1_i1	431	gi|591290099|gb|AHL29723.1|	143	2e-97	293	PsaB, partial (chloroplast) [Calanthe brevicornu]	ACACATGTACTCTTTACCTGCTTATGCGTTTATAGCACAAGACTTTACTACTCAAGCTGCGTTATATACTCATCATCAATACATTGCAGGATTTATTATGACAGGGGCTTTTGCTCATGGAGCTATCTTTTTTATTAGAGATTACAATCCCGAACAGAATGAGGATAATGTATTGGCAAGAATGTTAGAGCACAAAGAAGCTATCATATCCCATTTAAGTTGGGCCAGCCTATTTCTGGGGTTCCATACTTTGGGACTTTATGTCCATAATGATGTCATGCTTGCTTTTGGCACTCCGGAGAAACAAATCTTGATCGAACCTATATTTGCCCAATGGATACAATCTGCTCATGGTAAAACTTCATATGGTTTCGATGTACTTTTATCTTCAACGAATAG…
TRINITY_DN86956_c0_g1_i1	214	no hit					GGTAGCATTCAAAAGTCCTTGGTATCTGTTGCCACATTCTAAACCCTTAACTTCGAACTGCCATATGACATGTGTGGTCAGAGTGAATGGAAGAGAGTATGTCCATCACCACTTCCAGGAGCACAATTGGAAACAGACAACTCTGAAAATCAGACGGTATGTCAATAAGATGGCTTCCTGTAATGTCAATTCTTGGACTCATTTAATACTTGAG
TRINITY_DN86968_c0_g1_i1	253	no hit					TTTCCCCTTGAGCTTCGAGTTACCGAGAGTCGACTGTATTATAAATATTTCTGGAAAAAAGTGTCGTAAAACAATGTTATTATTGAGGCTATACAATATAAGATTATATATATAGGTATGCGTTGCCAAACATCTAATAAAAATTAAAACAACCATACATTTCAAACTATAATTATTACAATTATTCAAGATGTTGTAATATGATATAATATTTAAGAGGCTGTCAGCGCACTATTTGTTTTCTCTCTCTGGG
TRINITY_DN87180_c0_g1_i1	202	no hit					ATAAAATTAAAAATAAAGAGTTTGATGATGGCTCTAACTGAACACTGTCCAAGTACTTGACACATGCTAATCGAACGACTAATTAGTTTAATCTAAAAATTAAATTAAGTAGTAGTGGTGTACAGGTGAGTAAAAGATAAATTGGCTACCTTAAAGTAAGGGAAAAAATCCCTTATAACCAAAGGTTAATGTAATATCCGCA
TRINITY_DN877_c0_g1_i1	209	no hit					GTATACAATTAAGTAATGAAAGAGGTTTGTAAGGATACCTAGCAGATATACTTGAAAGGAAGTAAATCTTTAAGTAATAGTAAGAAATTTGTAAACTATTACAATCCTAAGGAAAACCAATAAAATAGATTACGCTGGGAACTAAAACATTTCAGTACCAGTAGGAAAGGAAATCTAATGAGACTTCTGTAGTAATGGTGAGAGATCGG
TRINITY_DN87714_c0_g1_i1	321	gi|1418922623|ref|XP_025419025.1|	108	9e-17	86.3	uncharacterized protein LOC112689501 [Sipha flava]	AAATAAACGCAACCTAGAAGTATGTTAATATTATTATAAGAGAGTAATACAAACACTTGATCAATACATTGAATAATGTCAAAATTTAATAATTTGCAATTTAGATGTTTCCTAGTAGCCAATAAAACTCCACCACCTCTTACAGTTAAATTAGATATTCTATCCACTCTAAATAAGTTATAATCTACAAGACCAAGCTCAACATTATTAATGTCGCTATTTAGCCAAGTTTCAGACAAAAATAATAAGTCACAATTTAGATTAAAGGCACAGTTACGAAAAAATTCAAGCTTAGTCCTAAGACCTCTAACATTCTGACTA
TRINITY_DN87730_c0_g1_i1	225	no hit					TCTCCGCAGGGGGTGAAAGTCCCGTAGGTGACGGATTCTGTCCTCCGAGAGTGGTACCCGAGTAGGGTCGGGCACGTGGAACCCGGCCCGAATCGGCGGGGACCATCCCGCAAGGCTAAGTACTCGATGACGACCGATAGCGAACCCAGTAGGGCGACCGAACGGTGGGAAGAACCCCGATGAGGGGAGGAGACTGAACCTGAAACCCCGTGCCTACGAGCGGTG
TRINITY_DN88107_c0_g1_i1	259	no hit					GTGAGCTTAATTGGTGAATGCTGAAACGTGTATCTACCTATATCTTTTATAAAGTGTTAACATTTTATTTTTCGTGTTGGTGTTTTTTTTTTCAAACTTATTAAAATCTACGAATTCGCCGAATTTTTAAGACTTTCCCAGTTCCAGGAAATAGATTTTTCCACCACAATAGACACGCGTGATATAATATAACAAAGAATACATTTTCGATAAAATATAACAAGTTAACAAAAAAAAAGTACGACCGGAAAAATAAAAT
TRINITY_DN88371_c0_g1_i1	260	gi|1230296284|ref|XP_022180752.1|	85	4e-40	151	NAD-dependent protein deacetylase Sir2B-like [Myzus persicae]	ATAATATGTTTCCTCTAAATACAAATAAAAAACAAAAAAATTCATCGGTCCCAAAACGGACTTTATATGAGCAAGCAACACTTCTGTTGGGTTTTTCATTATTTATAGGGCGGCGTCTTAACACATCACTAATTTGTATTAAGCCAGATAGAAAGGTATCTTGCTTCTCTTTATCAGCAATATTGTTGAACATATTTATAAGCATATGTTTTTGTTCATCAGTCACAGCCTCAAAACATTGTAACATACATTTACAGGGG
TRINITY_DN88490_c0_g1_i1	203	gi|662500461|gb|KEQ58102.1|	67	5e-31	125	putative metallopeptidase [Aureobasidium melanogenum CBS 110374]	GTTGCTGCACATGGCTCCGATGCTAGAACTGGTGTAGATGCCATCATGTCGACTGCCAGTTTCTTGAAAGCTGTGGAAAGGTATGCTGAAGCATTGCCCAGAGATGATGTCTTAGGACAAGTAACGATGCATTGCGGCACCATCAGAGGCGGAGAGGAGAATAGCAGCTACGCTGGTTCTTGCACACTGACCCTTGAGTTTCG
TRINITY_DN88572_c0_g1_i1	206	gi|1001825000|gb|AMM06269.1|	68	6e-34	134	photosystem I P700 apoprotein A1 (chloroplast) [Vicia sativa]	ACTCAGCCTAGAGCCTTGAGCATTGTACAGGGACGTGCTGTAGGAGTAACACATTACCTTCTGGGTGGAATTGCCACAACGTGGGCATTCTTCTTAGCAAGAATTATTGCAGTAGGATAATGGCTAGGAGGATTTGAAAAGCATTATGGCATTAAGATTTCCAAGGTTTAGCCAAGGCTTAGCTCAGGACCCCACTACTCGTCGTA
TRINITY_DN88999_c0_g1_i1	221	no hit					GTATACCAGTAGGTCGGTGAGGGAGTGGCGTGTATTTTATATTTTTTGTGCGAGATAGAGCTTTGAAGGTATTACCACGAGAGGGTTATTTGTATGGCAACCACATTGTGAGTTTTTTGCATATATATTTATTATTTTCTATCACCACCTATTACAAATTTCAAGCCAAGGCTATAGGATATTCGAATCACGGAAAAAAAAACCAAGGAAAAAAACCCAAG
TRINITY_DN89290_c0_g1_i1	267	no hit					GGGGGTATTTAAATTTATGTAGTGCGTCACAAGTTTAATGACGGGTTCAAACGTTAAATTGATAATATATTCATATACAAGGAACGAATGTGGGACACATGGCTGGCTTAATAATTGTTTGGTTAATCCACAGTTTAAACATTGAATTTATTGTTTTCGTTTTTAATTTCCAGTGAAAATATGTTGTTCCGGTATTGACTTAATACAATATACCAAAGTTCTGAGTAAAAATAATTTATGTAAATTTATTTAAAACGCATTTATACA
TRINITY_DN90561_c0_g1_i1	667	gi|1377583678|gb|PTU16845.1|	98	4e-10	66.2	hypothetical protein P175DRAFT_0447480 [Aspergillus ochraceoroseus IBT 24754]	TGGTGCCACTCCTGCCTATGAGCCCGCCCTACCTCAATCGCGGCCTTCCGCGTCGGCAAAGCCGTCTACCGTGGGCCGGCCGTGTATCGCTACTGCTCCGCGCTGGTGCGACCGGTCCTTGAAGGTGGCTGCCGCGGGTGTCTTCTTCGGAATACACCTGTGACCGAAGTCCGTTTAATCTCGATTAGACGGCCATGTCGGAGTCTGTGGATGTTTGACCGTTGGTTAACACTATCCTAAGACGCAATCGGGGGCACGCCCTAGCAGGTAACCGTCTCACGACGTGACCTGTGAAAGGTAACCTCCACTTGGGGTACGCATGCCATAGAACGCGACAACTTCACGGTTGAAGCGATCCTACGGCGGACCGTCACCCTGGGGAATTCAGGTGGGAAAACT…
TRINITY_DN90955_c0_g1_i1	233	gi|973604056|gb|KUM47201.1|	79	9e-36	135	ribosomal protein S4 (mitochondrion) [Picea glauca]	TGTTAGAACCATGGGGAGAAAAGTGAGGAAATATTTCTATATTGAAATATTAGTAAATAAAATAGTGGGAAAATTTCTAGCGGAAAGAATGTGGAGAAGAACCAAAACAAGATGGTTCCGCCTACTGGAGAAAAAAAAAGGGTGCCGCCTCCTACCAAAATCCTGGTTTTTGCAACAGTTGCGTTCTTCCATGCAAGAAAAAGACTTAGAGAGGATAAATTCTTCTAGATCAG
TRINITY_DN91425_c0_g1_i1	1419	no hit					GGCGGAAACTTTCAAACAGTCTGATCAGAATCGTTTTCCTAAACTGAGAAGATTTATTATAACATTTAGATTTAAAAAATTTATAACTAAACGCCATTGCCCCGTGCGAATCCGGGAGATTGTCCTCGATAGCATGGTTTTCGCATCACGTATTTATTCTGCCGACTTTATAGCGAAATTGAAATGAATAAAAAATCGAGCTAATGTTTAATTACCAGCACGCCGTTTTCATCCGATTCGTGGACTGTAATTTATTACCGAATGCAATCAGAATAAATTGAGCTCGGTAATTATTATCTGAGGTGCACGTTGTTATAATACACACGTATAGGTATATAGGTTAGGGTTGGTTATATTATGGCTATAGCAGCAGATGAAATTCACGGGGCACGTACGACC…
TRINITY_DN91472_c0_g1_i1	296	no hit					GCCCATTCGTCTCTATAGGAGTTGCCCTACCTGTGTTACCGCGACTGCTGGCACAGGAATTTGACAGGGCTTGCTAGTTTATCGCTCATTTTGCAATAAACATGCTGATGGATTATTTATAAAAATCCTATCACTCTAGGTCACCTGGTCACGTATTAGCTACGCATTGCCAAGGATTCTTCACTGCTGCGTATGTAATACCCTGTTCTAGCCAGTGTCGGGAGTACAGCTATCACTGACCCCTACCCATCATAGCCTAGTCTCACTGACCATAGCATATTAGGAATCAAAGACTG
TRINITY_DN92438_c0_g1_i1	686	gi|1277958187|gb|PIV53894.1|;gi|1278377568|gb|PIZ14387.1|	61	2e-12	71.2	hypothetical protein COS17_01480 [Elusimicrobia bacterium CG02_land_8_20_14_3_00_37_13]	GGAATAATCTCCCTTTTTTTTACAAAAAAGGGGGGGACGGGAAAAATCAAATTTTTATGAGGATAAGGACTATGTCCTTGATTGATCGAGTACGGGACTGCTTCGGGCTTAGGTGCTTACAGCCCTTAGCGTTTATGTACGTGTGTCCACTGCAATGCTCGGTGTATAACGATCAACAGTGTCACAGTGGTACACTCATCACGGTCCTTTCGTACTAACAATGAGACCCGTTCGATCGTAAGCACAGCGGGTATAAAAAATACTGCTTCACAGCGTATTGAACCCAACTCACGTAGCTCCTTAGACTGCGAACAGCAGTGCCCTTCCTAGCTTGTACACCAGGAGGATGAGCTGAGTCGACATCGAGGTCGCAAACGGCATGGTCGATATGAACTCTCG…
TRINITY_DN92691_c0_g1_i1	660	no hit					GTTAAATCTTCGAATAAAAGTAGGTAAATAATTTTTAAATTTCGAAGTAAAACATTTTTGCTTTTATACTATAGGTAGTGGCTAAAATTGTTTTTCACATCAGAAAAATATCTCTTTTTCAAAATATGTGGGTATTCATTTAGGGACGGCACATACTTGTCGATGGGTATTAGAAAGAAAAAAAACGTACATCCCGTCTCATTGACAGACATTGTATTATTTCAACAATCGATTCGAAGTATTATTGTGTTAAACACGTTTCGCATATTATACCACAAACCATATCCTATACCTATGGGCTTAATGATTTGTAGGTATATTACCCATAACAGCTGGCGAACGGACGCACATCCCATTAACGTGACGACGGGTGGACAACCATTATGATATGGCAACCTC…
TRINITY_DN93095_c0_g1_i1	279	no hit					CGCCCCCTCTCAAATACGCCACTGGATGCACTATACAGTAATCGATGCGTATAATATTAGACATGGTCCTCGGCCTCTCGGGTTCAAAGTTCTTTGTACGAAATGTTCTTAGCTTGGGTCCTACCATTTTTAATTTTTCTAAGGACATGGTTTGAATATTTTAATCTTGCTGTATAATCGATATTAAAAACCGTGATTATTCGTGCTATATTATTAGCGAACTAATTAGAAAAATCATTAATCAATCGTTATAAATCGAACGAGAGTTTACGAAGCTGG
TRINITY_DN93257_c0_g1_i1	414	no hit					GTCATCGATTATCAATTTTTTTTTTTATTTAGCTGCACGTCTGCTCAAAATGTTGCCACCTATAATATGTTTCTCAACTGGAAATAAGTTCCAAGTTCAAACACCGAAATTGTCATCAAAACCGTTATCTACTGAATAATGTCAATCATTTTGCAAGTTCATCGATCGTAAATTTTTGGCTGGTTACTTGTGACACATCTAGTCATAATAATCACTAACAAATCAGACTACCATCGAACAGCAATTATAAATGTATAAATTATCCTATATTTTAAATCATCCATGGTCAGCACAACTGCCTATTGCTTACACTAATACAAAAATGTACATCATGAATAGCATCAACGAAAATGTCAATGTGTTCGGTTATATTTGTAGAGACAGAACCATGAACAATAC…
TRINITY_DN93466_c0_g1_i1	311	no hit					GTTTGTATTACTTGAAGCTTGCTTAAAACATTTTAAACGTTTTTTGAATGTTATGAATTATTTATATATTTTGGTACATTCTTATTTTACTAGACTACGGCAATTATCGCGACTTTCATCCAAAACTACCTGCGTTATCGCGACTTCCACAATCTTAACGATGTCTGCGTGCCGCGTTCCAGTTGCCCAATTTAAAATTATCATAATAGTATTGGTTTAATGATTCCCGTGTCTATACTCTTATTACATCGTTAAATATTTAAAAAAGAGCGGCTAAGTGGATGTCGATCTGCTTTACAGTAGGTTACAAG
TRINITY_DN94701_c0_g1_i1	214	gi|948078855|ref|WP_056737600.1|;gi|946429085|gb|KRE79441.1|	70	4e-38	138	ArsR family transcriptional regulator [Arthrobacter sp. Soil763]	CCGCTCCGGCCGCCAAGCGCAGGCCGCGCCCGGAGAAAAAGGTCGAGATCACTGACCCGAAGGCGATCCGGGCCCTGGCCCACGCCGCGCGGCTCGAGGTCATTTCCGAGCTGTATTCCACCCAGGTCAGCCGGACGGCCACGGAGCTGGCCGCGCAGACCGGCCTCACCCCGAGCGCCATGAGCTACCACCTGCGGGCCCTGCAAAAGTGGGG
TRINITY_DN95218_c0_g1_i1	411	no hit					GTAAGGTTAAACTTTGGACAAGTTACTAATGGGTTCTTTTCTTTCCACAACACATTTTGCTATTAAATTTAGAAGCGCTGACAGCTTAAGCACCATACTTGGTCATTAAATCATGGATTATTATAAAATAAGCTATCTTTGATATTGGAATATTATTGATGTCATTGACACTTTTCTGAAAACTGTGGGTGTCATATCTCATATATTTTTACAATTATATTGGATTCCGTTTAATAATTAAGAGGTATTAGTGTGTAACCTATTGGTGATTTTTTCGTCATGTTGTTCATGTCATACGTATTGTCGTATTATTATACATATTGCGAACTATTTTGTTTTGAAAAGAAAAAAAAGTTTCCAACTTCAATATAATGCGTATTTTCTCATAATAATTTCTGT…
TRINITY_DN95668_c0_g1_i1	202	no hit					CAGCATATTTTATTATATTTCAATTTTATCAATCTCGATTTTGAACTGTGAAGCTATAAAATATAAAACACAATACATTTTTTAAGAGAAAATACTTGGCTCAAAACGTATATGTTTTATGTTTCGATAGGAATCTTTATACCTCCGTTGTGTCGATTAGTCCATCATTAAACGTATATCCACAAATCACAATGTTTCCTGG
TRINITY_DN96379_c0_g1_i1	220	gi|662508939|gb|KEQ66545.1|	59	2e-23	99.4	voltage-gated potassium channel [Aureobasidium melanogenum CBS 110374]	CTACGAATGGGGAGAGTGGGAATACTTTTTGAAACTCATGGCAATGATGCGGACGCCACAGATCTCAATGGCGATATATTGGTGCCTGAGGAATTGCGACTGCCGGAAACCAGAGAGGAGTGGAAGAGGAAACATGTCGATCATAGGTGGTCGTGGTTGAGTAGGGCTAGTCCTTTGATGGGCCACAAGTCTGAGACAGAGTGGATACTAGAAAGATTGG
TRINITY_DN97138_c0_g1_i1	311	no hit					GTCATTTTTTATGGGCCACGAAGTGCACAGAATCAATTAGTATATTTATAGACTGTACATTAAAAAAGAATTAATAATAAAAACACAAGTAAGTTTTAAACGTGGTCAAATGACAAATTAAAAATTAACTTTTTTGATTCCAACAAATTTTCAGATTATCTCATCTATAGTTACATATTATTCTTGTGCCCATGCAGCAATGCCAAACGCCCAATCGTATTCTAGATCTTAACTAGGTTTTCAGGTCTACAATAAAATTATACACATAATGCTACTTTTTAAATTACAAATAATGCCTGTCAACTATTAAA
TRINITY_DN97907_c0_g1_i1	275	no hit					TTTTTGTCTTGTCGTGATAGGATATCGGATGTATATAAATAATGTTATGCCAAGCGCTGTGATCAGAAAACCGAATAGGATGTCCGTAGCTCATTTGTACTACGTAGGTAGGCAGGTACCATTTATTTGAGCGAAAAGTTTTCTCGAAGTTTTACAACAAAACTGTCAGGTAAAAACTTAAATTATTATACTTCTCGTCAAGTTTTTACGTGTTGTTTCTTTATACATATATATGAACACAAAACATAGGTACGTTATTAAAAAAAAAAAAAAAG
TRINITY_DN9794_c0_g1_i1	359	no hit					GATCTGCCAAAATTAATTTTTAACACTTTACATGGGCAATTTCGAGAGCGTTCAAAGCACGAACAATACGGATGGACAGAAAAAGGAAACGAAAATGACCTTTTGAACGGCAGATGGATGTTCCGGTTGAGAGGCGAACAATGGGTCAATATGAACATAGTGCACGTAGAACGATACTTGCGACAGTATTTTTCTATACCCTTTAAATTTTAAACATGAGGTGTTATATATATAATATATATATATATTGTTGAATTTTTAAATTGTTCAAGAACTTTAGGTTAGGACACAAGCCGATTACACGATTTATGTGATACACGATGTACTTTAGGTCACTATTAATAATTACTAAATTTTAG
TRINITY_DN98079_c0_g1_i1	239	no hit					GCCCACTTTTGATTTTTATATACACTATAGCTGTATACCCTTGAGTTGCTGAGTATCTGAGTATAATACATTTGATATGAGAGATCCACTTGTATAGTGAATGAGACATTTTTTTTCTTACATGATACTGCAATAATTGCAAGCAGAAATAAACAAATATGTGGTCATGATTTTGATATTATTAATAGCGGGTAAGCCGCCCTAGAATGTATGGTTAATCCCATTATCGAATCCTTCCA
TRINITY_DN98380_c0_g1_i1	455	no hit					GAAAAAAATAACTTAATAATCAACACGTTTACCGTGGTTATGAATATATTCTGAAAAAAAAAACGCAACTCTATACAAAGTGAAGTATCGATGCGATGTCCGCAACCTATGGCTGTAGAACATTGTATCGGTAGCGTCGAAACTATATCCCGGACTCTGGAGGGGTGGGTGACTGCGGTGTTCCTCAAAATAAGGGTGAGTATGGATGGGTGGTGTATTATGAGCGACAGTATATAGGGACAATGTCATATTATCACTAATGAGATATTTATAAGTATTACGTATAATCATTATTTTAAATATTACGCGTGTTCCTATACGGAAGACGTCCGCTTCGAGTGGTGCAATTATAAAAAATTCAAATTCAAATTCAGGGATACCCTCCTATTGAAATATTCT…
TRINITY_DN98565_c0_g1_i1	400	no hit					CGTAAATTCATTTCTGAAACGTTCTGCGCAATCGACCGACGTCTATTCCTTTTTTCGTTTGGTTGGGATTTAAAAGTTTCAAGCAAATAATAGACCGCGATACACCCGTCAGTAGGTTTAGGTACATCGGGCTTTTACACCACCATCACGATCGTATTACATTAGAGAAGGGTTAAATAGTGCTGCGGTCACAAAACCTTTTGCGCTCAACGCTGCGGCGGCGAGGCAATCAGATCCGTGATGTTTGCCCAAAACCCGGACGTACAACAAGTAGGTATACACGCCCGGAATTAATTCGCGTGACCTCGATATCCACCCCCAAAGGCATGATAAACTAGCTACGTGTACAACAGAAGTGGCGGCCGTGGCAGCATAACAGCGATCATATACAATATACGAG
TRINITY_DN9858_c0_g2_i1	558	no hit					TTCAAACAAAACCATTTGAAAAACTATATATAAGCTACCTATATATTATAATAGCTTACACATCGTATAATATATGTTCCTAAGCACCTCTATTTATTGTATTTCACGACTTTATCACCATTGACGTACGAACCATAATATATTGTTGTGTATACATACCTATAGGCAATCCATCGAAAAATGTACGTAACAATATATAACTATAAACAAATGTATGCCATGTGCCTAAGCTTATATATAATATAATATGCTAAACTACTAAACGAAACTGCAGCGCATAAGAAACACCATCTATTTCCTCCCTCGATCGGCACAGGAAATTTGAAGCAATATTAACTAGATTGAGAATCTGAGGCTTCATATCCTTGTACGCCATAGTTTCCTAAAGCCAAAACATGA…
TRINITY_DN98989_c0_g1_i1	216	gi|662501395|gb|KEQ59026.1|	65	4e-13	72.4	hypothetical protein M437DRAFT_87979 [Aureobasidium melanogenum CBS 110374]	GGTTGAAGTGCTTGTTTGACCAGTCTTGGTGGTTGTCCCACTGGTCCATGGCGGGATCTTTGCTGTGCAGGAAGTCGAAGATCTCACTGGCAAGCTGGTGGATAGAGATGCCAGTCTGAGAAACCATCTTCAGGATTCTCTCGAAGGTGTAGGAGACTGCAAAGTTGCAGGCAAATTTGAGAGCAACGTGGTCGAAGGTGAAGGTGTTGTTTACAG
TRINITY_DN99032_c0_g1_i1	303	gi|1476396774|gb|RID67512.1|	81	1e-17	84.0	hypothetical protein BRARA_D02589 [Brassica rapa]	ACGGACTCGAACCGCTAACATCCGCCACAGGGTAAATCACCGCCTCTCAAGCCCCAACTGATTCTACCATAGAGGCCAACGATAGACAATAACCCTCCGAACACAGCTTACAACTTTCATCGTACTGTGCTCTCCAAAGAGCAACTCTTCTCAAAATATCAAAGGGTGCTGAGTTAGAATCCCATTCAAACAAGGATTCTTGTGGTTCCGGAGGATCCAGCTACAGGAGAACCGAGAACGAAGAGCTTCTCCCCCCTTTTCCGTCCGACTATTTGCTCTTAAGAATGTAGGTTTTAAGTTAAG
TRINITY_DN99174_c0_g1_i1	449	no hit					GTTATTACGGAAATCTGAAGTGAATTATTCTAAATTGGTGTTAAGGTGATTTTGAATAATTGAAGTTAGATTTCGTTTTAGAAGAGAAGTTTGTTTTTTTAAGATTGAGACGTTAAAGTTAACAGGGTTATTGCAGCGGAGAGAATAGAATTGAAAAAGAGAAATCGGAATATTTATGATGGTTTTGTTAAGAATGGTATTGTTGACATTATGAATTTTAGATGTTGCATTGTTAATTAGGAAAAAGTGGGCCTGAAACAATCAATGATTTTTTTTTTTTTTAGAAGAAATGTAGATTTTTAATTAAAGACTGTGAATTTTGAGGGTTGTAATTTATTTTTATTATTTTTGAGAAGGTCAAAACATGTTCAATCAAGGATTTCATCTGAAATTTTTTAA…
TRINITY_DN99794_c0_g1_i1	213	gi|52353916|gb|AAU44342.1|	70	3e-20	92.0	monodehydroascorbate reductase II, partial [Pisum sativum]	TTCAAAACTGCACTTAACTCCAGACCAATGTATCCTCCTCCGACAACTACAGCTTTCCCATTCTTCTTTGCCTTGATTGCCTCGTACAATTTGTCAGCATCATCAACCTCCCTCAGGTAAAATATGTTTTTGGCACCAGCTCCTTGTACACCGAAATCTGACAACTTTATAACAGCTGAGCCTGTTGCGATAACCAAAGTCTGGAAATCGAAG

## Sheet: 566_P123_unmapped_contig_SG
Supplementary Table S4 | Blast results of unmapped contigs from de novo assembly
Contig name	Contig length (bp)	BlastX hit	Alignment lenght (aa)	e-value	Bit score	Hit description	Contig sequence
TRINITY_DN10000_c0_g1_i1	268	gi|861630859|gb|KMQ90174.1|	84	6e-16	80.5	enzymatic polyprotein endonuclease reverse [Lasius niger]	AGCGTGATGGTCTGTTTGGATGATGAATCTATGACCAATTAGGTATTGGCGGAACTTCGTGCAACAATATATTATTGCCAATGTTTCGAGTTCTGTCGTTGTGTATCTTGTTTCGGCGGGTTTTAGTGTTCTACTCGCGAAGCCAATTGTTCTTCTTTCGTTATCTATTGTTTGAAACAGTTCCCCACCGATTGCTGTACTTGATGCGTCTGTATTCACATAGAACTTTTTTGTAAAGTCCGGGAATGTTGTTAAACTTTCTTCTGTG
TRINITY_DN100616_c0_g1_i1	250	no hit					CATAACTCTTCCCTCACACCCCACCAACAAACATCAATGTAGTCCGGACTCGCCATCCCATGGGCTCGGTCGCTCTGCCCGATTGCTCGGCTGAAGCGGTATCCAAGCGGTCTCAAGGCCACGCGCAGCAAATCGCAAGTTACCTGTGCGAGTGGGTGGCCACCACGAGATTCGAACCGGGCACCGATGGTTGGGTTGTTGCCAACAGCAGGGGTGGTAAGAAAGATCGAAGTCGTTTCTTCCCGTTGAG
TRINITY_DN100944_c0_g1_i1	232	gi|1230396189|ref|XP_022182221.1|	76	3e-43	158	zinc finger MYM-type protein 1-like [Myzus persicae]	GCTTTATCCCTGTTGAGGACGTTACCGGAAAGGGGCTTGCAAATACGTTGCTGACCACGATGGAGAACATTGGCATAAACCTGGCCAATATGAGAGGGCAAGGCTATGATGGGGCGCGTGCAATGAGCGGAAAATTCAACGGCTGTGCTGCCAAAGTTCGAGAACTATATCCGGAAGCTATTTACGTCCACTGTGCTAATCATAATTTGAATTTGGCTATTACACATGCGTG
TRINITY_DN10095_c0_g1_i1	509	no hit					AGGTACTACATAACATTATATTATATTTTACTTAACAAAAGAAAAATAAGGAAATGTGATCTACCGTGTCTTCTTGTCGTCACCATTCGTCGGTCGTGACACAATATTATAATATTTTAAGCGTATTACTCGTATCAGGCTTTTTAATCGATCACCAAGGTAACCCTCCGGCTATTGATATGCGGTATACACCTGCATAATACGCGAGTTCATTTGACGTGTTGCCATTAAACTATTTAAAAGGTCGTTTATGATCGATAAACGTATCTATTGAATATTTGAATCAATAATCGGCACCTAAATCACTAATTGCATCCGTATTTAACGTGCCTATATAACGCTATTGCTGCCGATCGGCAAACACTGAAATGATAATAATATACAGATAAAATGAATTAC…
TRINITY_DN101453_c0_g1_i1	211	gi|3256603|dbj|BAA29286.1|	66	1e-14	74.3	106aa long hypothetical protein [Pyrococcus horikoshii OT3]	GTTGGAACACAGAAAGTCGGAAATGGTCCGCCGCCGGAGGACGTGACTTCGGCCGATTAGGTAGATGGTGGGGTAACGGCCCACCATGCCGATAATCGGTACGGGTTGTGAGAGCAAGAACCCGGAGACGGTATCTGAGACAAGATACCGGGCCCTACGGGGCGCAGCAGGCGCGAAACCTTTACACTGCACGCCAGTGCGATAAGGGGAC
TRINITY_DN101843_c0_g1_i1	330	no hit					CCGATCTCCACGTCTGATCTGAGGTCGCGTCTCGGAGGGGGACGGGCCGCTCGGCGGACGGACGGACGGAATCGCGCCGGCCCGACCGCCCGCCCGACGCTCCGTCGGGAGACGGGCCCGGCGAGGGGGAGAGGCGACGGGAGAGAGAGCCGCGGCCGACGGCACCCCCGCGCCGCCCCGCCGGAGCGGGACGACCGGAGGGAGGGGCACGGGCCGGGGGCGGGACGGGCGCCGCACGCCCCGACCCGTCTCCCCCGCGGAGGTCGGGGGGACGGGTCCGAGGACGCGGCGGCGGAGCCGCCCCGCCCCGACGCGGAAGCTCGGGACGGG
TRINITY_DN102381_c0_g1_i1	228	no hit					GTGGCAAACACCGCTGACGATATCAACTCTCTAGCGGTAATACCCTGTTATCCCTAACGTAACTTTGATTCGCTATCGACATACTTTGCTATAGTTATTGTCTGTTCACTATACACTACTTACGTACTAAAACTACCTGTTAGTAATTTTATCATAACACAGTTAAGTTATTATCCTTATCCTTTCATATCTACTGCCGCCCGCCGAAGGCGGGCGGCGGCTTATTAT
TRINITY_DN102406_c0_g1_i1	228	gi|1192789830|gb|ARR28104.1|	76	4e-44	151	photosystem II protein V (chloroplast) [Angelica acutiloba]	CTTACTGATCTGATCTTTTATGGAATCGATCCCCCTTTGACTGTATAAGAATATGTGGAGCTCGGCATGTCTGGAAGCACAGGAGAACGTTCTTTTGCTGATATTATTACCAGTATTCGATACTGGATTATTCATAGCATTACTATACCCTCCCTATTCATTGCGGGTTGGTTATTTGTCAGCACGGGTTTAGCTTACGATGTATTTGGAAGCCCCCGTCCAAACGAG
TRINITY_DN102587_c0_g1_i1	209	gi|1229886741|ref|XP_022163636.1|	69	9e-28	114	uncharacterized protein K02A2.6-like, partial [Myzus persicae]	GTTAATTTCTGACTCTCTGCACTCAAAGGCAGTTGTTGATAAGCCTGGCAAAGGTCTAAGGTACAAAATTTAGTCGCCCCCTGAAACCTACTTAATAATTCATTCACTCGCGGTATTGGGTACCTATCCACAACCAAACTTTTATTAACAGTAACCTTATAATCGCCACACAATCTAATACTCCCATCCACTTTCACTACAGGTACAAT
TRINITY_DN102841_c0_g1_i1	264	no hit					TGTATTTGGATCAAGAGCTAAGAAGGTATGAACTCTATTTGCTGCGACTGGCCTAGTTAAAGCACCAGAATATAACATCACAATACGTCTACAAGTCTCACTATACGCTGTTGTCAGCGGAGAGTTCCCAGCACCCTTATAATTAGTTAAAGAAGTTTGCCCCTCATAGACTGCAATATCGAATGCTATATTCATTAAGAACCCTATGTTATCAATCTTAAATTCAGGGAGTGATTCTGGAGGGTAGATTATCTTGCAGTAAGG
TRINITY_DN102932_c0_g1_i1	440	no hit					GGGGGATTTGGTGGAAATATATTTGTTTTTATTTATAGGAACATGAAATAAGTTGGATTTTATTAATCTGTAATTGAGTATATAAAAATTAAAAACCAATCAGAGATAGTAATCCTGGTGAATAAATAAGACCAGTCTCAATGTCATATCTTATGAACATAATATCCGCAACATTTTTCCTCAAGTCACAAGACGTAATCCCCAATCGGGTAAATCTGCGTGTATGATTCTCTTGAAATAGGTATGATTAATTAATAATTTTAAACATTTATTAGAGCTGGCCAATGCCGATATTGATAATATCAGCAATCGATTTATTTTTTTTAAACCGATAATAACACTAATATAATAAATTTGTATTTAATGGTGGTGGTTAATGGTTATACCGGTAATGCTACT…
TRINITY_DN103002_c0_g1_i1	363	no hit					GTTTATGCTTTTTACTTTATTATCGTTACTTTGAAAACACCTATTCTGGGGCAAAACCGTATCACATTTTTTTATGGTAAAATTAAGATTTCGCGGAAACAAGTTTAAAAATTATTGGAATCTGAAATATTCCGAAACACTATTTGGTATTAAGGGGAGTATCGCACCTTAAAAGGCAGGTGCTTAGGTCACCCATTATGTTATTTAATTGTTGTCTCCGCCGTTGTATGAAAGCTATAGCTTAAGTATGAACTCATTCAACTCCCCCCTTTTATCAGACCCCGTAGTGCAAATAACCCATCCTCACGTTTTGGTAGACTAGTTCCACCCATGACTACTATTTCAAATCATAAAACCATCTAT
TRINITY_DN103161_c0_g1_i1	233	gi|1280950823|ref|WP_100274159.1|;gi|1278990735|gb|ATW70646.1|;gi|1278991420|gb|ATW71917.1|;gi|1282077204|gb|ATY49347.1|	58	3e-15	79.7	OmpA family protein [Moraxella osloensis]	GTCGTTATCTTGGTGAGTACCTGCGAATTGCTCGCCTTGTTTGTCTTCAGTTTTGCTGATACCGTCTACATAATGATAACCTAGTAGTAAAGGTGTAACAGTAACGCCTGCGTTAGCGGCAACTGGCATAACAGCTGCAGCAATAACTGCTAGAACGATTTTATTTAGCTTCATAGAAGTCCTCCAAAGGATTGGCTCATTTTAAATTAAAATAACCTGACAGTTAATTCACA
TRINITY_DN103255_c0_g1_i1	265	no hit					GCTAAAATTAACTATCCAATGAGACATGATGAATAACTATATACAACAACAATTGTAGCTTGTAGGTACGCGATATTGTTCTTTTTTTAATTACTGCAACCCCGCTTCGCCACTCCACTTATAAGTATGACGTTTAATATGTTATAATCGATAGTAAATAAAAACTATAGAATCCTAGCTAGTTAATTTCTTCGATGATAATGAGCATGATAATTCGTATCGTCATCGTAAATTTTGGATTTTCGTTGAACCTACATTATTAAAG
TRINITY_DN103357_c0_g1_i1	205	gi|1410992292|ref|XP_025191577.1|	60	1e-17	87.8	LOW QUALITY PROTEIN: uncharacterized protein LOC112591859 [Melanaphis sacchari]	ATTATAGTGATCGTGTAGTTGTTTTGGATATAATATGTCTACTTCATAAAACTTTAATATAGGAGAGGCATAGTCCAGATTCAGCGTTGGGTCTACCCATTTAAATCCACCATATTGCATGTATTCACCCATTACATAACCATATAAATGATTACAATCCTGATATAGGTACTAGGCATGATTTTAACGAAACTGATGAGATCGG
TRINITY_DN10337_c0_g1_i1	208	no hit					GGTGGCGGAACCAGATATGTGGTTGGGAGGGGGGGGAGAGCTAATTCATAATTTTCAGAAAATCTTTCGATATTATGTTTTTTTTTTTTTTGTTTTTATATTTTATACAATTTTTATACGGCTTGAAAGGGGCTCACGGCCCATTTAAAGAGTTAGATTCATGTACACAAGTGTAGGTTGTTCACTAACTGATATAAATTACTACGGG
TRINITY_DN10378_c0_g1_i1	205	no hit					ACCACATACAACACACGTCGAAGGGGGATAACCTAGACCCCTAGATTACGGTTGGGAGGGAGATAGGGCTAATGAAGATCTAAAAATCTTTAACAAGCCAAATATATAGTGAGTTTACTAAAGCATTGGAGAAAAACGTATCGAGTACAGAGGGCTAAATAATTTCACTGAAAGTGGAGACAACATAATCAGGAAAACAAACTAG
TRINITY_DN103922_c0_g1_i1	221	no hit					CTAAAATAAAATTTAAAAACCGTAATTTTTATTTCTTTTTTTATATACCCACTTTAGAACACTTTAAGAGACGGCCTTAGGATCCTGCCGCACGCTTAGAGGTTGAGCTACACGTCCGTGCCAACCCAGTCGATGTTTAGAACTTTGCCGCTAAAATAAAATTAAAAAACTGTAATATTTCAGGAGAAAATGGTCTTATAGGATCCTGCCGCACGCTTAGA
TRINITY_DN104033_c0_g1_i1	239	no hit					TGCCTTTGTTTATTTTGTGAGTATGAGAAATTCTTGTAAATTAAAGGAAACGGACATTTTATAAATTGAACCTTATATGAGCTGCACTATAAGCGATAATCTATGAAATTCAAAAACGCTTGTTGCCGCCATCAACGTGCATGTTTATAATTTGTAAAAACTAAAAAAATACTCCAGTGTTCATGTTATTTGAAGTAATAATTTTTACTGTTGAATAAATTAGAGCATTTGACTTTAAA
TRINITY_DN104297_c0_g1_i1	247	no hit					AAAAGTTGAATATTTTATAAATCATAATAATCTACTGAGAATAAAGATCGAGGGGTATATTACTACAACACGCAGCTATATGATGTCCTCAGGGCTCAAATATTCGAAGGGATATTCTAAAATAAGGAAACGAATCATATTTATTGTTTTTACATAAATATTATAAGTATCATTATTAGTTATGATGTTGTACCTAATTCCTATGACGTATTATAATAATATTTTACATAATATTGTTATCTCATCG
TRINITY_DN104400_c0_g1_i1	281	no hit					ATTATATTCCATTTTTCCTGGGTACCTGCAAAAAGAAGTTTCTCTTTAATTTACATACAATATGGTTATAATTTAGTAAATAACAAATTCGATGTACATTGTAAATCAGGGTTTTCCAACCTTTCTGCTATGGTGACCTATAAATGTACTTTTTGTTAGGTACTCGATCCCTGCTAAAAAAAAAATCATATGGACAATCACCGATACCTCAACGACAGTCATTAGCACATTTTCAGATAAGATTACAAATTTTCTATAATAATAATAAAATAATACAAGAG
TRINITY_DN104406_c0_g1_i1	255	no hit					GCGTTACCTTTAATTGCCATCCGCATTAGCTTTAGAGTTCTTGAAGTCATGATAGAATTAGTTAAATAAGAAACAGGAAAATGACTAAAGCGTAGTGCAACATTAATTTATTAATAGGACGTATACACGATTATTAAAAACTTTAAGTTTATTATAATCGTGGACGTTAACAACTGTCCGAAACTCCGACTGACGAAGCTATAAATGTTAATGATAATAATATTATTTAAGCGGGAACTTCTATGATAACAGAAT
TRINITY_DN104489_c0_g1_i1	210	no hit					GACCAGGTCTTTGTCGGAGTTCACCCAGGCCTCCCCGATGGTCGGGACTTTTTGTTTTTCTACGGTAAAAACTTTTAGTCTTTCTCCGATTTCAGAACGTATTATTTTTAAATTTAAGTTGTCTCGGTCGATCGTTTTTAAAAAATCCGATATACGGGTATATTGGGCCGGACAAACGAAATTCGAAATGTCCGCTTCGTAATCTACGAC
TRINITY_DN104503_c0_g1_i1	248	gi|985402469|ref|XP_015369003.1|	82	1e-31	123	PREDICTED: protein snail homolog Sna-like, partial [Diuraphis noxia]	AGGGCAGCGTGTGCGTGCGGATGTGCATCTTGAGCGCGCCGAGCGTGTTGTACGCCTTGTCGCAGTACTTGCACCGGAACGTCTTGGCCGCGGCGCACTGCGCCTCGTCGTCCGCGCAGTGGTACTGCTGGTGCTTGGTCAGCCCGGACACGGTCGAGTACGTCTTGGCGCACGCGGCGCACTTGTACCGGGCCGCGGCCGGCACGCCGGACGACTTGCGCTTGACGGCCATCGCGTCCACTCCGCCG
TRINITY_DN104594_c0_g1_i1	273	no hit					TACTCCGCTGTCGGTACTACATGCGTAGCCGTGTCTATTAAGTTAACCCTCAGCGACCCGACGGGCAGGGTGCTTTGGGCGAGTTGTGTAAGTTTTAGCCGCTTCGTCCACAACGTACTGCACGGCGATTCTGTTCTATATGACAATCACTTTGGGTTTACAGACATCCCCTGATGATTGCTGGACCCGAAGGTACCAGGAGGGAAGGGCTAAGGCTGCTTACGCAGCGAGAGCGTATTCCCCGTAGGTTTCGTCATTGGCAACTATAGAAAG
TRINITY_DN104780_c0_g1_i1	204	no hit					TCCACTTCTTTGTTGGGCGTAATGTAACGGTTACTTGACACCACACGTCTCAGGACGACCATTGTGGCTGCACGCCGAGGACGTTGGTCGGGGGTCTTTCAATTAGACAGCCCCCGAAAATCGATTAGCCCTGAGAGTTTACCGTTGGTTGTCGAGCATAAGCCGCCGCAATGCGTTGTTAACAATATCCGAGATAACTCGGTG
TRINITY_DN105213_c0_g1_i1	242	no hit					TTTTGCTTATAAATAATAGCAATTTATCTACTCTACAATGGATCATTATCGATAGACGACGCGACATGGATTTGAAGGGGGAGACGAAAATAGAATGAATTTGATTATAGCCGCGGCCACGGAGTTTGTCGACGACATATTGGATCGGGTTCATATGATTTTGGAGCCGAGCGATCACTCGATGCGACGTATTGTGGACGACAATAACAGCTTAGTCGAAAGAGATAGATCGTTGATCACCG
TRINITY_DN105428_c0_g1_i1	204	gi|1229889608|ref|XP_022165177.1|	68	3e-36	138	protein lozenge-like isoform X2 [Myzus persicae]	GTGGCTTCTGGTCGTCGCACTATCCACGCTCACGTTGACGCTGATCGGTCCCAACGGTTCTGTCGCCGTCCTGGTGCTGCTGTTGTTGCCATCTGTGCCCGCGTTAATTGTCTGCTGTTGAATCACTTCAGTGGTCGTTCCGTTGTACGGAAAAATGTTGGTGAAGTTTGAGTGTTGAAATGTCGGCGGACCGCAATTGTTAGC
TRINITY_DN105478_c0_g1_i1	217	no hit					GATTTTTATAAATAATTGTATAATCCTGTAATATTATTCTAATATGCCAGCAAGTACCTAGCTTAGAAAAAATAATATTTGGCCCTATCCGAAATCATAGCGAGGACCGCTAATCGAATTGTCCAATATATGGAAACATCATATAATCTGTACCTACAATGTGTCTTGTGTTGTTTCAACTCTGACGAAAATTATTTCTTTATCTTGTATCGAGCCA
TRINITY_DN105532_c0_g1_i1	310	gi|334178754|gb|EGL81434.1|	104	4e-16	80.9	hypothetical protein CathTA2_0037, partial [Caldalkalibacillus thermarum TA2.A1]	GTTCACTATCGGTAATTGGTTAGTATTTAGCCTTACGCAGTGGTCTGCGCAAATTCCGACAAGGTTCCACGTGCCTCGCCGTACTCAGGATACTGTCAAGAGATTTATACATTTCGCATACTGGGCTTTCACCATCTATGGCGTTGCTTCCCAACAACTTCTGCTATATATAAATTTTGTAACTCTTCATAGGTCGAACCTAATAGACAGTCCTATAACCCCAGTCTGACGACCGGTTTAGGCTGCTCCCTTTTCGCTCGCCGCTACTAAGGGAATCGCATTCGCTTTCTTTTCCTCTAGGTACTAAGAT
TRINITY_DN105652_c0_g1_i1	221	no hit					TGGAGAAAGATCCCAGTGAGAATGAACCTAGAGAGAATGGGGAAGGGAGAAGCTGACTCTGGGAGACCAGCTTGGCATTTATAGTAACAATCAATGCTGGAGGAAGATGACAATCTTTGAGGAAACATAATGAGTTCATTATAGGACAAACTATACAAGATTCATTAGAGTGTGAGTGAATTGTAGGACTTGCTGAAATGCTGACTTCAAAGGACTGGGAG
TRINITY_DN105680_c0_g1_i1	255	no hit					AGAAATATGTTAAGTTTTTATAGATTTAAAGTTAAAAATGACTTAACTACACTCTGTCCCACGAGAGAACATGCCGGTTATGCGCAGAATATGAGCATAGTAAAAGTTATACAATTAAATAGTTAATCAGAAAAAAAAAATAAATATTTATAACTAAAAATAAGTTAAATTTTTTTCATGCTCAATATATTATTTTACAATCTATGCTATAGGACTATAGACAAAATGTAATATATAATATAGGTTACGTATACA
TRINITY_DN106097_c0_g1_i1	241	no hit					ATGAAGAAGGAAGACGAGGGGACTAATTAATAAGTTTAAAATCTATATAAAACTTGAAAGAGTGTTGGTGGTTTTCTGCTGTATGTGTGAGTTTTAATTTTTGGTATCCAACTCTTGGTTAATCAAAAAAACCATAGTAGGAATAACATTTATATTTTTATAATAACTTCGAAGTCAAATATTAGTGATAACATAATATAGTTCTGAATAAAACTCCATGAAACCCATGATAATAGATTTG
TRINITY_DN106297_c0_g1_i1	247	no hit					TGAAATTGTAACAAAGGTTTTCGAATGGAGTGATAACATTTTTTTTTATCTCATTTATAATATATACTTTAATATGCCTCTTCCACACCTAACACCGCCCAAATTATTGAACATAATGGTGTCCACCTAAGGGACAATTTTAGATTTAATTTTCTGAGTAACGGCTGTTGACACGATTTAATATTACTATGAAATTCTGCTGAAGCTCAAAATTATAAGTTCATCCAACTCCCAAAATCGACCATCA
TRINITY_DN10715_c0_g1_i1	272	gi|1028680642|ref|XP_016656826.1|	47	1e-16	64.3	PREDICTED: uncharacterized protein LOC107882663 [Acyrthosiphon pisum]	CGTCAAATTGCTTGTATTTTTCATTATTCACCTCATCAATCAAACACTTTATGTGATCTTCAAACGTCATGTGGTTATCTACCACATGTTATCTTATACTTCTTACAATTTGGCCCTTATCTCTTCTTTCGGTTCAATATATCCTCCACCCATCATCTTATATGCGTATGATTTTGCACAAAGTGCACAATAAGCTGTCATAATAATTACATTGGTGTCGTAGGAAAAGTATCCTGGAGCCTTAGAACGCTACAACAGAGATGATTCTGTGG
TRINITY_DN1081_c0_g1_i1	282	no hit					GTTTCCTGTTAATTTCATAAATCATAATATTGTTATAAATTCCATTTACGGAATGACACTCAAATTGGCAAAGTTTTATACATCCGTAAGCTCATAATTATAAACTTTACCAGTAGTACGAATACATATTATTATGGCCCGAAAGTCAAAGTTTCTAATAGATGCACGATATATTTTCTACGGAATTGGTTTATTCTTATTAGCTCTACAATTCAACATATTGACTTTATAGGATTCAAATTGTGTAAGTACCCATAAACATTACCCGTAAATCAGATAAGT
TRINITY_DN10944_c0_g1_i1	247	no hit					ATCTACACAAACTGGATACACGTTACACCTACGTTTATGGTTGTTACTTGTTAAACATTGCCCTCCCCCATCTTATTTTTCAGCCCTGAAAAATTAAGTGCTCTGTTATTTGGTATACATTTGAGAACAATTAGGTACTTTAAATCATTTGTTCAAAAAAAAATATTCCATTCAGAGTTCAGTTTAGTGGCATATAACAACGGGAATGTTCCAGAATTAAAGAAAAAAAGTATGCATCATATACCTG
TRINITY_DN11141_c1_g1_i1	319	no hit					CTTTGAAATAAAACTTATGTACCTACGAAAGTTGAAAAATTTGAAGATAACGTAAGCATATGTGTGGTAGGTTCGATTTTGTTTAAAAAAAAGTTGAATTGCCCATAACTAATAAAATTAAAGTTTGACCCACTTTTTAAACGGTTTTTTTTTCCTAACTTTATGAATTCCAACATGTGAGTATTTGACGCCAGCCGGCCACTTCTTCGCGGGACACGTTGTGTATTAAAAAATTGATTATGACCTACTCGTTACCTGCAATATAAGTATAAAAAAACATGTAGTATAAATCTGTGATACATAGTGTTATGAGTTTTGG
TRINITY_DN11499_c0_g1_i1	224	no hit					GTCGTTCGCGCGAAAACATTTCGTATTATTCGCGGCTATGCTTACAGGATGATTCACAAGTCATGCTCACTCCTGTTAATAAATGAAAAATTAAATAATGGGGGTGAGCATGCTTGGTAATCATTCTGTATAATCCTCTAACCTATATGATGACATGATGTGTTGTGTGTACGCAATATAAGGCTTTAAGGGCAGTTTTCTCGTATATACATTTTTATACGTCG
TRINITY_DN11868_c0_g1_i1	315	gi|984746072|gb|KWW24027.1|	91	3e-20	91.3	hypothetical protein F082_2040 [bacterium F082]	TGTAGGTATGAGTAACGATAAAAAGGGTGGGATTCCCTTTCGCCGAAAGACCGAGGTTTCCCGGGCGATGCCAATCAGCCCGGGGTTAGTCGGGTCCTAAGTCTCAGCCGAACGGCGAAGGCGATGGCAGATGCGGTTAATATTCCGCAACTCGCATATACAGTGATGTGGAGACGGAGCAGTGACACTGCCGCGCCCTGACGGAATAGGGCGTTTAAGTGCGTAGGCTATGAGGAAGGCAGGCAAATCCACCTTCCGAGCTGAACCATGAAAGTACAGGTAATCCTTCGGGATGACTTGAGTGCAGGAGATCGG
TRINITY_DN12255_c0_g1_i1	329	no hit					ATTTATACGATTGGTAAATTCGTAACTATTTTACGAATAGATATAAGAAATATAGCTTTCATGTTCAGCACTAATTTTATCACACAAGTTAAATTATCTTAACCTATTACATAGTGGTGAAAATCCAACGTACGTGAAGTTGGCACCCCGACATCTTCCGATCAAAACCAAATCGACATCATTTTTTTGCAACCAATTTGCAACGACCATAAAAAAATACATACCTGCATGTAAAAATAACTGTGTTGCAGACTTAGGAAAATAAAAAAGTGAATCAAAAACGTACTACCTAAAATTTAATTTTAAAAATTTTAATTAAGTTATTGTCA
TRINITY_DN12309_c0_g1_i1	226	no hit					AGTTTTTCTTTTGGGGGGGGGGGGGCTGGCTCAACGTACGTCATTCTTAGGAAGATAATAATATGGTTCAAGTGGAGCTCGATGATGCTCGAGTGTTTTAAGATTAATTGGTGGATTTAAATTATATTCATACGTATACGCTTAATGCAAAAATGAAATTTTAGAGTTTCTTCAATTATTGAAATGTGTGCGGCTTCTTAAAACCGCACACTAAAACAAACAGAGA
TRINITY_DN12627_c0_g1_i1	242	no hit					CGATCTGGTGAGTGTGAGCGAGCCTGGAGTGGCCACGAGTGCGAATGTTGGCATGAGTAGCGCGAGGAAGGTGCGAATCCTTCCCACCGAATGCCCGAGGGTTCCGTCGCGATGCTGATCATCGACGGGTTAGGCGGGCCTAAGCCGAGGTCGGAAGACGTAGGCGATGGACAGCAGGTTAATATTCCTGCCCCGTGCAAGTGCGTTTGAGCGATGGGGGGACGCAGGGAGCTAGGTCCGGG
TRINITY_DN12940_c0_g1_i1	267	no hit					GTTATTATTAGCATTAATATAAAATTCAAAACATGTGGTGCAACGCACAAAGTAAATATATTTATACTAGTATATTTATAAGCAGATATTCTATTAAAATAATGCACGTAAAATAAACAAATGAAAATGTTATTTTGTCGTCTGAAAAATAATAGATACTTGCGGGAAAAAGTAATTAAAAATGTACCTCTATAAAACGAAATATCACACACTATTATCATGTGTATTATGACCATTACGCGTAGTCCGTAATCATTATATAGGTGC
TRINITY_DN13365_c0_g1_i1	305	no hit					AAGCACTCTACAGACAGTTCTACATACTTAGCACTATCATTTAATTTAACCTGTACAGCACGGATGTGCACGTTCTGGACAAGCGATTCACCTTAGATTTAGCGCGGATTGAAGTGACCCCTCACAGCGCGATTCCCTGTAAATGACTCCATGACTTTTAACGGTCCGCCCCAGGGAAGAAGCGTTTAGGAGCTAACAGCAATTAAGCTGCCAGTGCGTACGAGTTATCGTTTGCAGTTAAGTTTTTCTGGGTGTATTTACGAGGTAACCAGCCCTCGGTATGCCCTGCTCTGCTTTGCAACCCA
TRINITY_DN13438_c0_g1_i1	306	no hit					GGTCCCAATAGGCAATAACTATACATCAATGCCAATAACTGGATGCTTTATACCCTATAACATGACATTAAACATTTTATTTAAACAAATATTATTATTTTTTTAAAAATTGCAAATATAATATTATTCCTCGTCCAGCCCTACATACGTATTTCAACTTAAGTCTAATAACTACAGCCGTGATCAGTGGCGTACATGAATTTCAGAGAACTGGTCTTTTGACTGAAAAGGCGATGCCCCCAGGGTTTACTAACTGTGTATTTGAGAGTGGGTTGGGGTGAAAACCGCTTCGATTCTTTCTAAAAT
TRINITY_DN14460_c0_g1_i1	279	no hit					ATCCTTCCTTTGTTTTCTTATAATCTTACGATATCCAATTATAAGGAGAAACCAAAAACTTAAGTATAAAAATTGTACTCTTTCCTATCCAGTCAATTTCCCTCAGAACAATAATCGAAGTTCTGTGGTATGTTAGTGATTGACCCTCCATAGTGACCATCTTTGATCAAGCATCTAAACTCTACAAGCTATTTAGTAAAAAAGTACACCATTCAAACCCCCCAATATCAAATTTATCACTCTAGACCTAGTCAATACCACTAGTAGACTGAAAAAGAA
TRINITY_DN14580_c0_g1_i1	308	no hit					ACATTTCTATATGAAAAATAAAAATGTATATATACCATAATGTAGGTTAAATATTTCAGACCCGTTAATCTTCGATGCCTTTTATCCATTAGACTATTGAGTTGTTACACTTTCATTAAAAGATAGCTACTTCCAAGCTTACTTTGTAGTTGTATTAGATAAAAGACCTTCTTATGTTCACTAAATATTTATTAGGGACCTTAATTTATGATCTGGGCTGTTTCCCTTTTGTCTATTTACCTTATCACAAATAGACTGTCAGTTTCTGATCAAGATATTCTTCTTCTGAGGTTAACTTCCAATAGTAG
TRINITY_DN14932_c0_g1_i1	241	no hit					CGTCGATCAGAAAGCCCCCCAGACCCACGGTATACCCATCTCGTCAGCCCACAAGGGAGCAACTCGACGTGTAACCGCCAGCTTCTTCGATCGACCTTCAACGATCCCGAAGGAAGGATGAAGAGTCGAAAGGTCTCTGTGAAAGAGTTTGGGGGGGACTAGATCATCACCTCGACGTGGAAAATGTGGCTAGTGTAGACTAGCAAAGACGAGACATTAACTATACAGAAATCCTGCAAAG
TRINITY_DN15761_c0_g1_i1	219	no hit					CTAATTTGTTTCAATAGCCATTTTCGGCATCTTTTATGTGGATTATTTGCAATAAAAAGTTTTATAAATAACAATGTGTACCAATACTTTATTTAATTCTAAAAACATTTTAAATAATAGACCAACAGAAATTCTAAGTTTAAATTGTAATGAAAATTTTGCGGATCCCCAGAGCTTAATAAACACGGGTGTAGGGGATAATTTTAGGACAAGGCCAAG
TRINITY_DN15828_c0_g2_i1	530	no hit					GTTGAATTGTAATAAAATACAAATAAACAATATTTACCTAGTATGCTAGGTATCATTATTATTGTTTTAACCTTCAAATAAACCCTGTTATCTCATAATGGAATTGTGTATTGGACATAATATGTCCAAAAATTGAATAAAATAAATAGATAATATAGCGCAGTCAACGAAACTGGATTTATTGAAGAACAATAAAAAATATATATATAATTATATTGTATATATTATACATATAAATATGCAGATCCCCCCTTCACCCCAGCCAAACACTACCACCTGTAGTGGCATTGCGAGCTTGATATTTATTATAAGCAAATCTAATATTTTAGCTATTCATCCACCCACACAAACCACAATAAAAGCATTGACTTTCAAATGTTCAAATATTATCTTTCAAGT…
TRINITY_DN15922_c0_g1_i1	430	gi|1121154441|ref|XP_019564075.1|	80	4e-10	67.8	PREDICTED: inner centromere protein-like [Aedes albopictus]	GTGAAGATAAAAAATTAGAGATACAGATTATGAAACAGTTGGAAGAAACTCAAAATAAAGTTAAAGAAAACCAACAAGAAATACAAGAAAAAGAAAAATTACTAAAGATTGCAAGAGAAAAAGAAACCCAGAAACGAGGAGTTGCTAATAAACTATTTGAAGAAGCCAATAAACGACTAAAAAAGGCTATTCTTGAGAATAATATCCAAGAAGCTGAGTTAGCTCATGCTATGCTAGAAGGGGTGAATACAGTGAAAAAAGAAGAAGAACAAAAGAAAAAAACAACTGATGCCCTTCAAATACAATTGGAAAAAAAGAAGGCATCTTTGATACAACATTTGTCAAGTGCAAAATAAATATTGTTAAGTAATTTAGTATAACTCAATGAGACTGTTTTAA…
TRINITY_DN16109_c0_g1_i1	212	no hit					GATATCTAATCTATATTATGTCCAATTGTTGTAGTTGTAGTTCTCCAACTCCATCGTCATACCACAATTTAGTAATGTCAAACAACAAACATAGGTAATATATATTATACAATATAGGTACAGGGAGTTGAAACAAGCATGCTCACCTCCATTTTTTTATTTAGTAATGAATTTACAAATTTTGATTTTTGGGATAGGCATACTCATCATAG
TRINITY_DN16409_c0_g2_i1	212	no hit					CAGAAATTTATTTTTACCATATTAATCATTTTTTGATTTTGAGTTTGAACACCCAAAACCCCCCGTGTGGACGCCACTGTGTGTTACACACATGTTACAGTTAGTTTGATAGGGATGTAGGGATTTGTTTACTACCTAATATTTTTACAGGATATCTGCCTATGTATTAGAAATATTCTAGGTACATTAAAAAGATGGATGGACATTTGGAG
TRINITY_DN16723_c0_g1_i1	222	no hit					ACTGGTCAGCGCTCCAACTGTACATTGCAGTCTCCTCTAGCACGAGTGTTCGAGCCACACCGTTCCCTCAAGGGTTTGTTGTTGTTCTCGCTCGGTAATCAAATCAGTCTCGCTTCGGTCTCGCACCAAGCTCAGATAGGCCGGCAACGGATCATTCTGGCTGACTTTGGCATTTGGGCTTCAAGAGGACAGGACGGGTGTAGGAGCGTAACTAGTGCCGGG
TRINITY_DN16938_c0_g2_i1	227	no hit					CAATAAATGTTTTTGACAAATAATTTGTAGTTAAATGTCCATATTACCATGACTTAATGTACAATTCTCAACCCACGTGTGTAAATTTATAGAACTGCATTCGATAATATTGTTACAGTAGACCTTGCAATTGTGGATGGCAGAAAAACCTTGAGAGTCTACGATTAGACCACAGCTCATTTATTTGAACACATTACATACATTAATATATAAAATACAAAGATCGG
TRINITY_DN17250_c0_g1_i1	301	no hit					GTTGAACTGAGGGCCGCCAAGCGCACAAGCAAGTCCCGCCCACTTCGGGTTGGTGACCCTTGACCTTGCGGTTCGTGAACACATTCAGAAACAAAAAGCACGGGAGTGGTTCCTTCCCGATTCTCGCATGTCATGCATGCCGGGGGGCGCCCGTGATTTTTACTGTGACTAAAGAAGCGCGACCAAAGCAGTCATCCGACTTGAATTAGAAAGCATGGGATAACAAAGGAGCAACCTACGGTACTACCGTTTTCGGCTTTTGTTGGTTTTAGAAGTCTGTGGGAGATTATGGTTTCGTGCA
TRINITY_DN17387_c0_g2_i1	296	no hit					TTCTTGAACACTAATTACTCAAATTGTTGGTGTAGTGATATATTATGTAGGTTTATCTTGATTCATGATGAACACAATGCATATTAATATAATGATGGTTGCAGCTTATTTAATGTTAACTCGTCCAATTTTAGAAATTTATATCGATTTTATGTTCCTTGTCCGTTTCTCACGTTTTTCCTAACCTGTGTTATAGGTATATATATATTGACGCACTGCAGTGAGGAGGACTCAAAACGTACCCACTATAGTAGCATTTAGTTATATTTGGATAATAAATAATAGTTAGAGATCGG
TRINITY_DN19157_c0_g1_i1	1326	gi|1398226395|gb|AWS20449.1|	344	5e-106	340	NS2 [Sitobion miscanthi densovirus]	AGAAGGTTGAAATAAAATTATCTAATAATGTTTACGGTTTTATGACAAATACGTAGCATATAAAATCACAATAAACACAATCAGTTTCACATTGTTCAGCAACGAAGAAGCATACACCAACGAACAAATTACTAAGGAAAACAATTAAAAACAATGTTCTCAAATGATGCCGCGGACGAGATAGCGAAATCAACAAACAACAGAGTAGAGTCCAACAGATTCCTGGAGCAACCGTATAAACATAATATTTCGGAGAGACTCAATTGCGTTCCAGAATCCAAAGGATTATTGGAAAACGGCTCTATCCAGGGCTCGGGGAACCTTTCCAATGCCGTCTCCATACGTGGATTATTCGATAACCAAATCACAGGAAATATTTTGAGAAATTCAAAAGGACAA…
TRINITY_DN19718_c0_g1_i2	334	gi|71749502|ref|XP_828090.1|;gi|70833474|gb|EAN78978.1|	76	1e-29	115	hypothetical protein Tb10.61.0020 [Trypanosoma brucei brucei TREU927]	CTTTAACAACGCAGAAAATACGTGAGAAAGCGCAGCGTTGTTGATGTAGATGTGGTCTGGGGGTGAGAACGAAGCTGATGGCGTGAGCCTCAGATGGACCAGCCTCTAGTGCAGATCTTGGTTGGCGTAGCAAAGATCTAACGGAGAAAACTGAACATGCAACGTTGGATACTGGAGCGGGGAAGGATTTCGTGCCAACGGCACTCGTACACGAGTTGTTCGGATACTGAGCACAACGTTATATCGTTTTGTTAGGAAAGTGAAGGTGTGCCGGCGGTAGTCCCTCGGGGCTGCTGTCTGGCCGCAACTGAAAAGGGGCAACAGAGAACCTGGG
TRINITY_DN19861_c1_g1_i1	598	no hit					AATATATTATGAAGTGTAGGTACCTTTACAATATTACAGAAACTCGAATAGAATATAATTGCAGTAGAATACGTTTATCATAATCCCTCTTGTATATTGTTATTAGTGTTCACGGGACTTACAAACGTAATTAATATCAAGTTAAATTTAAATTGGTTAAAACAGAGGGGGGAACTGAAACTAGATCGTTGATGACCTACAAGCGGAGCTGATTTCGGGCCTAACTGGTAGCAACTATTATATAATATAATAATATATATGCTTTAATATTATTTGTGTGATGGTATATAGGCCGCGGTTGCACTGGTCGTATTACCATTGATTATAAATAGTTCTATTCATACGATCGACGTTGAATATATTCATATGCAAATATATACAGGGTGATTTACCAAGCAT…
TRINITY_DN19983_c0_g1_i1	1603	gi|528749801|gb|AGS43944.1|;gi|1514785598|gb|AYV89029.1|	475	0.0	949	ribulose 1,5-bisphosphate carboxylase/oxygenase large subunit (plastid) [Vicia faba]	ATCTGATTATTACTGGATTACAAAGTATCCATTGCTGGGAATTCAAATTTGATTTCCTTCCAGACTTCACAAGCAGCAGCTAATTCAGGACTCCATTTGCAAGCTTCACGGATAATTGCATTACCCTCGCGAGCAAGATCACGTCCCTCATTCCGAGCTTGTACACATGCTTCCAGAGCTACTCGATTCGCTACGGCACCAGGTGCATTTCCCCAAGGGTGTCCTAAAGTTCCTCCACCGAATTGGAGTACAGAATCATCTCCAAATATCTCGGTCAGAGCAGGCATATGCCAAACGTGAATACCCCCTGAAGCAACAGGGATAACACCTGGTAAAGAAACCCAATCCTGAGTGAAATAAATACCGCGACTTCTATCTTTTTCAATATAATCATCACGT…
TRINITY_DN20104_c0_g1_i1	646	no hit					TGGAACAACTATTATTTCAAAAATTATAAATGTTTTTGAAAAATACATAGTTTCTAATCATCAAAAACAACATTTAAAAAAAATATATTTTTTTTATCCTTAACATTTTTGAAGTTTTTTTGTTTTTTTTAATAAGAACATATAGTTTTAATCTCACATTCTAATGCAGAATATTTTGCTAAGTATTTGGATACATTGAAATTGAATAAAGGACGGGTAGTTAATGAGTTATAACTTTATAAGTATTTCAATTTTAAAATGTATGTGAGAGGAGAGGAGTGGTATGCAGTTACCTTGCAAAATGTTAGTCCACTACTCTGCTCATCACAACTTTAAATACTTATAAGTGATAACCCATAAGCAATTCATGCTAAATTTTATTTTTATACATATCTCGAA…
TRINITY_DN2026_c0_g1_i1	270	no hit					GTTGAAAATCTATAGAATTTTCAATTTTTATACCTAAGAATTAAAAATTAAAAATTGAAATTGAAATTACATTATATGTAAAGGTCAGAATAGATACATCATTATGGATTGTTGATAATTTATATCAATATTTTGTAGGTGATGGGAGTGTTCAAAATTTTTATGACTAATTTTTTCTATCATATTCATATTTATTAACAAACTTTATTTTTTTGTAACTTTCTTTTGATAGTAATTCGTCGGGTTAGAACAAAAACTGATTATCGGTAA
TRINITY_DN20374_c0_g1_i1	680	no hit					GGTATCAGAATGTATGCGACCGAACAATAATACTATAATATTAAGTTATCCAGACTATGAAAATCAATAACTTTATGTTGATTCGATTAAAAACATTTAGAATACTTATAATAAATTGGCGTGGAGATAAATTGTTAGGTTTATATGTTTCTAAGTTTTCATGGATAATTTGATGTGCTAGGTTAGGTGATGAGATCAGCAATCGAAAAAGCTGTGGTATATCGGTCAGAATCTAATATTATCGTGAAGTTCTGTGGTAAATTTTTGGTTTGGTATAATAGGAAGATGTCAGTCGAACCGTGACAGCTGCTGAACAAATCAATATGGGTAAACACATGGGTAGGCCATTATAAGATTATTATTATTTTTATTATTATGTACATTGTTGTGTTATCAAAG…
TRINITY_DN20872_c0_g1_i1	258	gi|1213730896|gb|OWY63774.1|	54	2e-23	97.4	hypothetical protein B7486_51110 [cyanobacterium TDX16]	TGGCGCTGTGTTGGTTCTCTGAATCGATTCAGTGCTTAGTCATCCGTATGGGAAGCTAGCTCGATCTTCACTGGTCGGCTAGTGGATCATACACTTTACTTTAAAAAAATTAGAGTGTTTCAGGCAGGCAATTGCTTGGATACTTCAGCATGGAATAATGGAATAGGACTTTGACCTATTTGTTGGTTTCTTCGAGGTCAAGGTAATGATTAATAGGGACAGTTGGGGGTATTTGTATTCCATTGTCAGAGAGATCGG
TRINITY_DN21786_c0_g1_i1	267	gi|1055908105|gb|AOE11684.1|	41	1e-16	63.5	hypothetical protein [uncultured bacterium]	ATGTGGCCGTTCAACCTCTCAGTCCGGCTACTGATCGTCGACTTGGTGAGCCGTTACCTCACCAACTATCTAATCTTGCGCGTGCCCATCTCTATCCACCGGAGTTTTCAATATCAAATGATGCCATTCAATATATTATGGGGTATTAATCTTCCTTTCGAAAGGCTATCCCCCAGATAAAGGTAGGTTGCACACGTGTTACGCACCCGTACGCCGCTCTCTCATTTCCGAAGAAACAATACCACTCGGCTTGCATGTGTTAGGCCT
TRINITY_DN221_c0_g1_i1	206	no hit					GAAAAAATTGTAAATTTACGTGATGGTAATATGTGTTGACATTTGACATGTATGCGGCTGCCACGTACATTTAACCCGCCATTCACACCTCCCAGTAAGACCACTGAGATGTAGGTACGTGTCAAACAATTCACAGAGTTATCCGACACGTAGAGATGGTGTGGAAAACTAAAACTGGACTTGTGAATTTCTGTGACCTTTCATCG
TRINITY_DN221_c0_g2_i1	457	no hit					TTCGTATACAATGAATTCAAATTAAATACCATCCATTTTACAGCGACCCACTTGAAAACTACTTACCCACCTTTTTTAATAACTTATTTACAATTTTGTTGTATTGTAATATCTCTACCTGTAACCAAGTATCATTGAAATTGTGTACTATATATGTCTATATACCTGCTTAATTTTATACTGCAAATAAATTAATAATAATTAATGACTACGTCTGTAGTAATAAAAAACTATGCGAGACACCAGCATTTGGATCACACACATACCAATTAAATAGTATGTCAGTAATACCTATGTCTTATCGCCGTATGTGCAGGCGTAAAACGCACCAAGTCAACACTTTTTCTTCATTTTATAGGAGAGCGAAAACCAAATGTAGCATCACGTGCTTTCCCCGTT…
TRINITY_DN22277_c1_g1_i1	269	gi|947083956|gb|KRH32677.1|	71	2e-22	94.7	hypothetical protein GLYMA_10G067600 [Glycine max]	GGGCTAGGCACACCTGGTGTTGTGGTTTGGAGGTGCAGCGGCCTGTGATCCCTCCACTGTCAAGAGTAGGAAGTGTTCGCTGCTCTGTGAAACCAGCCTCACGCTATACCCTCCTGTCTAAGAGACACAAGACCAGTGCCTTCGCACAAGTCCCATGAGTCAACTCGCAACTTGGAGCGGGCAGGCCAGAATGGTGCAACAACCAGACCAACCTGTTAAGCCTTAGCCATGTTCCAACACCTTGATGCCCCCACATGGGTCACAAGCTG
TRINITY_DN22780_c0_g1_i1	291	gi|1443232290|gb|RDV08674.1|	65	3e-17	82.8	hypothetical protein DXK94_17490 [Arthrobacter sp. RT-1]	CTCCTTGGTATTCTCTACCTGACCACCTGAGTCGGTTTGGGGTACGGGCGGCTAGAACCTCGCGTCGATGCTTTTCTTGGCAGCATAGGATCACCCACTTTTTATCCGCATCGTGTCTCAGCCTATGTGAGTCGCGGATTTGCCTACGACTCGGCCTACGCACTTGCACCAGGACAACCATCGCCTGGCTTGGGCTACCTTCCTGCGTCACACCTGTTAATACGCTTACCTCCCCGGATCAGGTCCCACGCTCCCCACACACGTCTTCACCCCGAAGGGATCCAATCATGG
TRINITY_DN23714_c0_g1_i2	1080	no hit					GTCCATCATTTAGTTATTAAACAGTATTTTAAATAAATATTTATATTCACGCATGTCCTGCGTTGGTACTAATATATTCTAATTTTATGTCAGCTTACCGATGTAAACGTAATCATGCAATCTCATAATTTTCACTTGAATCTTTAATAATTTGAATTGTCATAACAATTGGTTGGACATACGAATTTATCCTAATGCCAAAGTCTAATCTGAATCCATGTCCAGAAAGCTGAACATTTGAAGCTCTAAATTTATATTTTTTGAAATGTATTAAATTCTATGATGTTTTTAAAATATCGTTCTGAGTTCAGCATACGTCCATGGTTATCACTAACATATTTTAGTCCCGGTTAGCCCCCCTCCTTCTCCGATGAAAATATATGGGAAATTCGATAAAAA…
TRINITY_DN23891_c0_g1_i1	2381	no hit					GAACGATTAATTTCATACGATGACTACGATAGTATGGCCATTATTGCGTCAACCTTATTAGTTATTATCAATGTAAATCTATTAATAGTTAATTATTTTTAAATCTTATCCAAGTATAATAAAATATTTACATGTAATTCCTATCACTCCAATATCCTCGGTAGGATAAAACAGTAGCTATTCGTTCAAAATTTGATCTGAATTTTAAGTAGATAAACATTTTCAAAGAAAATCATTTGTTACACAATTTATAGAAGAAAACGGTGGTCCTCATTTGCAAACATAAAGATTGTATCACTATCATAACTTATAAGACGCTAATGGTACGAAAGAATCTTTTATAATATGGTACACATCTTAACTTGGCATGGCTGTTTTCGTCAATATCACCAACAGAGC…
TRINITY_DN23891_c0_g1_i2	2443	no hit					GAACGATTAATTTCATACGATGACTACGATAGTATGGCCATTATTGCGTCAACCTTATTAGTTATTATCAATGTAAATCTATTAATAGTTAATTATTTTTAAATCTTATCCAAGTATAATAAAATATTTACATGTAATTCCTATCACTCCAATATCCTCGGTAGGATAAAACAGTAGCTATTCGTTCAAAATTTGATCTGAATTTTAAGTAGATAAACATTTTCAAAGAAAATCATTTGTTACACAATTTATAGAAGAAAACGGTGGTCCTCATTTGCAAACATAAAGATTGTATCACTATCATAACTTATAAGACGCTAATGGTACGAAAGAATCTAAGTGTTTGAAAATATGGTCTTTATAAAGTACCTATACTTCCCCCAAAGATCCTCTTTACCT…
TRINITY_DN24054_c0_g1_i1	750	gi|1229889040|ref|XP_022164880.1|	75	2e-20	102	uncharacterized protein LOC111029937 [Myzus persicae]	TAAAAAATATTTAAAAAAAAAATGATGACAATATTTTCACATATATCATCAGCGATGGCAATGATGGTATAGTATTATTCTGTCAGGGTGGTCTCCAATGGTGTGTGTTTTTGGTAATATTCATCTTCTCGTTGGAGTTGTCTCAATAAATCAAAATTTGAATCTTGTTCGATAAGGAATTGGTTACGGGGAGACTCGACATCCTTCTCCCTTGCACAAAACACACTGAGAATGCTTGTATCTAACTCAACCCTTTGTGCCAAACCATATAACAGTGAAAATTGGGCGACGATTCTATCGTGATTTGCAATTGTGCGCTTCAATGGAACGTTCAGAATGTTCAGTGTCCGCAGCTGAAAGTGGCATGATGACGGAACTAAGGAAGTAATAGATCTAATC…
TRINITY_DN24407_c0_g1_i1	635	no hit					AATATTTTTACAATAAGTGATAGTGATATGTCGAATAGGTTATTATGTTTCAGACTTATACGTAAATGTAACTTCAGTATGTCAATAAAGAAGTCGCAGCACCATTTTGGATTTAGTTGTCTCCAGGGGTCACCTGAGATGTTAAGAGGAAATAGTTTGGAAATGAGAGGGTTGCGATGGTTGTGGAGGTTAGAGTGAAATCGTTTGCAGAAGGTTTTAGCTCCATTTTTTACAGTTAGCATTGAGAAGGCTTTGTGCAGAGTCTGATTTGAGACATAAAAGAGTGCTCTATTAATTTGACACATTTAATTTGGAAGGTTTAGATTTTATTCATGTTCGAGTGTTTGGCTGAGCCTTTATTGGCATAAAAGACGTTTTTTTTCGTTGCTTTATCACCAC…
TRINITY_DN2451_c0_g1_i1	257	gi|588263495|ref|XP_006960891.1|;gi|388578716|gb|EIM19058.1|	44	8e-22	92.4	hypothetical protein WALSEDRAFT_49590, partial [Wallemia mellicola CBS 633.66]	GGCTACTCTACTGCTTACAGTACCCCGTTCCAATTCAAGTCGTCTGCAAGAGATTCACCCCCGCAATACATCAATTATCATTCGTAGTCAATACATTCAATTCTTTCCAATCAAATGCACAAAACTACCTAATATAGCTCACGAGCATAAAGCCCTATTTTAGCATATCTATCTATTGCGGGACCAACGTCATCGTTTCTGGCACAGATTCTGGCTTAGAGGCGTTCAGCCATTATCTAGCGGATGATAGCTTCGCA
TRINITY_DN24784_c0_g1_i1	443	no hit					GTGGGAAAAAATTAAAAATTCCTCTATTGAGATGATATTTGAGCTGAAAAAATACCATGTTATTTTTAACAATTTTGTTTATCATTTTGATGGATACAACTGATCATAACAACTATTATTATTATTATACACTCATCAAATATACCTAACGTGATAATATAAATTTGAGCTATCAGATTTAATGATACACCATATTTGGCCGTCATTCCCCCGTTGGTTGGGGGGTTCCAAACCAGTGGTCCTCCATGGACTAGGAGACTAGGCGTTACTAGGTACCTAGGTTAGGTTAGGTTAGGTACTAGGTTACTCTAGATGGTTAATCGGGGGTTCATAAAGTATATTTTAATATTTTAAATTAACATAAAATATTAAATACAATTGAAATCGAAAACGATTTTC…
TRINITY_DN25184_c0_g1_i2	1469	gi|1411012709|ref|XP_025201684.1|	474	3e-153	465	uncharacterized protein LOC112599135 [Melanaphis sacchari]	GAGTAGTACCGTAATACACCACCCGCTAGTAAGACCCACCCAGGCAGACTTACAATTAGTATGTATTTCGTCCAGGAAGAACAGGCTTCCACGTCTGAAACTATCGACGAATCACTATGCGAAGAAGTGATTGTATCCAGCGACAACGAGGAGAAGCCCTCTGGGAAAGATGGTGCGAAGAAGCGGACGAAAACAACGCATCCCAAACCAGCCAAGAAATCCAAAAAGGACCGTTGGGAGCAAATGATGTCAACAAAATTGACGGAGTTGCCAAAGTATTTCGCAACGAATATGAAAAAGGACATTCTGAACGATCCAGATCAAGTGCTGGGTCTGTGCGAAGTACTTTGTGCGACGAAGGATGGACCGGAACACTTACACCCGGCGAGTATGATTTTG…
TRINITY_DN25318_c0_g1_i1	202	no hit					AATAAATATAATATTTCATAAGTATATAATATTATATATTTATATCTATATTATAATATTATTATTACGTTATAATGTGGTCGTGTGTGTCACGTGGTGCGATAAGTATAAGTTCGCGCACGCGTGATACACACGATCATAAAATATAATACATAGGTAGGTTAGGTACATAATATAATGGCATATGCTCGTACAGACGTCG
TRINITY_DN25478_c0_g1_i1	4833	gi|1176186069|gb|OQX99069.1|	507	0.0	989	2-isopropylmalate synthase [Erwiniaceae bacterium 4572_131]	CGCTATTTTTTTAAAAAAATAATTACATTTAAGATTTGAAATCTCTTCTTTCTAATAAAAAATCAGATATACGACTTTCATAAGATTTTATTTCTGATAAATGCTTCATAGTCAAATCAATATTATCTAAATCATTTAACAAACAAAAGTAATGAAAATCATCTAATTCAAATGAAAATACTTCCTTATTTACAGTAACCGTTTTTTCGACTAAACTTACATCAAAAGTAATACCTATATTATTTTTTACAATATCAAATAAAAAAGTAATTTCACTCGAACTTAAAGTGATTAAAAGAAGCTTATTGTTAAAACTATTATTATAAAAAATATCAGCAAAACTAGGTGCAATTATTACTTTGAATCCATAGTCTACTAGAGACCAAACAGCATGTTCTC…
TRINITY_DN25566_c0_g1_i1	422	gi|1503146784|ref|XP_026807696.1|	60	2e-19	68.2	uncharacterized protein LOC113550194 [Rhopalosiphum maidis]	CTGAAATCAATATTTTCTTTTAAATATAGGAGTTTGGTCTTCCATATAAAACTCTTGTGAACCTTTTCGTTAAAGAGAATACTACTTACAATTTGTCGATTTATTATTGCTTCAGATAGTGCATCGTGATTGTGGATAGTGTCGCTGACGTTCATCAAAATGCAATCATTCTCGTTGATTAATATACCATAAACGTGTGCACGGTACATTTCCAACGTGTAATATTATATATAACCGGACATTTTTGAAAACAGAACATAATATAACCATTGGTTATTTTCAAATGCTTTTGTTTTTCATTTATAATATTTAGCACTTCCATTGTAAGAATGTAAAACAAACCAGTTTTTGCAGCCAATCACATACGAAAAACCTAGTAAGGACGGAGACTGAACAGCA…
TRINITY_DN25741_c0_g1_i1	960	no hit					GTTTGGTCCTAGCCTTTCTATTAGCTCTTAGTAAGATTACACATGCAAGCATCCCCGTTCCAGTGAGTTCACCCTCTAAATCACCACGATCAAAAGGGACAAGCATCAAGCACGCAGCAATGCAGCTCAAAACGCTTAGCCTAGCCACACCCCCACGGGAAACAGCAGTGATTAACCTTTAGCAATAAACGAAAGTTTAACTAAGCTATACTAACCCCAGGGTTGGTCAATTTCGTGCCAGCCACCGCGGTCACACGATTAACCCAAGTCAATAGAAGCCGGCGTAAAGAGTGTTTTAGATCACCCCCTCCCCAATAAAGCTAAAACTCACCTGAGTTGTAAAAAACTCCAGTTGACACAAAATAGACTACGAAAGTGGCTTTAACATATCTGAACACA…
TRINITY_DN2699_c0_g1_i1	220	no hit					GTCCGATACGGATTGATTCCGAACGTTTGTTAAAATCTGTTCCGGTTTTTGCGCGTAATTTTGACCCGTTTTTATTTTATTCACGAGATCTCTTCGGTGACAAGCGACAGTTCCGTGAGCGGAATAATCTTTTCGTTGTGCCGCACGTGCAGATTCATTATAGGAGGCCAATTGATGTCGAAGTCGAACATTGCTCGTTCCGGCTGTTTCGTACCGAACG
TRINITY_DN27092_c0_g1_i1	1563	gi|345543|pir||JC1348	150	2e-18	94.4	hypothetical 18K protein - goldfish mitochondrion	GATCTGTTCTTGGGTGGGTGTGGGTATAATACTAAGTTGAGATGATATCATTTACGGGGGAAGGCGCTTTGTGAAGTAGGCCTTATTTCTCTTGTCCTTTCGTACAGGGAGGAATTTGAAGTAGATAGAAACCGACCTGGATTACTCCGGTCTGAACTCAGATCACGTAGGACTTTAATCGTTGAACAAACGAACCTTTAATAGCGGCTGCACCATCGGGATGTCCTGATCCAACATCGAGGTCGTAAACCCTATTGTTGATATGGACTCTAGAATAGGATTGCGCTGTTATCCCTAGGGTAACTTGTTCCGTTGGTCAAGTTATTGGATCAATTGAGTATAGTAGTTCGCTTTGACTGGTGAAGTCTTAGCATGTACTGCTCGGAGGTTGGGTTCTGC…
TRINITY_DN27169_c2_g1_i1	244	no hit					GTGCACAAGTCCCCTGTGCACCCCCCTAGTTGCGCCAATGGGTAGGTATATATGAATACGCACTTTCAACGCCTCGGGATATTCCAGATAAATACGTATTATAATATTTGAAAGCCCTTCACCGCGTTTTCCCGCTTTTTTGCATGATATATGATAACGTGATAACGATGATAAGCATAGCGATCTGCATCCACCATGTACACGGCGCATGCAGACGAGTAGCCAGGATTTTTTTAGGGGGATT
TRINITY_DN27363_c9_g1_i1	239	no hit					AGTGGATTCACTATAATGTTTAAACTAACTGAGCTACGTGATCTGCTGAGCGTAAATTTGTTATGTTACTTAATTGTAAGACGGAGACAACACATGCGTATGTGACGTCTTCTTAAAATATGATAAAAATCCTATGAGATGCCCTAGATAATAATCTTGTCTTCAAATTGTATAAGAGATAAATTCACTCTAATTTTTAACTAATAGAGTTAAACGTGAACGAAAAATATACTATGTTA
TRINITY_DN27449_c4_g2_i1	322	no hit					GTGCCTTCGATGTATCCATTACCTGTGGGGAAAAAAAATATAAAATATAAAGCACGCGATAAAAATACTATGAGAAGAGAAAAAAGTTTCACGAATCTCACGGTTTTGCGTGACACATATATCTATGTTAGATGTGTGTGTGTATGGGTGGGTTAATCCTGTCTGAGAATACGGTGTATAGTTTATAGTCCCTATCAATATAATATATACACGAATACGCTGGGGACGGTATACTGTTTCGCAGTCGGTCTAAATAGACTCGATAATTTATTACGGGTACCGACATCCTACCTATATTATTCGTGTCAGTTCCGAAGGATTT
TRINITY_DN27449_c8_g1_i1	273	no hit					GTTCACAATTATGAGCGGAGACGGTCAATTTAGATATTTTATATTGTTATTATTTATTATAAAATTGAATTAAAAACAAAGCGTTAGATATTGAAATTCTATTTTTAGTGGTTTTTAGTAATTTGTCGGTAGTTTTTCTTGACGCTTTCTAAAACTATTTGGAATTTTCAATTCCTTCCAAAAGCACCAACTAGATTCATTTATCTATCAGAAAAAACGATGATCCCGAAAATCAATCAAAGAAAAAAAACACAAAGTTTATAGGAAATCCAA
TRINITY_DN27628_c7_g1_i3	216	no hit					ACAGGTTCGTTTTCTAAATTAGTTTCTTTATTAAAATTGTTTTGTATTTCTGGTGGATTGCCTGCATAAAATTCTTGGTATTGTTTTGATAAATTCGACGCTATTCTTTCTATAAATTTCTCAGCTGCTTCTTCTGCTTCTTCTATGTTACTGTAGATGCCTGTATTTATTACAAAGGTCACTATATCCTTGCGGAAATTCTCAGCTGCTTCTCTG
TRINITY_DN27652_c6_g1_i5	674	no hit					TTTTAATGTTTTGATTTTTTTTATAATAATTCTAAATTCCAAAATGTATTGCACTAAGAAGTTTAATAATTTTAGTACCTATTTCCGTGATAGTAATATTTTATCACCGTTACCGCATCGACTAACATTTTATAATTCACATAAATATATTTATCAAGTTATCTACAAGAAATTGAAATTAAAAGCTAGGACCAGCGGTATTATCGGTGTTTAGATATTTAAAAATGTTCGGCATTTTAGAATACCGGTATACCGTGAATCAGTAATTAACGTTGTTACCGAAAATACCGTGCCACGGTAAATGGCAACTACTGAAAATATCGTATAGGTTGGAAATTTGGAAACACTAATTCATTTGCCAAGGTAAATAATACCGTAGATACAGGTAGTTGTGTACGG…
TRINITY_DN27663_c1_g1_i4	539	no hit					TTTATATTGTTATCTTATAAGTTTATATTGTTATCTTATATGTGACTCCGTCATTTGAGGGGGAGTGTGTAGTGAGGGTTGGTAAGCCTGTAAGGCCAAGTAACCTAAAACTAATAAAATATTATACTATGTTTATATTCAATTAGTAATTAGTCGCTTACACATTCTCGATATTGTTATATAGAACATGAATTTAATAAAAATCTTATTCATCATAATTAAGTAATAATTAAAATATATGAACCAGTACCTATAATTATTTGATTAGGTTGGTTGTGATAAAACTGATAACAGTACTTTGCGCATGCGTAAAAGTGAGATGCCCTCTTGATATGTTGGCGACACATTTTATTGCTTATAGCTCTATCCATTGTATATGATCTAAGACATAAATATTCA…
TRINITY_DN27684_c5_g1_i1	255	no hit					TCCTTCCGCGAGGCTGAATGATATATTTTTATTATTTAGCGTGGATTAAACGTATGTTTTTAAATCTACGTACGTCGTTATGAGCAGTTACTTTATATTAGATTCTGAGCGGAGCGAGGAAGCTATTGTCTTTATAATGGTGTTTATTTTTTAATTTTTTCCTTTTTTTTCCTTTTATATGCTGTATACAAAATTTCTTCCAGAAGAAGTGTATCGACTTTAACATATAGTACCTTATGTTTTAGCAAATTGGAT
TRINITY_DN27697_c7_g1_i1	245	no hit					GTTCAATATAGCTGTACTACTATAATATATAGGTAATAGAATAATAATAGATGACCAATACATAATATTAGGTAGTATACCTATCAATAAACAATAACAGTGAGTGCTGTCATGGGACACCCGGTAGAAACGAAGTTTCTTTTCCAACAAATATTATAGATTACGAATACATTTTATTTATTTATTTATTATAATAGTAAACGGGACAGGCCCTTGACATTTATATAACATTAATAATTAATAAT
TRINITY_DN27717_c4_g2_i1	612	no hit					CTCCCACTATATTTTAACTCCCCGAATCACGGGGAGTAATAATCGCCTATAGAGTAAATATTTCCTATACCAACCGGCGATTTTAACTCCCTAAGTCACGGGAAGTAATAATCACCTAGGTAAAATATTTTCTAACTACCAGGTAGATTTAACTCCCACTATAATTTAACTCCCCAGATCACGGGGAGTAACGCCTAGAGCAGTGGTTCCAAAACTGTGCGCCACGGCTCCCCGTTGCGCCGTGGTGTCTTTATAGTGGCGCCGCGCTCCCTGGTTTACGAAATTTAGTAGAATGAATTTAATAAAAAAGTTTTCAACTTCCTATTTGTCGGAAGCAGGGTTTTCGGCGGTTGCAGTGATAAAAAGCCAGTATCGACAAAAATAAATGAGAGGCTGTGT…
TRINITY_DN27747_c2_g1_i2	272	no hit					GCTATTCTTTCTATAAATTTCTCAGCTGCTTCTTCTGCTTCTTCTATGTTACTGTAGATGCCTGTATTTATTACAAAGGTCACTATATCCTTGCGGAAATTCTCAGCTGCTTCTCTGCCTATAGTTTTTATAAAGGTCGCTATATCCTTGCTTGTATTTTTTACAAAGCTCGCTATATTCCTGCCTGTATTGTTTATAAAGGTCTCCATAATCTTGTCTGTATTTTCCACCATTGTATTCATATTATTGCCAGTATTTGTTAAAAAGGCCTC
TRINITY_DN28033_c3_g5_i1	840	no hit					GGGGTTTTTGAAGAATTTCGCGTAAGGTCGAACAAATCAAAGTTTCACATAAATAAATAGTTTTGGAAATAGGGAGGGGGGTGGAGAAGCGTTTTTATAGCCCCCTCACACAAATCCTCGTATAACTTTGAAAAAAATTTTGTACAAATTGAGGGTCTTATCTAGTGTTTGAAAATTTCATGAAATTTAAAATTGTGAAATATGTCCTAAAAATGAAATTCATATTTCATGGAACTCGTGGTTACAATTTGCCTTGTGACATCTGGTGTCATTTTTTCAATGTGTTGCAAAGAAACATCGTTAACGAGTTTCTATAGCTGTAGATGGGTGTACTCACTGGAGGGGGGCATGGAGTTTAAGGGTTTCTAAACTATAGAGTTGTAGGTATCATGAGGGAAG…
TRINITY_DN28037_c2_g1_i1	203	no hit					ACCTATAGTGGCTAGTACCTACTAACTACTTAGCTATTAGGTAGGTAAACGACTTTTTGAAACCTATCTAAATATAATATACGGGAGCTGCTATTAATTATTTCAAAGGATAAAAAGGCGTAACCGCGTGGCGCGTGTGGGTATAATATTTAATAAGTCATTGACTTACGTATTCAAAACTTGACCAAATAAAACTAAAATAG
TRINITY_DN28043_c2_g1_i4	202	gi|295827601|gb|EDY46972.2|	52	3e-13	70.1	hypothetical protein SSBG_04935, partial [Streptomyces sp. SPB074]	GTCGGCTTATTAGTACCGGTCGGCTGCACACGTCGTTGGTTCGTGCTTCCACCTCCGGCCTATCAACCCAGTGGTCTAGCTGGGGGCCTCTCACACACTAGGTGCGTGGAAATCTCATCTCGAAGCGAGCTTCCCGCTTAGATGCTTTCAGCGGTTATCTCTTCCGAACGTAGCGAAGCAGCGGTGCACCTGGCGGTACAAC
TRINITY_DN28051_c3_g1_i1	234	no hit					ACCCACTTATAACCTACTGTACAGTAGAGGGATCCACTTGACTTACGCACGTTTTTAATTACGTATAGATTGGGAAGAAATACTTATTTGTGTTTGTCTATTTTATACCTCCAGAGTACAGCGTACGTTTAATATTCAAATGATAAGTGGATTTTTCTATTTTAAGTGTTTGCATTGTTGACTTAAATGATTTAGGTACCTATTTATTTATCTAGCCATAATTTTATTCGCTGG
TRINITY_DN28095_c4_g1_i3	1674	gi|328704000|ref|XP_003242373.1|;gi|1028685322|ref|XP_016657377.1|;gi|1028685326|ref|XP_016657378.1|;gi|1028685333|ref|XP_016657379.1|	75	2e-39	157	PREDICTED: uncharacterized protein LOC100573121 [Acyrthosiphon pisum]	CTCGTTCGAATTGTGATTTAGATGCATCAAGATTTGAAAAAAATTAATTTACTTAGGTGCAATTTACAGTAAAAGGGTTGGTTTTTATTTGGAAAAAAAGAAGTTTGTTCCAGTGATGACACTCAATAAATGGTATAAAAATCGAAATCATTGAAGATATGGCCTTATTTACTTAGAAATTCCAAAAGTAAGAATTTGAATAAATTCGTTACCAAAGGAAAAAATGGACGTGAGCATGGTTGTCAAGTCAAAAAACACAAATGATTTCCATTGAAATGCGACGTGTATTAATTACTTTAAATACACCACAAACGCGTCCGTCGTGGCACTCAAAAAAACCGTTTTTAAAATCTCTTTTCTGTACATTTTCTGATCGTCACCTTTCCAACCGAATGCTCC…
TRINITY_DN28108_c1_g2_i1	570	no hit					TGACAGACACAAAAAATAATTAAAAAAAACACACATCATTGTAAAATCAATACATTCATCGTTCCACTCAGAATCTAAAATTTAATTATATAACGTTTTCTATGAAATGTTATTCACAATTCGACATATGGTACGATGAGCGTGAGTATACGGTGAATAGAGTACCTACGGTACCTATATCGAACAGGTATAGACGTATAAATGTTGACAACAATATAACATCGCAAACGTTGACAGTGAGCAGCGTGATGAATGGAAACTCATAGAAACGAAATAATAATCTAAGGGGAAAAAAACGCTGTTTACCTATTTTACCCGCGAAACGAATGAATTCAGGTCTACGAAATGGTGGTGGTGAGGTGGGAAAAAATAAATAACAGCAGAGAGAACAGAACTGAT…
TRINITY_DN28129_c1_g1_i2	204	no hit					CAATTAACAGATAGAAACTTAACGTAAAAGAACGGTTTTCGTATGTGGCCGGGACGTTGGAATTAAGTGGTCAGGGGCTGTGCGGTCGGTGTATTCGGCGTATAGTATAGACCTTGGGTAGTTATCGGTACCGGAGTAACCGGGATTATTTACCCCCGTGAAATTTTACTCCCCCGGTAATATTTCACTAGAGAATATTTACCT
TRINITY_DN28161_c6_g1_i1	687	no hit					CGATAACGCCGCTCCACGGCTACAAGCATCGTCCGACCGCCGATCACCTGCAAGGCTACCGCTCTACGGTATAAGACCTGCCACGACGATAATTCCGCTCCGCGGCCACGAGCATCGTTCGACCGCCGGTCATTTGCAAGGCTACCGCTCTACGGTATAAGACCTGTATTGACGTGCCGTTCATTGATTGATGCCAACACCGTGACGGATAACCAACGGCTTCCGACGGCACATTAGAAAACGGCCCTTTTCAGGGCCCCACATCTCTCGACAAGGCACTTCATTAAGTTGACCTCTCCGAGCCAGGTTCGTTGTCGGGGTACCGCTTCATTAAGTTTGTACCGACAGCAGCAAGTTCTCCTTCCCTAATATTTTGTACTATATAAATTGATAACTATC…
TRINITY_DN28162_c6_g1_i1	966	no hit					CTCAGAAGAAAAATCATTATTTACTTTGAATTATCCAATATATTTCTAACATAATATATTCAATCATAGGTATTTTTACTTTACCGGACACCCTGTTTTTTTTTATTTAAATAACTATAATACTGAGAACCTAGGCATCCTTACCCCTCCTGGCCTCCCCCCAGGTTTACTATTTAATTACTGGCATATTTGGGAGCCGAGCATCCATCCAATGAATGGTCCGCAGCACCTCGAGTTTTGCGACCGGAGCCGGTAGGCGAAAGTGTATAGATAATTAGAGCATTGATCGTATGTGTAAAAACTCAGAATCCGAAACTTCCATAGCATATAACTTCAAAATGAAGTCAGGGTATCTAATTTTGATTGCACAGTCGTTCTTAACTCGTTGAAGTTCATGCG…
TRINITY_DN28177_c3_g3_i1	1801	no hit					CTCCCCCCTTTGGCGCTTTCGCCCACCAGCTCGTGCGAATTATCTCCCACGGTCAGGTAGACATCGGTCTGTAGATACAGTAAGATATTATAATACACAAATTACAAACGCGCCCATTTCGTGCACTCTACAACTGCTGCGAAATTGCCCGTCGACGACGGGGAGAACTGCACGGGATTTCATCGCGATCTTAATATGATTAAGAGATCAAAAGTTTAGCCGCCGTTGAGTTTGCAGGGTTCGTAGTAGTCGGGAGTTGCTTTGAACCCACCTCCCCCCACCACCACCAACGATGAAATAATATTGTATTCCACGCGAATACCATTTCCTAGTATCGAAAATTATACCTACTTACTTATCATTATTATGAAGCATTTGTATTTTGTATACATATTCTGA…
TRINITY_DN28184_c6_g1_i1	374	no hit					ATGGTTATGAGGTTTCTAGTCACATATTCAATGAGTTATGAGGAATTGAAAAAAAAAGTATGTTGTCATTGGGCTGGGCTTGCGGTAATTACCTATCTTATAAGTGTAAATGTTACTCTCTTAGTCTCTTCACACAATAATTTACATACCTTTAAAGTATATTTTCTGATTTTTGTTGTATGTATGTAGTGTGTTTCTATGTACTAAGAATATTTGTGGAACCAGAATATAGAAAAAGTGTTGTTTTTTTGTTACATGTAAAATGTGTATAAAAAATAATCTCTGTAGTGCGCCGTTGTAACTACATAAGTACGTAACAAAAATATCTCTTTTAGTATTTTTATTATTTAAAAAAAAAAAAAAAAACTAAGCGT
TRINITY_DN28209_c0_g1_i1	211	gi|388509610|gb|AFK42871.1|	65	6e-27	105	unknown [Lotus japonicus]	TGGCCACTCTGCCACTTACAATACCCCGTCGCGTATTTAAGTCGTCTGCAAAGGATTCTACCCGCCGCTCAATAGGAATTGCGTTTCAAAGTGTCCCGCAAGGCTCATCCACCTTACGGGGTACACCAACGGCACGTGCCTCTGGGGGGCCAAAGCCCCCTACTGCTGGTCGGCAAGCGAACGACGGGCGCACGCATCGCTTCTAGCCCGG
TRINITY_DN28209_c0_g3_i1	243	no hit					GGCTACTCTACTGCTTACAGCACCCAGTTCCCATTCAAGTCGTCTGCAAAGGATTTCCCCCCGCGCATGTTTACATTGCAATCAACCACGCTACCCCTTCCGGCTGCACGCGGCTTGTATGGTGTACGAGCAAAGCTCTATTCCAACACTAGGCATGTGCGGGACCAACGTTATCGCTTCTAGCACGGATTCTGGCTTAGAGGCGTTCAGCCATTATCCAGCAGATGGTAGCGTCGCGGCACT
TRINITY_DN28209_c1_g1_i1	210	no hit					AAGTCAGAATCCGTGCCGGAACGCTGCGATGCTCCTGCGCGCGCAGACGTGCGAGAATAGGCCTCTGGCCTTGCGCCCCATCAGGCTGGTAACACCGCCTCCTCGGAAGTGAGGAGGCGGCGACTAGCGGATTGCAATTTCGGCCGCGCGGGTATGAATCCCTTGCAGACGACTTTGATGTGCGTCCGGGTCCTGTAAGTAGTGGAGCGG
TRINITY_DN28257_c5_g1_i1	684	no hit					AAGCTGTGACGGGTCGGCTAGTATTGTATATAGTTAATAATTCGTGTTTAGTAGTTTTGTAATTTAGTAGTTGATGCGCATTGTAGTGTGAAGATATTATTGATATTAGAGTGGGGGTGTGGGGGCTTTGCCCCCACGGCTTATTTTGCAAATAAACATTTAAGCCCCCCCCCTAAAATTCGATAAAATCTCCGTCTATGCCGTTGACCTCTTTATATAAACTGCTTCCGTTCCATCATAATAATATTTCTCACTCCGATTGCCACCGTCCTCACCGTGGCACAGTTTTATTTGCTTGATATTATACTTGGTTCACTAGATTGCCTACCCAACCGAATTTAGGAGCATCGTAGAAGAGGTACATTAGATTGCTTATTTAATACAAATCTGGGCATCGTT…
TRINITY_DN28272_c0_g1_i1	307	gi|933365659|emb|CUO25575.1|	105	4e-22	95.9	Uncharacterised protein [Catenibacterium mitsuokai]	TGAACTGAAACATCTCAGTAGCTGCAGGAAGAGAAAACAAAATGTGATTCCCTTAGTAGCGGCGAGCGAACGGGGAAGAGGCCAAACCATTGTGCTTGCATAATGGGGTTGTAGGACTCAAGAATGGACGATGCGAGTTAGGAGAACATGTTGGGAAACATGGCCAAAGAAGGTGAGAGCCCTGTATCTTAAAACCAGCTGAACCAATGAGGATCCTGAGTACGACGGAACACGAGACATTCCGTCGGAATCCGGGAGGACCATCTCCCAAGCCTAAATACTACCTAGTGACCGATAGTGAACCAGT
TRINITY_DN28272_c2_g4_i5	328	gi|871344775|emb|CRS41893.1|;gi|871510210|emb|CRS93302.1|	61	3e-28	112	Uncharacterised protein [Streptococcus equi subsp. equi]	CAGGTTTGAATGCCTGACCGTAGGGGGTGGGAGTCCCGTATCCGAAACAGTGTGTTGGTGCTGATGAGTATCCCAATTAGCACGGAGCCCGTGAAACTTTGTGTGAATCTGTCGGGACCACCCGATAAGCCTAAATATTTCCAGATGACCGATAGCGGACAAGTACCGTGAGGGAAAGGTGAAAAGCACCCCGGGAGGGGAGTGAAATAGAACCTGAAACCGTGTGCCTACAACAAGTTCGAGCCCGTTAATGGGTGAGAGCGTGCCTTTTGTAGAATGAACCGGCGAGTTACGTTATGATGCGAGGTTAAGTTGAAGAGACGGAGCC
TRINITY_DN28276_c1_g1_i1	202	no hit					AAAATGTTATAAAATTATATTATACGTGTAGCAGAATTGTCTAAGCTTGGGCTTGGAGTAGGTAAATTCATAACAATGGAAAACTAAATTGGTGTTATACAATATGCCAATATGAAAATTACTAACAGTTAAAATATAATATATATACAAAATCATACTTATTAGTTATTATACAATCTTAGTGTTACAACTTATATAAGAT
TRINITY_DN28309_c2_g2_i4	1091	no hit					CTACCATCGTTAGAGGATACCGTTACACACATTTTCATTTACATCGGTACTTACGTTTCAGTCGTTTCACCCTACAAAGTTCGATTGTTTTTCGGTAGGGTGAATGAGAGGTTTGCTTAGCTCCTTTGACCCAATGCGAATCAACCAAATATCTAATTCTTATCTATTACGCCACTTCTCATTTTTGTACAAGTAGCTCTAACCTCCGGCAGACTCTTTCGCCATAATATTATCACTATACGATATAAGCTCAAATTTGTGTCATGCACACAGTTTTCAACCAGCGTGATAGTATAGGTAAACGGGTTGGTGGTTACTTGTTAGGTACTATATTAATATATTATAATACTATCTATCAGGAATTCGTAGCATACAAAAGACGAGAGGCGTGGCGGCGGC…
TRINITY_DN28309_c2_g2_i7	769	no hit				Hypothetical protein PFR_JS21-2_530 [Propionibacterium freudenreichii]	GTAATAAATTATTATACTTAGTTATTTAAGTTTAATACTATGTAAACAATACTGTTATTATATTTTTATTTTTGTATTATGCTATTTTGTAAAAAGCCAACTGTCGTTAATTCTTAAAAATAAAATAAATAAATAACGTAAGACACATTTTTACCGAACTTAATGTATTGGTAATTAATTATAATATAATATTTTAACCGTTCAGACATTATCACTACTTAGATATCTACGTATATTGCTGTATTAATCTATTTCGTTTGCTTTTCCCCTTATCGACGTAGTTTCCCATTTATAGAATGGACTGGAAACGAACAGTCAGGAAAGTGACGGGGAACCGGGCTGCTTATGGTTTGAGAGTCTTGTACGAGGGGAAAATATTGCAGCTCTACCTCCTTCGAC…
TRINITY_DN28365_c1_g1_i1	222	no hit					CGATCTCCTGCCAGTAGCATATGCTCATCTCGAAGATTAAGCCATGCATGTCTAAGAGCAATCAGCCTCTCTTTCGGGGGAGGAAACGTGGATCTGCGAATAGCTCCTTAAAAGAGTCATAAACAAGCTAACAATGTTTTTACAAGGATAGCGTTGTCAACTGCAACGATAATACTTGCAATAAGCGATGGCGCAAATCACTGGATTTGTTCGCCATAAGTG
TRINITY_DN28386_c1_g2_i1	255	gi|1253203563|emb|SCQ72472.1|;gi|1253205944|emb|SCQ80873.1|	78	9e-17	83.2	Hypothetical protein PFR_JS20-1_820 [Propionibacterium freudenreichii]	GGCGTTGCGTGTGCGGGGTCGTGGGACCTCTCGGTCGGTTCTGCCGGACCGGCGAGGAGTGAGAAAGCCGTGTCATAGTCGAAGGGTCTTGAACGGCCCGGCGTAGAGGGTGTGACCCCCGTAGACGAAATGGTGCGGCCTCCTGAGGGGGATCCCGAGTAGCACGGGGCCCGTGAAATCCCGTGTGAATCTGGCAAGACCACTTGTCAAGCCTGAATACTCCCTAGTGACCGATAGCGGACAAGTACCGTGAGG
TRINITY_DN28437_c2_g1_i1	2016	gi|1028714536|ref|XP_016661445.1|	476	0.0	946	PREDICTED: zinc finger MYM-type protein 1-like [Acyrthosiphon pisum]	GTCCAATTCCTTAATTTGCGTTAAAAATGTAAATGGTTTACAGAAAATATCATATGCTTGTCGCCTATTTTCTAATTCAATTTTTAATTGATCTAAGATGGGAATAAATGTATGTATTTTAAAACTGTCTCGTGCCGATAAATTTATATCTTCAGATTTAGATTCGTCATGGTCAATTTTTCGCTTTTTTTTTCTTGTTGTAGTTTTTTTGTAATCCTTCCTAACTGCATTTGCCAATGCTTCCGTTTCAAAATCATCAAAATTTTCGCGGGTCTGTTCTATTACTCTAATTAAACTATCGTATAATTGAAGTACATCCAAACAATCAATATTGACATTTTGTAACTTATTACTTGTAAAGTTTAATCGACTAAGCAAAAAACCCCACACAACTGACAT…
TRINITY_DN28442_c9_g1_i1	899	gi|641670455|ref|XP_008185202.1|	66	3e-09	67.0	PREDICTED: uncharacterized protein LOC103310013 [Acyrthosiphon pisum]	GACTTGGGACTATGTGAAAAAATATTTTCAAAAGGATCTGCGCTTTTTGGGATAATGGGTGTTTTTTGATAAAAGAATCACCCGGTAGATATTTATAATTAAAACCAATAAATTTACATGTCAGAGGTCAGTCTTCAAAAATAAATTTACATGTCAGAGGTCAGTCTTCAAAAATAATTTTAACATAATACGAAAAACTACTTAACAAATAATAAAATGTAAATTAATAATAAAAAAAAAATAACTATTTCGAAAAACTACTTAACAAATTATACTTAAAATTGACAATCGATAAAAAACTTAACATTAAAATTATTTTTATTGCTATACTTGTAAATAAATACTTATTTTTACTTGTTTTCTTCTACAGATGTAACAACGTCAAAATGATTACCGTTT…
TRINITY_DN28442_c9_g3_i1	531	no hit					ATTGTTATAGAATTAACTAATATACTACTAATTTAATGATATATATATATATATTAATATCACCTGTCTAATATTTAATTAATGAAGAATATATTTCAATTAACTGTATTTATTTTCTGAAGAAAGTTATATTACTTTTAAGATATTATTTTATTTACTCTAAACATACTAGTCAATAGTCATATATAATTTACTTTTCACTTATTAAACCCAGGCTTACAACAAAAATCACATGAGCAGTAAAAAAAATAATATCTCTATAATATGTAACTATTTTTGACACTATAATTCATAATTGCTATGGCAATCGGGCAAAAAATAATAATTAAAAAAAATGCAGTTATTAAGAGGACGTCTCACCCGCATGTGTTGTCTCCGTCTTACAAGTGCATAACATAG…
TRINITY_DN28471_c1_g1_i1	422	no hit					ATTTATGGTAATGCCAAATATCAATTTTATCAACTATTGTAAATACAAACTTTATTTATAGAGAATTAATTAAAATTCTATTGTGAAATAATTAAATATATATTTTTTTTATTTTGCTAGTTAGTTCGGTATTACTTTCTATGATTATAAAAAGAAATGTGACTTCCGATTTATGATTTTTTTTGTAATCTATCCCCATCATTATCATCCCCTCCGTTCGACATTCACTGTAGTACACACACAGACTTATTATAATATAAAATGCATACTTCAATTTCCCTTAACTTGACGGATCATATGTATTTCTTGCAAAGGGCTGCAATGAACTAAAAAAAATGTCTAGAATAATTTAAGTACGTATTATATATTTATAATTTAGGATTTTTGAAACCTACAAAA…
TRINITY_DN28498_c5_g5_i4	774	no hit					TTTTTCGGTTTTCCCTCTCTACGGCCAAAACGTACAACTATAATATTATTATTATAACACCGTCGTGATATTTTGTACGACACGCGCGTCCGACGGCCCCAGTGGCCGTCCATACGACACGATGGCGACGTTACTACGACGTGCCGTGTTTATCGATCGCCGCGTGTTTTTTAAGCCGACGGGAAAAAAAATTTGTACACGTTCATCCCTCTGCAGTCACGCCAGTCGGTCGATTGTATTATTTTATAATTATTATAGTATATTATAATATAATGACACCCACCTCCGTCGTATTTTCATCACGACACCGTGTCATGATCACCGGATGTGGTCATCGTGTAAACGATAGAGGCGAAATCACCGATAAAAGCCATCACGTCATTATACCGGTTAAGGCCT…
TRINITY_DN28543_c7_g4_i1	228	no hit					AGTTAACTTAACGTAATTATAAAATTAATCATCTGATTAGTATAACTACATATCATGGAAAAAAACGTAACTCGTTATGTAGCATATTATAGTTAAAAGTAACTTAACTTTAACTTTTTAACTCGTTAATACCTATAAAATACCTATCTACAAACACGACCACTGAAATATTGCCGGCCGACGCGCTACGCCAACCTATATGTGATGAATATAGGTACGCAGTTCAGA
TRINITY_DN28553_c0_g1_i16	215	gi|846871351|emb|CRK50485.1|;gi|846872826|emb|CRK50086.1|	55	8e-24	97.1	conserved hypothetical protein [Rhodococcus sp. RD6.2]	TCCCGCCTGAATATATAGGGCGGGTAGAGGGAACGTGGGGAAGTGAAACATCTCAGTACCCACAGGAAGAGAAAGCAACCGCGATTCCGTTAGTAGTGGCGAGCGAAACCGGAACAGGCTAAACCGAGTACGTGTGATATCCGGCAGGAGTTGCGTATTCGGGGTTGTGGGACTTTTCAGGCTGCTCTGCCGAGCAGCCGGCGTTACAAGAAGGC
TRINITY_DN28553_c1_g1_i1	263	gi|1117359358|ref|XP_019457628.1|	85	2e-51	171	PREDICTED: uncharacterized protein LOC109358019, partial [Lupinus angustifolius]	CAGCGGCGGACCGGGCCCAAGTCCCCTGGAAGGGGGCGCCGGAGAGGGTGAGAGCCCCGTCGTGCCCGGACCCTGTCGCACCACGAGGCGCTGTCGGCGAGTCGGGTTGTTTGGGAATGCAGCCCAAATCGGGCGGTAGACTCCGTCCAAGGCTAAATACAGGCGAGAGACCGATAGCGAACAAGTACCGCGAGGGAAAGATGAAAAGGACTTTGAAAAGAGAGTCAAAGAGTTCTTGAAATTGCCGGGAGGGAAGAGATCGG
TRINITY_DN28600_c14_g1_i1	231	no hit					AACAAAATGTAGGAAATGTTTGGGGAGGCTATGGAAATTTTTGGGAGGGCTTAGCCCCTAAAGCCACCCCCCTATTTGCGCTTATGCTGCTGACCCTCCTAAAACTAGGTATTTATTTGGCATGTTTATAAAACACAATATATATATATATATTTAACTTGATACAGGATTGTCGCATTATCTGAAAAAATTATGATAAGTCTACTCCAAACTTTTTATTAGGACTGGGTT
TRINITY_DN28602_c0_g8_i1	818	no hit					GGTATATATTAAATAATTATGATATAGTAAATAATGTTTATAACAATAATAATATCATTTTGATAATATTACGACGCATTAATTTGACGGTGTTCTTAAATAAAATAAATTAAGTATGTACAGGATCAGTATACATTATTTTGTATGCTAGGTTGGTATTACCATGTAGAAGAATTTCTAAGTGGTAAAATACTTTTATTTTTATTGTTTGCACAAAGGTTCTATCTCATGTATGATGATTATTTTTTGGGCTAAAAGGTCCTCCCTCTAGAACTATATTTGGTCCCAACTTTGGTTTTATCAATATTATTTGATTCCCAAATTCCTTTTCAACTAACTGTTGAGATAATATAAATTTTGATTTAATTACATTTTTTTTTTATACGTTCAAATCAAACA…
TRINITY_DN28644_c7_g1_i1	247	no hit					TAATTATAAATTGTTATAAATATTTTGAAAAAAATTCATGGGGGGTCTGTTCCCCTCCCCCCACCGTTTGACCACCACTGGTGTCAGTGTACACAAAGGTAGGTGGATACCTACCTAATATATAAATAGTAGTCGCAACAAAAGAGCTTCAAAGTCCACATCAAACACAGTATTATACAAGGCTGGGCAAGTTAATGATTTTTTTTAACTCAGTTAAGTTAAGTTAATATGCACCAATAACAAAAAG
TRINITY_DN28662_c1_g1_i1	275	no hit					ATATACGATGCAGCTTCCGTCGATAATTAGATGAATTTACTTGTTTGTTATTATGCATTATATTGTTTCCGAACAATATTTATCATATAGTGTTATTTATAACTTTCTTACACTTTACGTATCTGTGGACCATTATCTCGCATGGAATTAATTGTGTTCTTGTTATAGATTATTGTTATTATAGATCGGACTAGATAACATTTATTTAATATATTATAATGGCAGTATAGGAGGAACGGATAAAATAAAATTTAGTATGCCAATTATACGACAGA
TRINITY_DN28664_c1_g5_i2	681	no hit					GTTTTTAGATTCTCAGTGGAGCGAGGAAGCTAGTGGTTTTACAGTGGTGTTTATTATTTTTTTTTTTTGGATCAAGATGTACTTTAGGGAGGTCATTTTTTGATTTTCTTGATGTCACGGGAAAAACCGGGATTTTAATTTCTAACGCTTTGTTTATCAACATAGAAACGAATAAAAAATTAAACCTAACCTAACCAATAATACAATATATATATGGTATATTTTATCCTGGATTTCGCGCCCTTTTTTCGTTGCACCCCTGGCCTGGGCCAGTCTCGCCAAGCCCTAGCTACAGCTCTGTAGGTAAGTACCTACTTATAAACTGTTCATATTTATTTCATAAAAGTGTAGTTTGCAATGTTAAGATAACTATATAATATAATAATTTTATAGTTCATA…
TRINITY_DN28675_c0_g3_i4	873	gi|1270962640|gb|PHT25115.1|	221	8e-114	342	hypothetical protein CQW23_35244 [Capsicum baccatum]	CGCAATGCTATGTTTTAATTAGACAGTCAGATTCCCCTTGTCCGTACCAGTTCTGAGTCGACTGTTCGACGCCCGGGGAAGGCCCCCGAAAGAGCCATTCCCAGTCCGTCCCCCGGCCGGCACGCGGCAACCCGCTCTCGCCGCGGGAGCAGCTCAAGCAGTCCACCGGCAGCCGACGGGTTCGGGACTGGGACCCCCGTGCCCAGCCCTCAGAGCCAATCCTTTTCCCGAAGTTACGGATCCATTTTGCCGACTTCCCTTGCCTACATTGTTCCATCGACCAGAGGCTGTTCACCTTGGAGACCTGATGCGGTTATGAGTACGACCGGACGTGAGAGGCACTCGGTCCTCCAGATTTTCAAGGGCCGCCAGGGGCGCACCGGACACCGCGCGACGTGC…
TRINITY_DN28693_c2_g1_i1	224	gi|302434208|gb|EFL06024.1|	72	4e-21	93.6	conserved hypothetical protein [Streptomyces sp. AA4]	GCTTTTCTCGGCAGCATAGGATCATGGAATTCGCCTCATTCGGCTACGCATCACCTCTCAGGATATGTGAGACACGGATTTGCCTATGTCTCTCCCTACAGGCTTACACCAGTACAACCACTGACTGGCCCAGCTACCTTCCTTCGTCACCCCATAGCTTGACTACTACCAGGAAAGGTCCCGTGCATCACTCCACCAGGCACCCGAAGGTGCTCACGGAAGAT
TRINITY_DN28693_c4_g2_i1	354	gi|291353151|gb|EFE80053.1|	74	3e-12	69.7	LOW QUALITY PROTEIN: conserved hypothetical protein, partial [Streptomyces albidoflavus]	ATCGCCTCGGTATACTCTACCAATCCACCAGTGTCGGTTTAGGGTACGGGCGGCTCACACCTCGCTCACGAAGCTTTTCTCGACAGCACAGGATCACTCGCTCACCACACAAACATGGCTCGCCATCATGCCTCAACTCAGCGCCTGACGGATTTACCTACCAGACAGTCCACACACTTAGCCCCGGACAACCATCACCGGGGATGAGCTACCTCACTGCGTCCCTCCGCAGCTTGCCTACTACATGATCGGTTCACACACTCACGCCACAAGATCACCCCGAAGGGATCACCAGGACACTCGCACGCTTAGCATCACACACCTCGACACGGACGGTGACAAGCCGGTACCAGA
TRINITY_DN28693_c4_g2_i2	415	gi|1390384425|gb|PWI41784.1|	58	9e-17	82.0	hypothetical protein CK485_23455 [Streptomyces sp. ICBB 8177]	CACTCACTCACCCACAACCGTGGGCTCCCCATCATGCCTCAACCTTCACGCCCAGCGGATTTACCTACCAGACAGTCCACACACTTAGCCCCGGACAACCATCACCGGGGATGAGCTACCTCACTGCGTCCCTCCGCAGCTTGCCTACTACATGATCGGTTCACACACTCACCCACCCCAGAAGCATCAAAAACACTCCCAAGACAAGCTCACATGCTTAGCATCACACACCTCGACACGGACGGTGACAAGCCGGTACCAGAATATCAACTGGTTACCCATCGACTACGCCTGTCGGCCTCGCCTTAGGACCCGACTCACCCAGGGCAGACAAACTTGACCCTGGAACCCTTGGATAATCGGCGGACGGGATTCCCACCCGTCACACGCTACTCATGC…
TRINITY_DN28707_c1_g1_i1	386	no hit					ATACTAAATATTTGTGAGGGTATTTATCATTTTCAAAAATTCCAAACGGGTGGGAGTGTGGGACTGGAGTGATGAAGTTCTCTAACAGCTATAATACTGGCAAGATTGAGACATAATAAATCAGGGACTTCCACTTGTAGGACTGGCCCGGTACATAACTTTCCTTATACCACTTGTACGTGTGGGTTAGTTATTTAAACGAGCAGTCGAATTCTCGACGTCAAACGTTCATTGTGGGTCATTATCGTTTATCACTATACTGCATAAGGTGATTTTCCAACCATACTCACCCCATTTTTCCTTAAATACCTACTGAATATGTTGAAATTCTGATTTTTGGAATTTTTAAGTACCTACGAGTTATATAGGTAGATACTCAGACGCCG
TRINITY_DN28707_c1_g2_i1	289	no hit					TACTTATGTAATTTGTATGAATTTTTTAAAAAAAACCTCAGTTTTTCTGTCATCGCAAAATTTTTATCCGATGTTTCTCAGCGTTGTGGGTGACGAAAAAAAAATATAAAAACAAAAAAAAACAGATCTGAAGTGGTGGTCGTGAGAGGTAGACAATTCCCCCCTTGGGCATGATAGGTCGGTAAGCTTCAGTAGGTCACATATAATATATTATATTACACTTGGCACTGTCTCGACCACCGCGCCCCAAATGGGGTTCAACTTCCCTCGGGGGACGCATTCGTCTCCG
TRINITY_DN28738_c2_g1_i3	276	gi|242247189|ref|NP_001156348.1|;gi|239792973|dbj|BAH72760.1|	90	5e-16	80.1	uncharacterized protein LOC100302371 precursor [Acyrthosiphon pisum]	TTGCCTTCATATTTTCCATTGTATTTTTTTGATAAATTCCTCGCTATTCTTTTTTTCATTTCAATTACAGCGTCAGCTGGTTTATAGCTTCTGAAGTTGGTGCTAGCTGCTTCATCTATGTTCTGGTAAATTCCTGTATTTATGACAAATTCATTGATTTGCATGGAGAGTTGGTTAGTATTCCCAGCGAGAATTTTATTATTTATTGCAGTTTCATGGGCCACGCTTTTAATTGTGGTAGCATTCGTAGTTGTATCTTTAAAACCACATTGTTCT
TRINITY_DN28759_c3_g3_i5	358	no hit					ACAACCAATAGATTCGTGGATTTCTATTTTTCTTATTTCTCTTAAGATTCAATGGTTAAAACCTTAAATCAGATTTATTGCATTAAATTATATCGTTCAATTAATCCTAAATAATGTATTACATTTAGGGTAGCTATACTGTGCGGGCCGGTAGCATTCAATAATAACATGCACACCCCGGACACCTAATCGCTCACCACTAACACCTAGAACAGGTCTTAAATATGCGAGGTCGCGAGGACTAGCTGGGTGTGTAGTGGTGTAATAGCTCGAACAGCAGTGGTCGGTATTGCCGGGCAAATACTGTGGAGCTACGTAATGCGTGTAGTGTATTTATGTGTATTATTTGTGTCTTGTG
TRINITY_DN28768_c2_g1_i1	208	gi|1079167628|gb|OFH96440.1|	62	1e-14	75.9	hypothetical protein CLOACE_23150 [Clostridium acetireducens DSM 10703]	CAACCGCGTACTTTTTGTAGAACGGTCCGGCGAGCGATTGTATGCAGCAAGGTTAAGGACTTAAGGTCTGGAGCCGAAGCGAAAGCGAGTTTGAAAAGGGCGTTAAGTTGCATATAATGGGCCCGAAACCGGGTGACCTACCCATGGCCAGGATGAAGTCTGCGTAAAAGTGGATGGAGGTCCGAACACACGTCTGTTGAAAAAGGCG
TRINITY_DN28782_c3_g1_i2	330	no hit					CTCTAGTAATGTCCATTTCATGAAATGGATGTCCGTTTCATGAATGGATGTCCATATAATATATTTTCGTCAGAATTCACGATCTGGACGGATTTCACTATCTGGATATCCGGTTCGTGAAATGAGTGGTTTCGCTGTGTTTATGCGACATGTATATACTATGTACTAAGAAATTGTTGTCACAATGATACATATTTACCTACTAATAATATTGATAGTTGGAATATTTTTATATTTAGACGTATGCGAGGACATACACATTGTATGTAGATATGTAGGTAGTATGTATCACGAATTAAGATATACAGGATACGAAACGAACTTGTGATA
TRINITY_DN28815_c3_g6_i1	488	no hit					CATATTTTACGTATCAACATTTTGTGTTTAAAACATAATAATGATTATTTGTATTTATTTGATTATTGTTAAAATTCCTTCATTTTTAAACAAAGTATGGTAGGACTTACATAAACTTACAGGACTTATCGAATACGACTCAAAATAAAAATGGATCTTATTGTACACGTTACTGTAAGAAACACAATACAATTATAATACGGTGAAACCTTTCATAGTGGAACGTCTAAATTGCGGACACCTCCAAATAGTGAAGTTTTTTTTGGGAACAAACAAAACTGTCTACAATCTGAACCCTCTGAATAGCAGACGAAATCTAAATAGCCGAGAGTGTCATATTTAAACGTTTCATTGTATATATTAAAATATTATATTAGCTGTGCATTAATATGCGGTGCC…
TRINITY_DN28844_c1_g2_i3	425	gi|676317578|gb|AIM28417.1|	144	1e-29	118	hypothetical protein DF16_orf00001 [Bacillus thuringiensis serovar kurstaki str. YBT-1520]	GGTGGATGCCTTGGCACTAGGAGCCGATGAAGGACGGGACTAACACCGATATGCTTCGGGGAGCTGTAAGTAAGCTTTGATCCGGAGATTTCCGAATGGGGGAACCCAATTGCTTTGATAGGCAATTACTCAACTACGAATACATAGTAGTTTGAGAGGAAGACGCAGGGAACTGAAACATCTCATTACCTGTAGGAAGAGAAAGAAAATTCGATTTCCTGAGTAGCGGCGAGCGAAACGGAAAGAGCCCAAACCAAAGAGCTTGCTCTTTGGGGTTGTAGGACAGTCGATATGTAGTTAAAGATTTAGTCGAATGGCATGGGAAGGCCAATCACAGAGGGTGACAATCCCGTAGACGAAAGATCAATAACGCTAGTCTGTATCCTGAGTACGGCGGAA…
TRINITY_DN28844_c1_g3_i1	461	gi|171283277|gb|EDT48701.1|	89	2e-47	161	hypothetical protein STRINF_00001 [Streptococcus infantarius subsp. infantarius ATCC BAA-102]	GGTGGATGCCTTGGCACTAGAAGCCGATGAAGGACGTGACTAACGACGAAATGCTTTGGGGAGCTGTAAGTGAGCAATGATCCAGAGATGTCCGAATGGGGGAACCCGGCAACTAATGGTTGTCACTCATTACTGTTAAGGTAATGTAGAGGAAGACGCAGTGAACTGAAACATCTAAGTAGCTGCAGGAAGAGAAAGCAAAAGCGATTGCCTTAGTAGCGGCGAGCGAAACGGCAGGAGGGCAAACCGAAGAGTTTACTCTTCGGGGTTGTAGGACTGCAATGTGGACTCAAAGATTATAGAAGAATGATTTGGGAAGATCAGCCAAAGAGAGTAATAGCCTCGTATTTAAAATAGTCTTTGTACCTAGCAGTATCCTGAGTACGGCGGGACACGTGA…
TRINITY_DN28844_c1_g4_i2	271	gi|1271190920|gb|PHU10125.1|	86	2e-20	93.6	hypothetical protein BC332_21985 [Capsicum chinense]	CCTAGGCACACAGAGGCGAAGAAGGACGTGGCGACCGACGATAAGCTCCGGGGAGCTGGAAGCAAGCATTGATCCGGAGATGTCCGAATGGGTCAACCCAGTAAGCATCAGTTGAATACATAGACTGATAGCAGCGAACCCAGCGAATTGAAACATCTTAGTAGCTGGAGGAAGAGAAAGCAATAGCGATTTCCCAAGTAGTGGTGAGCGAACGGGAAACAGCCTAAACCAGAGGTTTTTACTTCTGGGGTCGTGGGACAGTCAATCAACG
TRINITY_DN28844_c1_g6_i1	219	gi|359285732|gb|AEV17416.1|	72	7e-18	82.8	hypothetical protein GTCCBUS3UF5_870 [Geobacillus thermoleovorans CCB_US3_UF5]	GGGGAGTTGGAAGCAGGCATTGATCCGGAGGTTTCCGAATGGGGCAACCCTATGTACGGTCATCTGAATCCATAGGATGACGCGAGCGAACGCAGCGAATTGAAACATCTTAGTAGCTGTAGGAAGAGAAAACAAACGTGATTCCCCTAGTAGCGGCGAGCGAAGCGGGAGAAGCCTAAACCAGGGAGCATGCTCCTTGGGGTCGTGGGACAGCGAGAT
TRINITY_DN28844_c1_g7_i1	262	gi|406983568|gb|EKE04739.1|	90	9e-13	71.6	hypothetical protein ACD_20C00008G0002 [uncultured bacterium]	AAGAGAAAGAAAAATCGATTCCCTGAGTAGCGGCGAGCGAAACGGGAAGAGCCCAAACCGCAATTTATTGCGGGGTTGTAGGACACCGATAATCACAACCAGTTGAAGTGGAATGGTCTGGGAAGGCCAACCGTAGGGGGTAAGAGTCCCGTATACGACAGATTGGAAGTGAGCGGTGGATCCTGAGTACGGCGGAACACGAGAAATTCCGTCGGAATCTAGGAGGACCATCTCCTAAGGCTAAATACTCCTTGGTAACCGA
TRINITY_DN28855_c3_g2_i2	4595	gi|768432957|ref|XP_011557825.1|	881	2e-157	514	PREDICTED: RNA-directed DNA polymerase from mobile element jockey-like [Plutella xylostella]	CAGTTTAAGTAATTTAAAAGTTAATTATTTAATAGCTAAATTAATAATTTGGTATATTATAATACTGTATTTATAAGTGGACTAAGAAAACAAACTATTCATAGGTAAATTATCCACTGTGAACACGTAACTACCTTATTAGAAATACAATGAAAGGTAATTAAAAACAAAAACAACGAATACAATGTTTATAGTAATAGCGTATGTAAACATTATAGTATTATACTATGATTTATTTTAGTCTGTGTTGAGTCTAATCACATTTTTGAATTTTTATTGCAGAACATTTGACGTTTTAATTATCTAAACTGTGTTTCAAATGAATAAGATCCTGAACCAATTACAATCATTCATTGCCCAGTGTTCATCCCGTGCAGACGTCAGTTACAACATTAGATT…
TRINITY_DN28858_c10_g1_i1	766	no hit					AAATATATGATTACAAATTATAATATATATTAAAATTAAGTAAATCTTTACTGATTTTTTAATTACCTAAACTGATACTTCAATACTTTTGTGTAATATTTATATATAGCCGCAGGGCTTGAAACTGTTACTAAATTAATCGTTTAGTGAACGCGGTGACCGAAAAACAATTTTGGATACCAGTTACCGTTTTTATACCAGTCCTATTATTAGCAGTAACCAATTACCAGTACTATATTTAAATGTACAGGTTACTGATTAAGTGATAACCACTTCCAAATAATCTCGGTTATCGATAAGGTGATAGCCAACTGAATACCGATTTTCAAAAAAAAATTGTACTACCTACTCCTTTAGTCCTATCTACCCGTGCGCCCGTGATAAAGGAGACAGACAACG…
TRINITY_DN28876_c0_g1_i1	220	gi|1233721116|gb|OZG60164.1|	53	8e-13	70.1	PG1 protein [Bifidobacterium myosotis]	GTTTGATCCTGGCTCAGGACGAACGCTGGCGGCGGGCTTAACACATGCAAGTCGAACGAGAACCCGGAGCTTGCTCTGGGGGAAAGTGGCGCACGGGTGAGTAACGCGTAGGCAATCTGCCCCCAACTGAGGAATAACCCATCGAAAGGTGGGCTAATACCCCATAACGACGGATGACCGCATGGTCGACCGTTCAAAGTTCAGGCGGTTGGGGACAGAT
TRINITY_DN28883_c2_g9_i1	688	no hit					GTGGCTGACGTTTACGTGCACACTCATGACGACTCGCTTTTGGAAGTAGCCACAGTGTTTTGTATTATCTATATTATTTTATAATTTTATAACAATATTTATATTTTTGTCTTATCTAGATAAAAAATAAAAATACACAGTTTGTCTTGCAGCAACATTTGAAAGAAAGGGAATTGCTGGACAATTATGTCGTGTGAGTGCACGTTAACGTCAGATACTGGGAAATCGGTGAGGTTGTAGGGCGACACCTAGGCAGTATGGTGGGACCAAAAACTGTCGCAAGTAAATTTATTTTACGCACTTGCACCGTCGTCGGGTTACATAATATGGTTTGAGGACAAAGTAGCAAATCGCTTTAACCATGTATCCGGCTTTTATAAATCAATACGTGAATATTCA…
TRINITY_DN28965_c3_g14_i1	270	no hit					TGGAAGTACAATATTAATTAACAATGTATTATTATTATAGATACATAAATCTTAGATATATAAATCATAACATTATAACATATTTTTTTCTGATAAAATACTCATTCATTAGGTTGATTATTAGGTTCATTAGGTTGAACATCAGGTAAGAACCCTGCACAATATCTTTCTGGCGTAAGTGTAACAACTTTTTGAAACCTTTTTATGTACTCTTGTACAATTTGATGCAGATGATGGTATCCTTTGTTATAGTAATTTGAAATGGTTGCT
TRINITY_DN28965_c3_g2_i1	334	no hit					GTATTTTATGATTGACTAACAATTATCATGATAATAATATTGAATATTGAGGGGGGAAAGTTCGCAGAGTAGTCAAGTGCATATCATGACTACCCCGTGCGCACGCTTAAGGGTTGAGGGTGGGAAATCATGTCGCATGTCTGCAAACAGAGGTACTTTCTTATTTCAAACAATCCCGGATTAAGGGGGCAGGGGGGGCCATGGCCCCTGAGCCTCGAAAGTTAGAATTTATTTAGGGGCCTCTAATTTGTCCATTACTTTTTTCGTTATAGGCTATGTAACACTAAATAAATCACCTAAAAAAAATCGATGATTATTTAGCAAGAAAAAAAGC
TRINITY_DN28981_c0_g3_i1	264	gi|1198682085|gb|OUP63279.1|;gi|1198686920|gb|OUP67979.1|	66	2e-22	95.9	hypothetical protein B5F11_20580, partial [Anaerotruncus colihominis]	CGCGGAGAATTTAACGGGGCTAAACCTGGCACCGAAGCTTAGGCAATGTACTTTGTACATTGGGTAGGGGAGCGTTGTATACGCGGTGAAACAGTAGCGTAAGCGGCTGTGGAGTGTATAGAAGTGAGAATGCCGGAATGAGTAGCGCGAATGCAGTGAGAATCTGCATGGCCGAAAGCCTCAGGTTTTTGGAGGAAGGTTCGTCCGCTCCAAGTTAGGCGGGAGCTAAGGTGAGGCCGAAAGGCGTAGCCGATGGACAACAGG
TRINITY_DN29035_c1_g1_i3	280	no hit					ATTTTTTTGATACGTTGTGTCACTCAATATTTTTCAGAACTGACAATCTATTATAGGTACCTACCCAGTACCCACCTACCACCCCTTTTAGCTGTGAGACGATTATCTCACAAAAATTCTCTCGCGCCGCGACTGCTATAGTTCTCCTATATTGTACAGGTACCTACTAAATATTTTTGATTAGACAAATTTTTGTATCCAGTAACTATACTGACCAAATTATAATATATTTTTAAAGGTCATAATGTTCATTGCACTTAAATACTTGAATTTGTATGCG
TRINITY_DN29058_c6_g3_i1	3042	gi|1028705139|ref|XP_016659646.1|	234	2e-75	265	PREDICTED: uncharacterized protein LOC107883669 [Acyrthosiphon pisum]	ATGTTGCAGTGGATTCACCTTATGAAACTGGTAGGTAGTTCAGATGATAGCAGATTTTCAGATGAAAACTTACCAAAAATTGAATTCGTTTTTACGTTTTCAATTGAAGAGTGGAACGAAATAAAGCCGCAAGAGGTAGTTTATCAGTTAAACGATAAAAATCGGCCAAAACAAAATTTTAAAACCAAATTTGCGTTACCGAAAAATATGTGGACTCCTGTATTAGCGGAACACTTCTGGATACATAATACACAATTATCGTGTTGTTTGTCATTCAGAAGAGCTGACGTACGTCCAAACGGTGTTAATTTTATAACTGTTGTTGGAAGATGTAATGTGTGTAATTCACATTTTAAGGGCATAGTGGAGAAGAAGCCACTTGAGAATGCAAGAGTTTTG…
TRINITY_DN29069_c2_g2_i4	203	gi|409228822|gb|EKN21706.1|;gi|409232454|gb|EKN25302.1|	66	1e-26	106	hypothetical protein HMPREF1075_02341, partial [Parabacteroides distasonis CL03T12C09]	GTTTTTGTTAAACAGTTGCCTGGACCGATTCTCTGCGCCTCAAGTCACCCTGAGGACCCTTTATCCCGAAGTTACAGGGTCAGTTTGCCTAGTTCCTTAACCGTGAATCACTCGAGCGCCTTAGTATTTTCAACCCGACCACGTGTGTCCGTTTCGAGTACGGGTGCTTTGAAGATATGTTTAGCAGGTTTTCTTGGGAGAGA
TRINITY_DN29096_c8_g1_i1	427	no hit					GTCTGGAATGATACAACTTGTATAAAAACGAATTAATTAAAAAAAAAACCTACAATGTATTATATTAGTAATTTTAAATATATATACAGAGTGATTCACTAAGGATGTTCACCCCTGTGTTTCCCATTAATAATACATTTATTCAAATTCTGATTTCTGGAATATTAAAGTGTGCAAATTAAGTACCATATTTTCAAATAATTAGATTTATTACACCATTAAGAGTGTCCTCTGGCAATATAAACTTCTTTTTCTCTAACAAGAATCTCTCATCTGTCTAAACCAAAATTTGAAAGGACAGTTTTTGATTATTGGATGATTTGGCTTAAAACAATGATCTCAAACTCAAATTGCCAGTGGGTCATATATTTATATATCAAAGGTTCGCAGGAAAAACAT…
TRINITY_DN29119_c3_g2_i2	383	no hit					TTTTCCACCATTGTATTCATATTATTGCCAGTATTTGTTAAAAAGGCCTCTATATCCTCTCTTTCCTCTGGAATAAAATAAGCACTGTAGTTATTGATCAAAGACTTAATATAATATTGTTTTTCTTGGTTATTGCCATTGCAGTTCCTACTCTATTTTTTGTTGCATCTACATATGTTTTCTTATGTGTTGGTAGGTTAAAAATTAGAGAAGTTCCCGACCCTTTTTAAAAACGACCTTAAGTGTATTTTCTCTTTGGCAAGTATTATAGTTCTTTAAATGTCGTTTTTAGATTAATAATTTACAATGAATGTTGAAATATACAATTAATATTAGTAGTCAGCCTTGACATGTGTGTATAATTTAGTATGTAGTTATACGAT
TRINITY_DN29214_c4_g1_i1	209	no hit					TCCAACTTAACCATGTATTGGGGACCTTAGCTGCTATTCTGGGTATTTCCCTCTCGGCCACGGACCTTAGCGCCCGCAGCCTCACTGCTGCATAGCATTTATGAGCATTCGGAGTTTGTCAGGGTTTGGTAGGCGGTGAAGCCCCCTAGCCCAATCAGCGCTCTACCTCCAGTACACTCCTCGCGACGCTGTACCTAAATACATTTCGG
TRINITY_DN29214_c6_g1_i1	210	no hit					GGGGAGTCAAAAGAACCTGAAACCGCATGTCTACAAGCAGTCCGAGCACTACGGCGCAAGCCAGTGCGAGGGCGTACCTTTTGCATCATGATTCGGCGACTTAATATACGTAGCGAGGCTAAGCCGTTAGGTGGAGCCGGAGCGAAAGCGAGTCCGAAAGGGCGGCGAGTGGCGTTCAGTAGACCCGAAACCAGGTCATCTTACCATGAG
TRINITY_DN29228_c3_g1_i1	628	gi|985396826|ref|XP_015365927.1|	101	5e-38	151	PREDICTED: uncharacterized protein LOC107163168, partial [Diuraphis noxia]	GCCAGGGGGTAATGGGTGTTTTTTCGGTTAGGTTAGGTGGCGCCGATAATTAGTTAGGCTGCCCCTGCAGATGAAGTCACGCCTATGATTTTATACAGTGGTTGTACGCTCACACAGGTGAGGCCGGGAGGGGGGCGTGATAATCTCCGCATGGCTTTTATTATTATATAAAAACTTGAAAATGTTGTTATATAAGTATATAACACTATAATCTATATTATATTATATTATAACATTGAAGTACAAATATCACTGTTTAGTTAGTGCTAATACCCTATACCAATTTGAATTTCTGTTCTCTTAAAAGACCTTAACGTCATCGATATGGTTTTAGACGACTCAAGCCAAAGGGTTCTTGCGGATCTCAAAAAAAAGCGCGGTGTAGTAAAGGCAGCATTA…
TRINITY_DN29238_c6_g2_i1	566	no hit					TGCAACGCCCTTAATAATTAATTTAAAAATTAACTTACAGAACAAATATAAATTGTTTTATTTGCCAAAATTGTAGCTTTAATATAATATAAATAAATATGGATGATAAATAAAAAGAGAATAATATGACAAATAATTGCATAATATTGAAACTGATTGAAATAATACAAACGAGACCTTAACCTATGTTGGTAATAATACGGTCACACCCGACCACGGTAAATACAATATAATAATAAATAGATCACAAGCGATCGTTATAATAATAATTTAACTAATAATATAATTCAAACGAACTAATACACATATTCAATAACGAATAATAATCATATTATGGAGAATGAATGATAGTACGACTTGATAACGTGTACTGTGTAGCGCCGTGTATGTCGTGGCGGA…
TRINITY_DN29274_c4_g4_i3	352	no hit					CTCAATGGTGTCAATATGGAAGTATGTCACTGACTATAAATTAATTTCACATGTAAATGTTAGGATTTGGCAAAATATTGGAACTAATTTTATCTCAGTACAGTAAAAATGTAGAATATCATAATATACCAATAAAATAAGCTACAAATATTTGTAGCGTTATTACGTAGCGTTCAGGGGATTCGATACCGTGATTTTCTGTTTTCGTCTAACACATATGGAAGACATAGTATTTTAGACGTGTTTTTTGCCAAAGATACCAATTGATCTAATGAAGCAATAAGAATTCTGAAAACCGATTTGAATTCGTCATCAAGTCCACCCGAAATCGACTTTCCCACATTTTTTGATT
TRINITY_DN29311_c3_g4_i3	409	no hit					GGATTATAACAGATTAGAAGATGATAAAGGAGATCACCAAAAAATAGATAGCACAGGAAAGACATTAAATAATGATGATTGTTATAAATTAATAGACATTTATACAAATATGATGAGATTAATCCATAAAGATCTGATAATAGACGAAGTTAAAAGTGAATTAGGAATAATTTATTTAAATATGAAAAAATTAGAAAACATTTATAAAGAAAGAAGTGAATTAGGAAAGAAGATGGGTGAATTAGGAAATAAGATGGAACCCTCAGAAGAAATAAACGTTGTTAGCAAAAAAATAAAAACTGTTACGACGAAATTCGAGACTGATTTCAAAAATTATTTGCAAGAAAAATTAATCCATAAAGATCTGATAATAGACGAAGTTAAAAGTGAATTAGGAAT…
TRINITY_DN29362_c7_g1_i1	261	no hit					TCACCATCTCCTGTAAGTCGGGTACACGCAACAGACGCGTACAAGCAACGAGTACAAAAAAAAAATGAGTACGGATTACCGACAGAGCCCGCACGCCAGTACGCCACCGGCAACTCGTCAGCTGCGTCCGTGGTCAAGCGTGTTCGCAGCATGATCGCTTGAAAGGAATGACACTGGGTGGCCCACAGATATAGATAATAAACTAGATTGCTAAGTAGTGATATGATGTGAAGTTATTATCCGCTATTTTGAGTAGGTCAA
TRINITY_DN29388_c1_g1_i1	294	no hit					TATGCTTCGATTACCTACGCTTAACCAGCTGATAACAGATTTTATTACCGGCCGAATTCGGCCGGTTAGGAGTCGGTTAGATTTAACGGGAGATGGTAATACTGCAGGCCCTAAAACGATTAGACTGATTGATCTAAAATTTATATAAATAGAATTCTTGAGACCTAGAAAGTGTTAATAGCATATTGGTAACCCCTATATTATATAGGATAGCGTTTTCAATGTTTTTAATCGTTTTTTATTTAACTCGATATATGATGTATTAAATATTAAAATCATTATTGGGCTGGACAG
TRINITY_DN29410_c4_g1_i1	381	no hit					GTCGTTATGAGAATGTGTTGGTCAGTGGCACGATCACCCACCACTGGGTAGCATTCAAATATCACTGTGTGGCAATAGTGCCACGTATTTTGTATGTTAAAATATGCTCTGTTACACTGTCTTATATTTCTGGCCGAGCCTGGAACAATTATGGTGATATACTGCCCAAACACTTCGACAGTGCTTTAATTTTTTTTTAACACACTGACATACAATCATTCATTTGTAAACGAATTGTGTTATTGACATCGATAACAATAAATAACAAATTTGAATAAATATTGATAACTGCATAACTTCAAAAGTAAGCAGCCACTTCATAACGACCACCCAAATGACTTGCAAATTTTAAGTTGCGACTTGCAAATACTTGCAAATTAA
TRINITY_DN29421_c0_g1_i1	280	gi|1471680644|gb|RHK59853.1|	53	4e-11	66.6	hypothetical protein DW053_09080 [Veillonella sp. AF42-16]	CGCTTGGGCTTCTCTTCTGTCGCCGGCCCCGGCTCCAACCGCAGGGGTCTTCACCAGTTCCGGCCATCCTTTTCCCGAAGTTACGGATGCAATTTGCAGAGTTCCTTAACGAGGGTTTTCCCGCGCACCTTAGGATCCTCTCCCTGCCTGCCTGTGTCGGTTTCGGTACGGGCGCAGTTCGTCTCGCTAGAAGCTTTTCTCGGCAGTGTGGTCCGCTTGGCTTCGGCTCACCCAAGGGTTTGCCTCCCTGTCACGTCTCGGCTTTTACAAGGGGGATTTG
TRINITY_DN29421_c3_g1_i1	294	no hit					ATTCTAGCAGCGGTGAAGGTATCCTGTCAGGGGTGCTGGAGCGGCTAGAAAAGCAAATGTAGGCATGAGTAACGATAAGGCGGGTGAGAAACCCGCCCCCCGATAGACTAAGGTTTCCTGCTAACGCTAATCGGAGCAGGGTTAGTCGGGACCTAAGGCTACGCCGAGAGGCTACGTCGATGGACAGCTGGTTGATATTCCAGCACTTATTGAGTGGAGTGATGCGGTGACGCAGAAGTGAAAGAGACGCGGGCGAACGGAAGTGCCCGTTGAAGCGCTTAGGTATTGGAAGAG
TRINITY_DN29421_c4_g3_i1	255	gi|167593138|gb|ABZ84886.1|	45	2e-18	72.8	hypothetical protein HM1_3126 [Heliobacterium modesticaldum Ice1]	GAACCGAAGCTGCGGCTGCATACGAAAGTATGCGGGGTAGGGGAGCGTACCATGCGCGGCGAAGCCGTACCGGAAGGAGCGGTGGAGCGCATGGCAGTGAGAATGCCGGTATGAGTAGCGAAAAGGCCAGCAAGAATCTGGCCCACCGAAAGCCTGAGGTTTCCTGGGCAACGCTCGTCGTCCCAGGGTCAGTCGGGACCTAAGCCGAGGCCGCAAGGCGTAGGCGATGGATAACAGGTTGATATTCCTGTACTA
TRINITY_DN29444_c13_g1_i1	547	no hit					CGGAAATTTTGGTATCGATAATCGTATTATTTTTGTTGCAGGTTAACTATTGAATATTGATAAAACCAAACAAAAATCACAGTAGTGAACTAACTAGACAACATTTTTAATTGATGGGCTTATTTTAAACTTTTCGAGGGCTTCTTCTGAGTTCTGATATCTATATTTTCTATATTATCTATGGTACCTAAGTTGAATTAAAATATGTTATTTGTTATTTCCAGATTAAGTTGTGTTGTCTTTAGTATGTTTTATCGGTAAAAATTTTCCGGGCCGAGTTTACAATTGAAAAGGTAATCGCGGGCTGAATTTACATTTGCCCTGTTTCACTGTACAATAGGTACCAAGTGGATCACTGTAATAAATTGAGGTGTTAAATTTGAATTTAATGATATATCG…
TRINITY_DN29466_c5_g5_i3	236	no hit					CTGTGCTATCTATTTTTTGGTGATCTCCTTTATCATCTTCTAATCTGTTATAATCCTCTTGTTTTAATGTCTCTCCTGTGCTATCTATTTTTTCGTAATCTCCTTTATCATCTTTGAATCCAATTGTTTTAAATATATCTCGACAATACCCTTTTAATGTTTTTAAGTCATCAGTTGAAGTAGCTGGCATAACCCAAATTGAAATTACTAGAATTGTAAGCGTAATTAAACTATCC
TRINITY_DN29466_c5_g5_i6	469	no hit					ATTCTTCATCAATACATTCTTATAACTTTTTTGATCTTCCAAATAATTTTTGAAATCAGTCTCGAATTTCATCGTAACAGATTTTATTTTTTCGTCATCCAGTTTAGAAACGTCAGTATCGTCAATTAATTCTAATTTACAATTTTTCTTCTCTTTAGAAATTGTAAATTTACTCATTTTTTTATAAATGTCTCCTAATTTGTTATAATCCTCTTGTTTTAATGTCTTTCCTGTGCTATCTATTTTTTCGTGATCTCCTTTAACATCTTCTAATCTGTTATAATCCTCATTATTTAATGTCTCTCCTGCAGTGTTTTTTAATTTTTCGAAATCTCCACTATTATCCTTGAATCCAATTGTTTTAAATATATCTCGACAATGCTCTTTTAATTCTTTTAA…
TRINITY_DN29485_c2_g7_i1	741	no hit					ATTGGTTTTATTCTTTTTTGCATTAAATGTGCAATATCTTTCTAATGACTTATCAATTTTCACAAATTTTTGTAAAATAATGACAGAAAGGTAATCAATTGATTTTGATGATATGTAAAATTATAAGATTCAAGCATTTAAAATATAATCTAAACTAGTTATTTATGATTGTGTGTTTTACAATTTTAATACTCTTGGTACATTTGATACCAAACTGTACTCTGTCAAGTGAAAGAACATACACCTGCCTAACAAAAATTTGGTTCTTCTGTGCACATCCCCGTAACACTCTGCCTGAAGGAACCGGTCTCTATGACAGGGTTATACGCAGGAATGAGCAGAATTGGTGTGTTATCTTGCTGGCCACACTATACTAATCTAAATACCTACCTAACATAT…
TRINITY_DN29486_c1_g1_i1	246	no hit					GTTGATTATAAAAAATATATATATTAAAATTTTTTTTGTTTTTTAACAACTAGAAACTATGTAAAAAAACTGTTTTCAAAATCATTAATACTTTTTGAAATAATAAGTGTGCATTCTTAAAATAGATTAATGTTGATGGATGTCTGTTGGGATTTGTGACTCGATGAAGACTTCTGTCCTAGTAAATGTATGATAAATACATAGTGATAACCTAATAATATCATGCCCTAAAGAAAAATAATCTAG
TRINITY_DN29510_c1_g2_i1	952	no hit					GTTTGCTAACTAACGAGACTATAACCTATATATATATAATATGTTATGCTGCATATGAAACGTTTGTTTCTATAAACCGGTCGGTGCAACGATCTGTATAATAATATGCGCATTAAATGATAATAATACATTTTATTTAATTTACTATAAATCGTTGGTTTTTATAAAAAAGGCAATATAATTGTAAATTTTAAAAATTGAATTCGTACGACACCTTAGCTGTAACTAATTTGACAATAATATATGATCCAGTGATTTTCTATGAAATCCAGAAGAAACTATATCTTTGGACAATTCTCGAAATTTCTAAAATATATATTTGCATTATCTGCATAAATGTACAGGGTTATTCATCAATCCTCAAGCATGCTGAGTACTCACCACAATTTTATACTCTTA…
TRINITY_DN29540_c1_g2_i1	582	no hit					CTCTATCAGATACATGATGTAAAATTAATTTTTTTTAAGTGTGTATTATACATAAGTATATAGAAATATTGTGAAGCATATAAAATATGATTAATTTAACAACACATACATTAAATAGCTGTACTGAATGAATATACTATGTTCAATAAGTTTATACAGCCAAGTCTTGATAACCCAATTTGTTTACCGCTTGAAGTATGTAACAGGTGTCCCAGGAGAATTTACCCATTAAGATATCTCCAGAGATAATAAATTTATCATAAATCTTTTTTTTTTTTTTTTATTATTAAGCCCATAGAGACAAGGACTACATATAATTTATTTTTTAACTAAATTATATTTTTTGATAAAAATTATTTTTGGAATACCTAATTGAAGATAGCCATTTTATTGAGTTTT…
TRINITY_DN29548_c2_g5_i1	312	no hit					ATTAATTAAAAAATTTAACATTAAAGAAAAAGTAAAACTAAATTCAAAAAAGTGGCCCGTCGATTGTAGACTTTATGTTAAACTCAAATTTGTTTTCAGAATTCTAATCGCTTCACTAGATTAATTGGTCTGTTGTCAAAAGAACACGTATATAATCCTATGTTGCGTGTGTATTAGACAAAGACGGGAAATTCCGACTGGAACCGCCTTAATAATATATATCCAATGTGTTTGCCACGAGAAGTTACCGGGTGGCGTCAAATGATAGTATAAAGATAATTTGTACATTTCTTGTTTGATTGTGTATGTTAG
TRINITY_DN29562_c6_g3_i1	271	no hit					ATCGGATTTGAATTTGGGTGCTTTTTTGAATATCTTGTTGAATATCTTGTTACTATTAAACAGTGCATTTTTAATTTTTTCTATTTTAGTTTCAGTTTCCTTCTCATTGATTTTATTTTGATAAACTATATTTTGTTTCATAAAAGGCCAACTCTTGTTTTGTAATAAATTTGTAGATACTTTATTGTAGAGCGTCACATCTGCTTGTGAATTTTCATACTTAGTATACGTAGTTATCAAATCATTCAACTTCCAACTGACATTGAAGCTT
TRINITY_DN29585_c1_g1_i1	262	no hit					AATTATATCAAATTGTTTAGAATTGGACCAGCAAAGTACAAGGTTTAAATATTCTTCAGACATTTAGTATGTACTTTCTGGCATCACACAAATAAGTCTTATTTGTGTGATGCTGAAAAGTAAAAACAGTTAGTTCCATATACTGAGCAATGATTATTATCAAACCGTTGGTTTTGTGAATTATATCATATGAACTAAATCATGACCAAATAAACAGGCATGATCGCTAGATTACTGCACGCATATTTTATACATATTATAT
TRINITY_DN29636_c0_g2_i3	564	gi|1177796337|gb|ORC91309.1|	104	1e-32	127	hypothetical protein TM35_000063140 [Trypanosoma theileri]	GGCAGGACTACCCGCCGAACTTAAGCATATTACTCAGCGGAGGAAAAGAAAACAACCGTGATTCCCTCAGTCAGCGGCGAGCGAAGAGGGACCGAACTCGTTGCCGAATCGGGTCTTAAAGGCCTTGAGTTGTGGCAAAAACGCTGCTTTGTGATTGGTGCGGGAATGGCGAAATTCAAGCGCAAAGCAAACCCATTGCTGAATACAACCCTTCATGTGAGTATTGAGCCAAAGAAGGTGTTAGCCCATTGAGCCATGAACCCGAGCATCTCATTAAGTAGTTCCAAGAGAGTAGCACTGTTTGGGAATGCAGTGTCAAGCGGCAGGTATGTGTCTGCCAAAGTTAAATACAGAGTAGGAAGACCGATATCGAACAAGTAGCGTGAGCGAAAGTTTGAA…
TRINITY_DN29636_c0_g3_i1	339	gi|1029179333|gb|OAL43919.1|	53	2e-23	98.2	hypothetical protein IQ07DRAFT_664365, partial [Pyrenochaeta sp. DS3sAY3a]	GCACTTTGGAAAGAGAGTCAAACAGCACGTGAAATTGTTGAAAGGGAAGCGCTTGCAGCCAGACTTGCCTGTAGTTGCTCACCCGGGCTCCTGCCCGGGGCACTCTTCTGTAGGCAGGCCAGCATCAGTCCGGGCGGTCGGAAAATGGCCTCTATCACGTATATTCCCTCGGGAAGACCTTAGGGGAGGCGTAATGCGTCCAGCCTGGACTGAGGTCCGCGCATCTGCTAGGATGCTGGCGTAATGGCTGTAAGCGGCCCGTCTTGAAACACGGACCAAGGAGTCTAACATCTATGCGAGTGTTTGGGTGTCAAGCCCGAGCGCGTAATGAAAGTGAAC
TRINITY_DN29636_c0_g3_i2	353	gi|396475785|ref|XP_003839870.1|;gi|312216440|emb|CBX96391.1|	70	2e-39	140	predicted protein [Leptosphaeria maculans JN3]	GAAAGATGAAATGCACTTTGGAAAGAGAGTCAAACAGCACGTGAAATTGTTGAAAGGGAAGCGCTTGCAGCCAGACTTGCTTACAGTTGCTCATCCGGGTTTCTACCCGGTGCACTCTTCTGTAGGCAGGCCAGCATCAGTTTGGGCGGTAGGATAAAGGTCTCTGTCACGTACCTCCTTTCGGGGAGGCCTTATAGGGGAGACGACATACTACCAGCCTGGACTGAGGTCCGCGCATCTGCTAGGATGCTGGCGTAATGGCTGTAAGCGGCCCGTCTTGTAACACGGACCAAGGAGTCTAACATCTATGCGAGTGTTTGGGTGTCAAGCCCGAGCGCGTAATGAAAGTGAAC
TRINITY_DN29639_c5_g8_i1	396	no hit					ACCTAATTCAATAACGATTAACGAATAACCATAGACTTGACATTTTCATGAAATATTTATGCTATATTAAAAATATTTTGCATTTTTTCAAACTTAAACGAAATTAATTAAAATAAAAATTGCGAATTATTTTGTAAGCATATAGCCCGACAGCTGTCACTACTTAAAATCTTATTCAATGATTTATAATTTAATTCAAATTTAACACATACATTACAGCGATCAATCAATGGCGAGGTACACTTGACACCAACAATACAGCGCTGAGCAGGAGAATGTTGATAGGTACCTAAAAGTCTTGAAAATTTAAGACTATATTCCTCATAAGTTTTTCTTACTGGAATTAAAAAATAAAGTTTGCACCAGCTCACATTTATTTTAGATTCTGGGTTAAAC
TRINITY_DN29645_c1_g1_i1	691	no hit					GGTAGGTACATTTTTATTTACTAAAAAATTGTTAACGATTTCGGAAATATTATTTTCAAAAAATATTATGTCATTACATTACAACATTTTTTAATAAAAAAAATCATATATTTATTTTTTACTGATTGTACCTTTATTATTCTGAAAATTCCAATTTATAAAAATTAGTAGTTATAATATTAGTATATAGTTATCTTATGAAGTTTTGATGAGCGGAGAGATGGCCCGCAGTATCCACTCATTTAAATAATTGTAACTCGTTCGAAATTTGATTTCTATGTTTCAAAACTCGTAGGAAAATATTCTATTTTGGAATACAGTGTTAAAAAAGTATATTGTCATTCAAACATTTATAAAAATACAAACAATAGACTTTTATTGTACCTAGGTACCTATAAT…
TRINITY_DN29654_c5_g3_i1	530	gi|1062842210|ref|XP_017900494.1|	46	1e-11	72.4	PREDICTED: collagen alpha-1(I) chain-like [Capra hircus]	CCGGCACGAGACCGATAGTCAACAAGTACCGTAAGGGAAAGTTGAAAAGAACTTTGAAGAGAGAGTTCAAGAGGGCGTGAAACCGTTAAGAGGTAAACGGGTGGGGTCCGCGCAGTCCGCCCGGAGGATTCAACCCGGCGGCGGGTCCGGCCGTGTCGGCGGCCCGGCGGATCTTTCCCGCCCCCCGTTCCTCCCGACCCCTCCACCCGCCCTCCCTTCCCCCGCCGCCCCTCCTCCTCCTCCCCGGAGGGGGCGGGCTCCGGCGGGTGCGGGGGTGGGCGGGCGGGGCCGGGGGTGGGGTCGGCGGGGGACCGTCCCCCGACCGGCGACCGGCCGCCGCCGGGCGCATTTCCACCGCGGCGGTGCGCCGCGACCGGCTCCGGGACGGCTGGGAAGGCC…
TRINITY_DN29689_c2_g4_i1	201	no hit					AAGTGGAGAACTACGATATAGGCCAGAGGTGAAGAAGATGCGTATCTACTGCGCAAAACTAGTACAACTGTGATGATACCTATATAACAGGGGTGGCCAAATCGCGGCTCGCGTCATAGACTTTTGCGGCTCGCATCTTAACGTAATTAAGAGCTTACTGTGGTACGTAACTGGAGTTCGTAACATGACCTTTTTTTTTTA
TRINITY_DN29740_c6_g3_i1	2115	no hit					CTCCAACGTCAGCCAATGCTAATTTATATTATAATAGAATATAATATACGTACCCGTAACCAAATATTATTTATAGATACTAATTAACATTCAAAACATATATGTTCGACCATTTGCATGAGGTTGTGAGTAATATTGTAGCTGGGGATTTTTATTCCTAGGGTCGGGGATTTTTTTTCCGGGGATTTTTTTTCTGATAACCGTAGATTATAGTATAATTATTTTAGAGTTTTTTTACGAACAATATTGAACAATTAATGTTACCACTTAACCAGCAATATGCTAAATGTTTTTATATATTATATATTTATTACGCTTGTAAAATTATAATATGATACTATCATTAATTGATAAATAATAAATAATAATAATTTGATACCTACCTATCTACAAATTTTT…
TRINITY_DN29744_c0_g2_i1	325	no hit					GGCAAATATAAATTCTATAAGCATATTAGAAACTAATCAAGTCAAAACTCTATCTAGCCAAGATTTGTGTGGATATTAGGAAAAAAAGTCCACGGAAAAAAAGTCTCGGAAAAAAAGTCCCCGGAAAAAAAGTCCTTGGTAATAAAGTCCCATGGAAAAAAAGTACCCGGAAAAAAAGTCCCTAAAAAGAATAATTGAATTTAAAAAATATAAAAATGTATTTATTCAGATTTGTGGTTTACCCATCGTAAATTTAAAATTCCAAAAAAATGTCTTATAATAATAGTATTTAAAAAGTACTTTGTTTAACCATCGCAAACCAATC
TRINITY_DN29744_c0_g6_i1	363	no hit					CTAGAAAATATTTTGAAAAATTATTTCTAGTCTGAAGCATTTGGACTTTGAATTGATGTATTGGGAAAAATATTATGTCTAGCATTCGTGGTGCACCATTCCAATATCATATACGGATCATAAATTAAATAGCAAAAAAAAATTAAAAAATATATGATATTCCTAAACTATTATGTTCCCATTCCCAATTGAACTGCCCTCCGGTCTCGGCTATCTTTTACAATATTTTTTGTGTGCATAACATAGACATATTAATAAATGGACTGATCGTAGAAAGAGAGGTTCGTATACCAACATTGTTAGAAAGAAATAGCATACAACTTAAGACGGTCATAAAAGAACAAATTACATATTATCATGGAG
TRINITY_DN29745_c0_g3_i1	209	gi|508145889|gb|EOT22719.1|	61	5e-16	79.0	hypothetical protein C805_03572, partial [Eubacterium sp. 14-2]	CTACCACCTTTAATAACACGTTCATACGAATGTGTTACGTATGCGGTATTAGCACCCGTTTCCGGATGTTATCCCCCTCTTATGGGCAAGTTCCTCACGTGTTACTCACCCGTTCGCCACTCTTCCTCTCTCTGCAAGCAGAGAGATTCATCGTTCGACTTGCATGTATTAGGCATGCCGCCAGCGTTCGTCCTGAGCCAAGATCAAAC
TRINITY_DN29745_c0_g6_i6	222	gi|697989254|emb|CDZ90521.1|;gi|697989431|emb|CDZ90311.1|	74	6e-28	110	conserved hypothetical protein [Rhodococcus ruber]	CCCGTCGTCGCCTTGGTGAGCCATTACCCCACCAACAAGCTGATAGGCCGCGAGTCCATCCAAAACCGATAAATCTTTCCAACACCCACCATGCGGTAGGCGCTCCTATCCGGTATTAGACCCAGTTTCCCAGGCTTATCCCAGAGTTAAGGGCAGGTTACTCACGTGTTACTCACCCGTTCGCCACTAATCCACCCAGCAAGCTGGGCTTCATCGTTCGAC
TRINITY_DN29745_c1_g1_i1	216	gi|1055908105|gb|AOE11684.1|	56	3e-16	78.2	hypothetical protein [uncultured bacterium]	GCAGGCCTAATACATGCAAGTCGAGCGGCAAGTCGAGGAGTAATCTGAGACCTAGAGCGGCGTACGGGTGCGTAACGCGTATGCAACCTACCTTTTACAGGGGGATAGCCCGGGGAAACTCGGATTAATACCCCATGGTATCATAAGATCGCATGGTTTAATGATTAAAGATTTATCGGTAAAAGATGGGCATGCGTCTGATTAGCTAGATGGTGG
TRINITY_DN29754_c6_g2_i1	542	gi|1037157497|emb|SBT55224.1|	146	3e-40	153	hypothetical protein POVWA2_066920 [Plasmodium ovale wallikeri]	AACCGGAAAATTTCGCCGAAACTGTGCGGTGGCGGCGGCGGCGGCGGCGGCGGGACCGAAACCCCCCCCGAGTGTTACAGCCCCCCCGGCAGCAGCACTCGCCGAATCCCGGGGCCGAGGGAGCGAGACCCGTCGCCGCGCTCTCCCCCCTCCCGGCGCCCACCCCCGCGGGGAATCCCCCGCGAGGGGGGTCTCCCCCGCGGGGGCGCGCCGGCGTCTCCTCGTGGGGGGGCCGGGCCACCCCTCCCACGGCGCGACCGCTCTCCCACCCCTCCTCCCCGCGCCCCCGCCCCGGCGACGGGGGGGGTGCCGCGCGCGGGTCGGGGGGCGGGGCGGACTGTCCCCAGTGCGCCCCGGGCGGGTCGCGCCGTCGGGCCCGGGGGAGGTTCTCTCGGGGCC…
TRINITY_DN29760_c3_g8_i1	451	no hit					AGCATATTAACTTAACTTAACTGAGTTTAAAAAAATCATTAACTTGCCCAGCCTTGTAAAATATGGCGTTATATCGCCATTTAAAATCTAAATATATAAAAATGGAGCCTAATCCTTTGACATGGCATCACTCAAGAATGAATTTATCGATTTGGCTGATTTTTTTCTGTTGTGTTTGTGATTGTCAGGACAAGGTTTTTATAAAAGACAATTTTAGGAAAATTTTCCGGAAAAGTAAGATATCTGGATGTCAATAATACAACAATGGCGCCAACTGTCCAGCAACAAAATAAACAAAATAATAATATATTTTGTTTATTGTAAGGTTACTATTGGTTATGATTGAATATAATTTTAGACCTCTATATTATACTAGCTGATCCCGTGCACTTCGTTGCC…
TRINITY_DN29795_c3_g1_i6	387	no hit					GGATTATAACAGATTAGAAGATGTTAAAGGAGATCACGAAAAAATAGATAGCACAGGAAAGACATTAAAACAAGCTGATTATAAAAAATTAGTAGACATTTATATAAAAATGATAAGTTGTGAATTAGGAAAAAAAATGAAACAATCAAAAGGTGAATTAGGAAAAAAAATGAAACAATCAAAAGAAAAATTAGAAACAATTTATGATAGGATGAAACAATCAGAAGTAATAAACAAAACTAATGAAAATACGAAAATGATAACATTTGTACCTGAAAACGAAGTAACAAAAGAAGATATAAAAGAAATAAAAACTGTTACGACGAAATTCGAGACTGATTTCAAAAAATATTTGCAAGAAAAATCTGAAAACGGTCGAAACAATTC
TRINITY_DN29811_c12_g2_i1	348	gi|641674934|ref|XP_003247106.2|	28	2e-09	65.9	PREDICTED: protein 5NUC, partial [Acyrthosiphon pisum]	CATCCATTATACAGTGACCCACTTCTAACCTACTGTACAGCAGAGCGACATCCACTTACCCACCTTTTTTACATTATAGCGATTCAAATGTATTTGGTATTCCTTAAATGCTTACAATTATTATTCTTTTCTATATATGCTTTGTATTATTTAGTACACAATTTTTTGCCAAACGTTATTGTGTTATATCGGACTTCACGCCCGTTGAATAGATAAAATAAATAAACAATAATAATAATAATAATAATAATAAATATAGTGACCATGACGTCCGGACGGAGCTGGTTGATAAAGTCGACGACGGGCTTCCAGTGGAACAGCGAGTAGTACGGCGTGCCCTGGAACGTG
TRINITY_DN29841_c10_g2_i6	574	no hit					GGCAAAAACTTGAAAATGTCATACAACGTTCCTCATAAGTTTTGTTAGTAACTTAAGAAATTCTCTTCATTCGTATTATATACGAAACTATCATAATATTAGGCAGCTAGTTTCACTAGTCAGATTCTCACTCTTGTTTGCTATATTAACAATGATATTAATGATTGACCCTTAATGCAATTGTTTAGCTTATATATCCAACGACCACTAAAAATAAATCAAAAGACCCAGGTGCAACTAAAACTGGAGTGAAGGCAAGAGCTCCAGCAAAGTCTAAACCTGCAGCAGGTAAACTAGCAACTACAGACGCTGACCCAACGGTAATATTATTATTGAATAAACTGCATTTAATTTTAAACCTTTAGAACGAATATCATTTAATTATAACCCAAACGCATT…
TRINITY_DN29867_c5_g1_i4	275	gi|254281288|ref|NP_001156835.1|;gi|239788998|dbj|BAH71149.1|	92	9e-15	76.6	uncharacterized protein LOC100302485 precursor [Acyrthosiphon pisum]	TCTGTATAGGTCTTGTAGATATTTGTAAAATCAATTTCGCAACAATTTGTGCTAATGCCAATGCCCCCCTCGATGAAATTGCACCTGAAGGAGATCTTCTCAATTACCATGCCAAATTTGCAGCTGTTATGAATTCGATTGATGAAAAAACGAGACTTGGCCATAACATCGTTTCAAATGAAGCAAGAACGGCTGTTAGGAAAAATGTTAAGATTACAATTTTATCATATTTTATGGTGCTAGGTATGTATAAATAGTGTGTATTAATATATAAG
TRINITY_DN29875_c2_g9_i1	548	no hit					CATTTTTTCCATGATTATTTACCTTCTACATAAGTTTATTATTGCCGACATGATAAGGGCTAAACGCGCAGTCCATCTATTTTATGCCTAATATTATGCTCTCTGTATACAGCGGCTCGACAACGGTACGACGGCGATCGACAAATAGTTACCGTCGGTAGGGAACCTTGGAAGGAATATGGTGGTGATGCGCGGAAATGAACGCGTTTTGGTCGCCGCCCAATACCACTCTCTCCTGGAATGGAGTATAAAACTTTATGTGATACGCGTTGTTCACTGTTATTTTCTCAATAATAAATTGTCATCCGAATCACACAACGACAGTATACTTTTTAAATCAAAACTTTCAAACCCGTTGTATATTTGTCATTATTTTTACAATATAATTTCAAATCGTGC…
TRINITY_DN29888_c1_g2_i5	615	no hit					CATGGTTATTCGTTAGCAATCCTAAATGGGCTGAAGTTTTGGGCTCGCATATTTTATGCATTGTGCTGAGAACAAAATATGCGTCCACGTTGCTTGTTCATACTACATGGCAATAAATATATACTTTATATCATCCATACCAAAAAGAGTGGACAAAAAAATTTAGGTACATATTGACTCTTACCTATGCCATATATAATGTAGTGCCCCATTACCGTGTATTGGCGTAACATTAGGGGAAAGGCTTAGCTCAGTTCAACTTCTATGCTGCGTTCACACGAGACATGAATCACGAGAGTGAACCACGCCACACCACCTTCGTTCGTATTTCACGACTGAAAATCAAACATGTTTGATTCTATCACGCTTAGGTCGTGGGGCCAAAAGCGTGGTTCACTC…
TRINITY_DN29927_c2_g1_i14	257	no hit					CAAGTATATATATAAAAATTTTTTTTTTATGTAAGTATTTATTAAATCTAACAACAATGTTTTAATAATCATGGTTTATAACAATATAGTAATGGGTGATCATATTCTGGACACCCGTCATTATTAGTTTTTAAAACGTATTTTTTTAAATTTGGTTTCTCTTCTTCCGGGTTAATATAGCCCCAGCTCTGCCTGTATACATCTTCCCACTTTTCCATATTACACCACTTTCCATCATCGTTGTACACGAGTTTTTC
TRINITY_DN29938_c4_g8_i1	646	no hit					GTACCTTGAGGCTTACCAAAAGCTCCTCTCATTCCAGTCTGGAGCCTGGAAAAAATAGAAAATTACATGGATATTTTACAGACATGGTTTTTTTATTCAATAAAATATTATTAAGTTTTGTACTTTACTCATATTAATGTTTTACAAAAGTTTGGCAATTTTATTTTAAGGCCTATAGTATTTAAATAAATTAATATAGGCAGATTCTCTGGAAGGCTTTATACCATTATATAGATTATTTGGACAAAAGGTTAGGTATTTAATTACCTTATATTTAATACCTATATACCTAGTAGGTACATATTGTTCACTAATTCTCAGTGATTTTAGTAATTTTTTACATTTAAATATACAGATATAATTAATATATCTACAACATTAACTATGTGCTTGAGTTGG…
TRINITY_DN29939_c9_g1_i3	495	no hit					GTGTTACATTCCAATATAATATAATTAGTAAAATATCCACATGAAGCTGAATGTTTATAAGGTGCTTTTTTGTACTACTATTTTTTATTCATTTAAATCCAACACGACTCCAAAAGAACGAGTTAGGCTGAATTGAAAACAAAACGGTCTTACAGCTGTTAAGTATACTGTTTCATTTTGAGCACTATACTCAAAAATAAATTTTTTTATTGGATAAGGGTAATTAGGATTTTCGACAGTCCTCAATGTTTCAATTTTGTTATTTAGATCATTTACCACCGTAAACTCATTGAATTGGTCCTTGAAATGTTTTTTATACACAAGAAAAGCTGCATAACTTTTAAAGCAATTAAGCGTAACAAGTGGTACATTTTGATTGAGTTCAACAGGTTGATTATT…
TRINITY_DN29939_c9_g1_i4	592	no hit					GTGTTACATTCCAATATAATATAATTAGTAAAATATCCACATGAAGCTGAATGTTTATTTGCGTATATATAAGGTACAAGGTGCTTTTTTGTACTACTATTTTTTATTCATTTAAATCCAACACGACTCCAAAAGAACGAGTTAGGCTGAATTGAAAACAAAACGGTCTTACAGCTGTTAAGTATACTGTTTCATTTTGAGCACTATACTCAAAAATAAATTTTTTTATTGGATAAGGGTAATTAGGATTTTCGACAGTCCTCAATGTTTCAATTTTGTTATTTAGATCATTTACCACCGTAAACTCATTGAATTGGTCCTTGAAATGTTTTTTATACACAAGAAAAGCTGCATAACTTTTAAAGCAATTAAAGAAATTAGTTAATATGACATCAAATG…
TRINITY_DN29968_c5_g7_i1	596	no hit					AAATAATAAAAATTTTGTAACCTCGTGGTAACACATAACAACTGTTATTTTGATTAACACGTTTACGACCGCATGTCAATTATTGTTGACACGGGGTATCTTAAAAATAACCGATGTCAACTATAGTTGACATGCGGCTATTGAAGTAAATAGGGTTTCCTGATACGTGATTTTTTTTAACAACCACACAAATTGTATGGTTTTATCATAGATAATATATACAATATACATGGATAGGACATTAGGTGGTTTGGCGTCATAGATATAATATATGCATTGATAGGACATCCATATACCTTAGACACACGGTATACTGTGACCGAAGAGAATATATGTTACCACAATAGTTAACTTGCAGTTATTGTAGTGGTTTATGGTAAAAGTATGTTATAATATAGA…
TRINITY_DN29996_c1_g1_i1	249	no hit					TCTCAAAAAAAAAAAATAAAGACACGAAAGTTATAAAAAATACATTATATTCATGCACTTTTGGAACTACGGCCTGGGTGGCACCTCGAATTACGCATCATGCCATTAATTCGTATAGTCGTCAGGGTAAACAGTACTTTGTACATGTGCGCAAATTATGGGGGCTTGGGGGGTGCTAAGCTCCCCCCAAACTTAGCTGTAGCCCCCCCCACAGTGGCGTATTTAGGGGGGTGGCTCCCTAGGCCAGGG
TRINITY_DN30021_c0_g1_i2	1042	no hit					TATAGTATACTGTATATGCGGTGCGTGCAGCAGCCTCCCCCGCCATGTCACGTGACTCGCATAGCTTATTAACATTATTATTATTATCAATGTTGTTGTTCTGTGATATCACGTCATATCGTCAGCCTAAGCGGAAAAGGGCGTAACTCCATTTTTTTTGGATTTCGAGATTATTTGTGATTAAAATAAAGAAAAAAAGCGCATCGCCGCGTATGATAAAGTAGTAACTGAAACTGTATCATTTTATTCGCCGTGAAATTGATGATTATAAATCATCGTATCAAATTATGGAATTATACGCCGACGAAATGTTTTCCTTTCCTGAAAAATTTGTAATTTTGGACATACGCCCTTTGCGACTTAGGCCGACGATATTATAATAGGTACACAGTATTATGT…
TRINITY_DN30060_c0_g1_i1	453	no hit					TAAACTTCACCAAATCAAGACTTTCTTAGCTCCAAATCCGTATCCCCCCTCATGTACAATACGAGAACAAACAATATGGTCACGTATAAAAATCAGTCAAACATTACTCACGTTCACTTAATGAAAAAAAAACCATGATCTGTTAGGCAAAATCGCTATTAAGATGTCTAGCTGTTCATGGATAAGTGATGTTTTTATTTTATAATCTGCCAATCCCGGGGTCCTAATTATTTCTCCTATACCAATAGCAAAAATTTATAAACAAAAATTTCCTTCGTTATTAATCTCAAAATTCCTGTTTGATAATCTCTCCGGGTAGAACCTACCGGGTCCCAACGTGATTTTAAATCATCCAGGTTAGGTTAGGTTAATTATAACTAATTATTTACTAACGATAAC…
TRINITY_DN30060_c6_g1_i1	339	no hit					GTACCTATACTCATATTGGAAGTTAATTTTTACTGTTTTATTAACAAAACTTAATAAAAAACTTAATTATATATTACAAATTTCAAAGTAATTCATTTAGTGAGGTTCACGTCTGTTACTGGATTGTGAGTATAAGTGTCATTGTGTGATTCTTTACATATGATTTTGTGAGTTGAAACTATGTTGGTTAATCTACCATTTTCTTTTATATATCCTACGATAGGTACACTGTGTTTCCTCCAAATTTAATACCCTACCGGTTTTTTGAAATGATCCTATATCATATTCAAATATTATTTCTTTTGTTTTTAATTTTTCAAACTGTATTGTAAATTCCTG
TRINITY_DN30063_c0_g7_i1	246	gi|1400218569|gb|PYM63749.1|	70	5e-13	70.1	hypothetical protein DMD79_07940 [Candidatus Rokubacteria bacterium]	ATTTAGGTATAGCGTTCCATTTTTTGCTTGCGTGTGGTAGAGCTACTGGTTGGTTGATGGGCCTTGTTGGTTACTGAGATCTGCTAAACTCCGAATGCGCGTTAAGTTGGTGGGGCAGTCAGACAGCGGGGGATAAGCTTCGTTGTCGAGAGGGAAACAGCCCTGATCATCGGTTAAGGTCCCTAAGTGTGTGCTAAGTGGGAAAGGATGTGTAGTTGCGTTGACAGCCAGGAGGTTGGCTTAGAA
TRINITY_DN30097_c12_g10_i1	377	no hit					GCATTCAAATCGAATACAGTAAAATTACACTATCCTGTCCGAGGCCCGAAGGGACGATGGACAAACACCCACCACCGAAATGCCCTGACCTACTTTTTTTATTGTATTTCTTCTATTAAGATAAGCTTGTATAATATTATATATAGCGTTGAATACAGGGTATACAATTAATATTTGGTATAGAAATTGTTTTTTTTGGAAACATGGTCAATATCTCATTTGATGAAAACGAGTATTGATGAAAAAGGGGTAGATACATTTTTAGTGGAAACGGCTAACGGTGGAACAGGGAAATATCAACTTTTGGTGGAAATGTGTTACGCCCAGTTTATAATAAATAAATATTAATACACCAACAAAATAAAACAATATTCAAT
TRINITY_DN30161_c2_g1_i1	473	gi|1021051091|gb|KZN08869.1|	61	1e-09	66.2	hypothetical protein DCAR_001525 [Daucus carota subsp. sativus]	TGAAGTCGTAACAAGGTAGCCGTACTGGTAGGTGCGACTGGATCACCTCCTTTTCAGGGAGAGCTAATGCTTTTTGGGTAATTAGTTGTTACACTGCTTCACACCCCAATAAAGTAATAAAGAAGTAAACTACATCTCATTAAATAGGTAGATAGCCGTTATTTTTCGTTTCTTGACGGTGAAGTTACACCTACCTAGCCCTTGAGCTAGCTCCTGGGAGAGCTCACGCTTTTTGGGTGATTGGGTTTCATACTGTTGCACACCGCTGAAGCGAAGGTGGTCGAGTCAAGGTTAATCGATGGAAGTCTTCTTTCGTTTCACGAGCTCGAGGGCGAAGTGATGACAGTGAGACTAATCTCATGAACTAGCTTATTATCCTAGGTCGGAACAACTTGATAG…
TRINITY_DN30168_c2_g1_i1	358	no hit					GTTTATTTTTTTTAAAGTTACACCAAAAACAAATATGGATGTTATCGAAAACCGTTTTTGCGTAAAAATTCCCGTTTTCTCTTAATTTGTAGGTTGTTTTGTCCGACGCTTTTAAAAACTATTAGGCATTTTAAATTTCGACCTCCCAATTCATCAATTAGATTTACTTTCCAATCGAACAAGATACTGTTGAAGAAAATCGAAGCAGTTTTACTGGCCCTAACCGTGATGACACGCACAAAAAAAAAATAAAAAAAATAACACACACATCATTGTAAAATCAATACATACATCGTTTAACTCAGAATCTAAAAAAAAAAAAATATATAAGAATATAATTTTAATTATTAGCTTATCA
TRINITY_DN30200_c6_g4_i5	1008	no hit					TCTGGCTTTTGGTACTGAGTGAATTTGTCTTCCACTTTTTGGGAGTTTTGTAGCACATGTAAGTTGAACATTTTTTTATCACAAAATATAGTGACGTGACGCGCATATGTACTTTACTGGGGTTCAAGAATCTTAGCCGTCGTTTATCTTAAATTACATAAAGTGGAACTTTAGTTCGGGGAACTCGCACACACTAATGATCAGTCACTACACACACATATATATATAGTACAAAGGTTTGGCTGTAGTGATGAAAGTGTTGAACTCGATGAAGGTCAAGTTATTGTATAACCGCATAAGTCATAAGTTATGAGAACTAGTTATTGTACTCTTCATTCAGTTGTAATTAAGGTCAGTTGCAACTAAGGTCTAAGACTAATTAATTAGCCTTAGACCTTA…
TRINITY_DN30214_c1_g3_i2	306	gi|239799281|dbj|BAH70569.1|	62	4e-12	69.7	ACYPI001099 [Acyrthosiphon pisum]	TGTTGGTCCCTAAAAATCATGTTCAAACATATTATTGTGTTATCTTTATGTTTTATGGCTTATATTGTTGGAAATATAGATGCAAAAACACCAGAGGAACGTTTAGAAGAATTTAAAAGATTAGTCGAATGCTATGAGCAAGCGTATACAAATGGACTTGTAACCGCAAAGGATGCTAATCTAGTGACATTTGATGTCATATTAACTAATTTCTATAAAAATAATAATTATAATAATAATAATCAACCTGTTGAACTCAATCAAAATGTACCACTTGTTACGCAGCAAGCGTATACAAATGGACTT
TRINITY_DN30256_c4_g4_i1	500	gi|1028719890|ref|XP_016662973.1|	89	1e-16	58.2	PREDICTED: uncharacterized protein LOC100573495 [Acyrthosiphon pisum]	AGTATTTAACGCTTACTTTTATAGTTATTTCGGTTTGGAATATGTCTGCAGCTACAGTTCAAAATGATTATGAAGCATACGAACTCTGTTTAACTCTTGTATATGCTTGTAAAGCTGATGCCGACAATTCAAATGAAACATTAAGCTATATTAATGCATTTATAGGAAAAATTAGATATACAGGTCCCCCACGATAAGATTGGCACATTTTTAAAAAGTATAATTGACAATATTCAAAATAAGGCCGAATATCATGACGTTTTAAAAAATACTATTGCTCATATTGCTGAAAAAACGAATCTTGGCGGTAACATCCAAACAGATGAAGCAAGAATGGCTGTTAGGAAAAATGTTGATGACGCACTTCAAACATATTATACTGACTCGATAAATTCCAAT…
TRINITY_DN30257_c7_g2_i3	746	gi|254039685|ref|NP_001156817.1|;gi|239788195|dbj|BAH70788.1|	241	1e-42	157	uncharacterized protein LOC100302481 precursor [Acyrthosiphon pisum]	GTTCAACGTTCACATTATTTTATTTTATATTCTTATATAAAATCAAAATGATTTTTTTCAAGCAATATTTAATAACGCTTACATTTATAGTAATTGCAGTTTGGGTAATGCCTGCAAATACTTCAAGAAAAGAATTATCCACTCTCTGTACTGTACTTTACGAAGTTGGTGGCATGTCATACCGATATAATGATGCTTCTGACAAAACTATTGACGGATTATTAAGAGATATCGGTGATCGTATGCTTAAAATTGCAAAACTAAGAGATCAAGTTGAAAAAAAAGAAACAGTACAAAATGATTTGGAAAATAAAGCTATGGAAACTATGGAAAGATTATTAAGAGATATTTTAGAAAAAATCTGTGATCGTGCAAAACAATACCCATTACAATATTTGT…
TRINITY_DN30257_c7_g4_i9	618	gi|254039685|ref|NP_001156817.1|;gi|239788195|dbj|BAH70788.1|	192	1e-116	344	uncharacterized protein LOC100302481 precursor [Acyrthosiphon pisum]	GTTCACATTATTTTATATTATATTCTTATATAAAATTAAAATGATTTTTTTCAAGCAATATTTAATAATGCTTACATTTATAATAATTGCAGTTTGGGTAATGCCTGCAAATACTTCAAGTGAAGAATTATCCACTCTCTGTACTGCACTTTACGAAGCTGGTCGTTTATCAGACAGTTATAAAGATGTTTCTATGGAAAAATTCAAAGAAGTTATGGAAAAGATAAAATTAAATATCGGTGGTCGTATGCGTGAAATTGCAAAAATAACTGATCAAGTTAAATTGGTTCCATTTGGACAAGCAAGAAAAGCTATGGAAAAAAAACAAGCTATGGAAACTGAAATTAAAAAAAAAACTGATCAAGCTAAAGAAAAAGCTGTTGGTCCTAATATGAATGC…
TRINITY_DN30258_c4_g3_i1	461	no hit					CAATGGTAAAGTGTAAATAAAACAAATAGTAAAAAAAAATTACAAAAATTTTAATTAGGTACTAGCTATAAACATTGAAAAAAATTATAACATAATTTGTGATAATGTGGTGGTACTAAGGTAATCAAGAGACGCCTGTGGGATAAATTTCACAACGATGATTGCAAGTTGAGTCATCAAATATCATTTAACACTAAATTTATTGACTACCTATAAGTCAGAAGCATGTCTTGTACAAGCATTTTGATGGTACTATCAAACCCTGTACACCCAGAACAAGAACACATGGACAGAGTCTTCAACATCTATTCATATATAATTTTTGAATGATTGGAAACAAATGACACAGCAGATATTCAATGATAGATAAAAAATTAATTAAGAGGACTCTATACCCGC…
TRINITY_DN30271_c0_g1_i1	877	no hit					CTTTTTGTTATTGGTGCATATTAACTTAACTTAACTGAGTTAAAAAAAAATCATTAACTTGCCCAGCCTTGGAAAATTTTCAAGTGAGTTCCTATGAATTACACAAAAATAATAAAATCGTTGTCTATGAGAATTTATTAAGTTACGGGAGAATATGCAACATCAAACGCTCATAAAAGTGTAATTTGACTTTCTGGTAAACTTTTTTTTTTTCGTTAAATGTCGAAAAACTTGAGGGAAATCTTATGTATCATGAATATAATTTTTTGTAAGTATTATGTGGTAAATTCAATTTAATAATATTCATTAAAGAACCTTACAAAATATAAAATATCTCACCAAATATCACAGAGTTAACCGCCAACAATGAAAAATTTTGGTTCTTTTTTGTCCTTTATA…
TRINITY_DN30279_c5_g1_i13	4047	gi|861632698|gb|KMQ90711.1|	181	2e-26	110	nucleic-acid-binding protein from transposon x-element [Lasius niger]	TATCGTGTACACAGACACAAAAATAAAAAAAATAAAAAAAAAACACACATCATTGTAAAATCAATACATTCATCGTTCCACTCAGAATCTAAAAATGTATCTAGATGAATTTATTTAGATTAGTAAAAAAATGATCTAAGATGAACGTTTAGATACCTTGTAACTATTTATCTAGATAAGATAAAAGATGAACAAATAATTATCTATATATTCATCTAGATAAATTTATTTAGATAAGTCCGAACACTGTTCTTATGTAACCAATTAATCTACATATCATCATCAACAGGGCAACATCAGGGCTCTGCCAATATATGTTCAAAACATCATCAACTACTCCTCTTTTGAAAATATTAGTACAAATCACTGGTCCTAACGGGTTCTATTGTAAGTCTACGT…
TRINITY_DN30282_c2_g3_i1	466	no hit					TATTGTGCTTTTTTTGATAATTGACAATTATATTTAAATATTGGGAAAGAATTAAATATATTAGATATAATGTTAGCATCTTCTAAATGTTTGATACCTTCCCTGATTATAACTATTTAATTCAGTTATTTAAGAGTTTTGACTCAGAAAGAATAGCTAGGTAATTTAGATCGAGATGTCTAGCATGGCTGCCTTAGGCTGTTTTGAGAAAAGAACGCGCTGCATGGTCCCGTCTAGGGTTGCGGACTAAAGTCGGTATGAGAAGAAGCGATTGGTCCCAACCTGGGGCGTCATTTCAACTTTTTTTTTTGTTATTGCCAAAATGTTTGCAGGTCATTCAAATTTTTACCAGGCCACATAGAAAACATTTTTTTTTCTTGGTGGGTGGTGGGGTAAAGT…
TRINITY_DN30319_c7_g1_i1	221	gi|1028717931|ref|XP_016662422.1|	46	3e-10	63.5	PREDICTED: uncharacterized protein LOC103310258 [Acyrthosiphon pisum]	GGCTATGATTGTTGTGGTGATTAATTCTAAATCTGGTAACATTTGCCACTGAGATTTCCGAGGCGGCTGCAGCAGTGTCCGGTGATATTATCGGCTTTACGGCCTTCCACATCGTTTTCACGATTCCTTCGGTGGCTTCAGTTGTTTCATTGGCTCGACCCTAAAATGTTTTGAGCGCAATTGGTATATCGACCTTTAAATGTTTAGAGCGCAATTGGTAT
TRINITY_DN30324_c2_g2_i1	987	no hit					CACGTTACAGAATATTGACTTACTTTGTTGACTCTGTCAGTCCATATATTGTATTGTATTTTACTTTCTGCCATGATTGTTAACTTTAAAAATCAAAATTCAGTACATAGAAGAATCAAATTGTCATTCAGTAGGTAGTATGATGATATGGAACCGTGGTTCCATCACAAATAATTTAACGCGTGAATAGATAGATATTAATGATATAGGTTTTATTACTGGTTTTAACTTTAACTAATTGTACAATAAATATAAAATGTTTTTCTTAAACATACGTTATGTATACTGCTCTGTTTTAATATGACTGACTAACCTCCTCCCTATGTATCAGCCGGCGGCTCAACCGGACGCCAGATCGCCTAGTCAGCGGATTCCTGTCGACGAGCCGTCAATCAACAC…
TRINITY_DN30324_c3_g5_i1	589	no hit					ATAAAACGGAGTGCCCATTTAGGTGGCGCACTCTCGTTGCTCGTTCCCAACCGGTCCGCCATACCACCACCATGCGTTCTCGCCTACCGCGTAACCGGCAACCGCCGCGGAACCACAACAACACCCGCTCCGACACACTCTAGATAGCGTGGATGCACCACATATTCTCCGACGGTCTGCCGCCCCCGACTAGAAATTCGATAACACAAAAACCCTACAACTTAAAACCAACATTTTGGTATATTCAGAACCCCCAGATTCTGAACTATAAGAACATATTTTTGAATGTGTTCTAATATGCATTTAAACACCATCAATAGCAAAGGGCACAAAACAAAATCCACACACCACAATCTGGCATACAAAAGCATAAGTATAGGCCGTGGACACAGCCTAGAG…
TRINITY_DN30334_c3_g3_i3	3040	no hit					GACAAACCGTCTCCACTCAGAATCGTTTTTCTTATACAGTGATATTATATCATTGAATTCAAATTTAATACCATCCATTATACAGTGACCTACTTCTAGCCTACTGTACAGCAGAGCGACATCCACTAACCCACCTTTTTTTGCATGATTTTGCAGCAACTTTTAATTGTAACTCATTTTTCAACCTTTTTTTTTTCTGCTCCACCCTTGAATACTTTTTTAGTAACATTTTTTTTTAAACAAGGGTCCATACTGAATTTTATTTATTTGTATATTTAAAGATTATCGTTCACAGACTCACAGTTATTTATTTACAAAAACAAAATACAAATAAAATGCGTAACAAAATAATTTGTTAATAGACAGTAAAGTAAACTGAGAATAAGTGTATAAGTATAA…
TRINITY_DN30336_c4_g4_i5	4310	gi|641660020|ref|XP_008181339.1|	62	8e-31	137		TAAAAAATATATATAATACACCTAATTAAATAAATAAGTAACGACATAACAATAAATAATAGCATTAATATAGGTACTAAATAATGTTGTCAATTAAATAATTAGTAATAGTTCGTTAAAATGAAAATCCAAAAGGACCATCATATAAACTCTGCACCAGCTAAAACAAATACATAGGTACGTAAAATATTGTTTAAAAAAGTTATTTACGTTTGTATAGTGAACGGCAAAACTGGCCATACGAGGCAATAACGTTTTCAAAATCATTAATTTAATATTTCTTGAATTCTTGATTATTAGCTTTCTTCAACATGTTTTCATTTTTTTTAAATACAAAGCACTTCATTATTATTAAGTACTTCACGAAACATATTAGGTACAATACCAGCTTTACAAACA…
TRINITY_DN30351_c3_g1_i1	214	gi|775235933|dbj|GAN69566.1|;gi|775253201|dbj|GAN61743.1|	39	5e-10	61.6	hypothetical protein Abol_046_003 [Acetobacter orleanensis JCM 7639]	CTCCGCGAAATCTATTGAGGTAGATCGTCCGCCGATCACCGCCGGAGGTAGAGCACCGGAAGGGCTAGGGGGGCCCAAAGCCCTACCAAACCCTACCGAACTCCGAATGCCGGGGAGTGCAGGGCGGCAGACAGACGGCGGGTGCTAAGGTCCGTCGTCGAGAGGGAAACAGCCCACACCGCCGGCTAAGGCCCCCAAATGATGGCTAAGTGGG
TRINITY_DN30361_c3_g1_i2	301	gi|1028706835|ref|XP_016659801.1|	65	8e-27	107	PREDICTED: uncharacterized protein LOC107883720 [Acyrthosiphon pisum]	TTCTTTTGTCTTTAATCTCAGCCAGTTTTTTGAATATCTCTTCAACTGAAGCCAACATTCCGACTTTTAATTGTTTAGAGTCTTGTTGAAATAGTTCTTCGTCTATAATTCCATTTTCGTCTGTATAAAGTTCGCTTTTTAACTTTTGAACTTTTTCACGAGCTTGCTGTCTTTGTAATTTACCGTCCATTAACATTTTTTCGAGTTTTGCATCAATTACCGAATCAGCCGAATCAGCATTCATTGCATCCGAACGAGCAAGAACGGCTTTTTCTTCATTTTTTTCTACACCTTTATCATC
TRINITY_DN30362_c1_g3_i2	7070	gi|985422553|ref|XP_015376725.1|	594	0.0	596	PREDICTED: uncharacterized protein LOC107171006 [Diuraphis noxia]	CTAAAAGGAAGGAAATGAAGATGGAGTTGGTGTCATGTGAGAGGAGGTTACAAAAATTGATTAATAAGTGTACGTTCAAGCACTGTACAACCTACAACGAGAACCTGAACGCTGTCGCTTTGGAGAACAAAATTATAAAATTTAACAAACCTATATACATATTAACCTATATACATATACCGTTGATGCTCTAGCTGGTATTAATAATTGGCCGGTACCATACCGACTGTAGTTCGTAAAGTCGAACATGTCCATCGCGGCCCGCAGCTGGTACCTCACGGAGGTATTCGCTGACTAGTCTTAATTTAAAGTGAAGTTCCGTACCGCCTTTGTTCGTACACTACGTATGACGGACCGATGGAAGGCGCTGAGTGAACGTCTGCAGGGTGAGCCTGAGCA…
TRINITY_DN30371_c4_g2_i1	239	no hit					GTTTGAATAACAATTATCATTTTGAAATGAAATGGACAATTTAGTGCGTATTTTTTATGTATGCCGAATAATACATATTAAGAGGATGTCAGAGCACTATTTGTTTTCCCTATCTGGCTCACCTGCAACATAGACATAACGGATAAACGCAGAATATTTTTTTCTATGTTATTAAGTAATCTTAGAGTAAAATCACCCATTACAAAAAATATAGTGAATAATATTTTTGAGAGAATGAC
TRINITY_DN30389_c1_g1_i1	259	gi|182667947|gb|EDT79926.1|	61	3e-22	94.0	unknown protein [Clostridium botulinum NCTC 2916]	CTCAGGACGAACGCTGGCGGCGTGCCTAACACATGCAAGTCGAGCGAATGAAGTTCCTTCGGGAACGGATTTAGCGGCGGACGGGTGAGTAACACGTGGGCAACCTGCCTCATAGAGGGGAATAGCCTTCCGAAAGGGAGATTAATACCGCATAAGATTGTAGTACCGCATGGTACAGCAATTAAAGGAGCAATCCGCTATGAGATGGGCCCGCGGCGCATTAGCTAGTTGGTGAGGTAACGGCTCACCAAGGCGACGA
TRINITY_DN30395_c3_g1_i3	650	no hit					AGCCGCTGAGAATTTTCGCCAGAATATGGCGGCCTTTGTAAAAAATTCAGGCAAGAATATGGTGACCTTTGCGACCTTTGTGGAAAATACAGGCAAGAATATGATGACCTTTGTGGACAAAACATGCAAGAATATGGCGACCTTTATGAGAAATATAACCGGAAACATGAATGACAAAACCTACAGTCACTTAAATAAACCAGTCGAGAGTAAGATGTATGACGCAGCTGAGAATAATATGGCAACCTTTAGGGTGAAAATATACAATGATATGACGACCTTTGTAGAAAATACAGGAAACATGAATGACGCAGATTTTCGCAAGAATATGGTGACCTTTTTAGATAATACAAAAGATAACGTGGTCACCTTAAGGACCTTTATAGAAAAATCAGTCAG…
TRINITY_DN30395_c3_g1_i8	559	no hit					TGCAGAGCGAATGATACTCAAAAGGAGTAAATTAATCACAATTTTTTTCACGGGCAATGCTGGGTTATTCAGCTACAACCTTTAGGGTGAAAATATACAATGATATGACGACCTTTGTAGAAAATACAGAGAATATGGCGACCTTTATGAGAAATATAACCGGAAACATGAATGACAAAACCTACAGTCACTTAAATAAACCAGTCGAGAGTAAGATGTATGACGCAGCTGAGAATAATATGGCAACCTTTAGGGTGAAAATATACAATGATATGACGACCTTTGTAGAAAATACAGGAAACATGAATGACGCAGATTTTCGCAAGAATATGGTGACCTTTTTAGATAATACAAAAGATAACGTGGTCACCTTAAGGACCTTTATAGAAAAATCAGTCA…
TRINITY_DN30404_c0_g6_i1	272	no hit					TGCACAAAAATAAATAAATTACATAATTTATATTTAAAAAGATAGTAATATAAATAATTGTTGTTGCTGTTTCGACGATGTGTGTTGTTGACAAGTCAGTGACGATATGGACTTAAATTGTGCATCGTATATCAACTCTCGTTCCTGCATGACTGAACGATTGGTGTCAATGATCGTCTAGTCACGGCTTCGTACCGATGGCTACTCCTGGCTATATCGGTATGCCGTGTTCGCCTCGTCGTCCCGAGTGGTCAACGTCGTCGGGCTCGGTG
TRINITY_DN30407_c7_g1_i1	4084	gi|641657391|ref|XP_008180328.1|;gi|641657393|ref|XP_008180329.1|	375	0.0	723	PREDICTED: uncharacterized protein LOC100574388 [Acyrthosiphon pisum]	GAATGAAATACTCATGAACAAATTGCAACATACATGAGAACGTATTTTTCACAAAAACTCTTAATAATATTAATATGTATATACGAGTGTATATATTTATACATATTTATACTGCTATATTACGCACCATAATTTATTTATTATAATTATTATTATTATTACTTTTAATCTATTATGAATCCATTAATTATTATAAAAAAAAAGAAAAAAAAATGTGAATCGATTTTAGCACAGCCTAAAATGTCGGGCGGTATGTTCAGTCTTGGCGATTGACTGTAATCGGTCGCCACAAAAGACAGATAAGCACGCTGGACGCGCTGCGTTGATTAAAGGGCACGTAACGTAAGGGTTGCCAGACATACGAGAATTCTCGTACACATACGAGAATTTAGACTATTT…
TRINITY_DN30407_c7_g1_i5	4166	gi|641657391|ref|XP_008180328.1|;gi|641657393|ref|XP_008180329.1|	375	0.0	723	PREDICTED: uncharacterized protein LOC100574388 [Acyrthosiphon pisum]	GAATGAAATACTCATGAACAAATTGCAACATACATGAGAACGTATTTTTCACAAAAACTCTTAATAATATTAATATGTATATACGAGTGTATATATTTATACATATTTATACTGCTATATTACGCACCATAATTTATTTATTATAATTATTATTATTATTACTTTTAATCTATTATGAATCCATTAATTATTATAAAAAAAAAGAAAAAAAAATGTGAATCGATTTTAGCACAGCCTAAAATGTCGGGCGGTATGTTCAGTCTTGGCGATTGACTGTAATCGGTCGCCACAAAAGACAGATAAGCACGCTGGACGCGCTGCGTTGATTAAAGGGCACGTAACGTAAGGGTTGCCAGACATACGAGAATTCTCGTACACATACGAGAATTTAGACTATTT…
TRINITY_DN30430_c6_g2_i2	319	no hit					TAAAGTACTCATACATACGTGTGATCATCACCTGTGAAGGAGTTACAATATGCCTCTGGCATTAATGTTGTCTCTGTGTGAAACCTTTTTATGTACTCTTGTACAATTTGATGCAGCTTACTGAATTCATTCATATCACCTTCAAAGTGTTTTGTACATATTTCTACCAAATCATTTGGGATTTTCCATGAGAATTGACCAGGAACATACTCATTGAGTATTAAAAGTTTGGCCTCCACCATTATCGCCTTACATGTTGTCGGAGTAAAAATTTTATCAGCAGTCATGGGGGCAACCATAGTGGGTGGACCACTAACGT
TRINITY_DN30430_c6_g2_i6	253	no hit					TAAAGTACTCATACATACGTGTGATCATCACCTGTGAAGGAGTTACAATATGCCTCTGGCATTAATGTTGTCTCTGTGTGAAACCTTTTTATGTACTCTTGTACAATTTGATGCAGCTTACTGAATTCATTCATATCACCTTCAACATTGAGTATTAAAAGTTTGGCCTCCACCATTATCGCCTTACATGTTGTCGGAGTAAAAATTTTATCAGCAGTCATGGGGGCAACCATAGTGGGTGGACCACTAACGT
TRINITY_DN30446_c2_g5_i1	226	gi|145846020|gb|EDK22938.1|;gi|145846046|gb|EDK22964.1|;gi|145846065|gb|EDK22983.1|;gi|145846103|gb|EDK23021.1|;gi|145846108|gb|EDK23026.1|;gi|145846150|gb|EDK23068.1|	64	2e-13	72.4	hypothetical protein RUMTOR_02903 [[Ruminococcus] torques ATCC 27756]	CTCGGGGTTGTAGGACCAGCGACGTAGACTCGAATGTTTAGCCGAAGCGCACTGGAAAGGCGCACCAGAGTGGGTGAAAGTCCCGTAGGCGAAAAGCACGGAAGCTTAGCTGGCACCTGAGTAACTCAGGCCACGTGGAATCCTGAGTGAATCTGCGGGGACCACCCCGCAAGGCTAAATATTCCGACTGACCGATAGCGAACCAGTACCGTGAGGGAAAGGTGAA
TRINITY_DN30446_c3_g1_i1	302	gi|383341229|gb|EID19494.1|;gi|987291234|emb|CVO00539.1|	105	1e-21	96.7	hypothetical protein HMPREF1043_0706 [Streptococcus anginosus subsp. whileyi CCUG 39159]	GATTCCGTGATTAGTGGCGAGCGAAAGCGGAAGTGGCTAAACCGTCTGTGTGTGATACCCGGCAGGGGTTGCATGGGCGGGGTTGTGGGAGCATCAGTGCCCGGTCTGCCGGCTGGGTCGTGTGAGTGCAGCGTGATAGTCGAATCATCTTGAGTGGTGTGCCGTAGAGGGTGTGAGTCCCGTAGACGAAATCATTGCTGCCGCGCGTGGTGTTTCCCGAGTAGCACGGAGCCCGTGAAACTTCGTGTGAATCTGCCAGGACCACCTGGTAAGCCTGAATACTACCTGATGACCGATAGCGG
TRINITY_DN30462_c3_g6_i1	433	no hit					TATAACATTTCTTAACATTTCGGGGGGGGGGGTCAGCCCCCTCAGCCCCCCTGGCTAAGCCACTGACATATCAATATGTTTGAGAAATTTGTTGCTTTTGTTGATATTACCTTCGATTGGGCTTCAGAAGGGCTTCAGAAAGGTTGACAGGCATTCTTAGGCTTTTTCTAATTTCTTTTCTTTTTCTATTCAACAGTATACACAAGGAGGTATTTGGCTTTAAGAGGTTCTCCACAGGTTTAGCACACTGGGACATATTTGAGTGGCCTATACTAAGGCCCACGAGTCCGTCGCTGCGCATTGGTTCCTCTTCCATACGCCGAATCATACTGATCGGAAGCCGGTCGGCAATGATCGCCGACAGCCGTCGTTGACATTCGTTTATACGTAGCGACAGCC…
TRINITY_DN30487_c3_g1_i1	655	no hit					CGAGAAACAAACAAAAAATAATATCAACAAATACGCCATTGTGGTACGTGTCTATCAATAAACTACGCACAGCATTACTCAGGGCATCTATACCCCGTAAACAGTCTCTGAAGAATTAGTGCACGATGGTAACACAACCAGGGCACGAATCCGGGGAGAGGAGGGATGGGAAGTTGCAATATAACCAGTCCTTTCCATGACCACTAACAACCAACAACCAATAAGCACAATCAACAAAAATATGAGCTGGTTACAAATATCAGATTTTACACAAGAAAGGAAAAACTTCACCGTGCTAAAAACAACCATCAGGCAAAGGTGCGATAATGATTTGTCATACCAACAACTTACAACTAATCAGCAACAGCTATAGTGAAGTGAAATAGGTATATTATATAC…
TRINITY_DN30507_c1_g3_i3	265	no hit					CGATCTCGATAATTTCCCTCTACAACGAAAATCTACGAATCTTTACAAATTTATTTATAAGCAAGTAACCATGGCAACGAAAAACTTTCTAAAAATCGGTCAGAAACAAAAAAATCTTGTATCCAGCCTTGCACGATTTAAGATAGTATGGTTGCCCAACGAGCTATGGTAAGACAGCATAGGAATTAAATCTAATGGGTCGTCGCGCAATCATACTATCTTAAATCGTGATACAGTCCAAAACATGTTTATGTTAAAAAAAATT
TRINITY_DN30522_c8_g1_i1	667	no hit					ATTTGTTCAATTTGTTCGTGGTACGTACTAGTTTTATTTTCTCTGGGAAATATAATTTACAACACGATGACGAAGAGTAATGGATAATATATTACTTATATATATTATTCGCGTTCGCCTCTTGCCGGCCTTCTGTGGATATTTTTCACCGACCGTCATCGTCAAAAGCTGTGTGGAACAACGATGGCGGTCGTTTTTTCTATGTGAGCTATGGTTCTTTCTCGGTAGGACTCTATAATAGTATATACACATAAGTATGGTGGTGCATATTATGTGGACAACGCTCGAGTGTTTAATGGACGCACAAAAATAGAAAAAAACAAACACGTAGATCTTATGTGTGTACGCAAATAACGGTTTTGTCGAGGCGATAACAACGACACTGCTGCAGAATGGCAT…
TRINITY_DN30531_c1_g1_i1	640	no hit					CCTAATATTACAAATGTATAACTTATGTGAATGTTTTTGTAAAGAAAACACATTTTAATGTCCTCTTATCATTTTGAATTTTTCAGTAATGTCTTATTAATTTATTTGTTTGATACTTGTTATTTGATATTTGTTTAGGTATTATAATTAGTATAATAAATTAATTGTTCAAGATTAGAGTAACATTTTATAAAAGCCTGATACATTTTTTCCCCCACAAAATCTAGATTAATCTTTAATCATAATGTTATCTATTGTACACTATACTAATCAATTGAACATTATCATTTGCAGTAACAAATACTGGCAATAATATGAGTACGTATACCTACTTTAGTTTTTTTTATTTTATTCTGTTTGAGATTTCAGGAGAATAATTGTTTTGTTCAGTATCAACCA…
TRINITY_DN30546_c7_g7_i1	579	gi|1293273605|ref|WP_100653626.1|;gi|1285746857|gb|PJS06163.1|;gi|1285750655|gb|PJS09874.1|;gi|1285777021|gb|PJS35672.1|	122	7e-31	125	hypothetical protein [Vibrio cholerae]	GGGCGTGGTGGTGGGGGTGGGGGGGAGGGCGCGCGACCCCGGTCGGCGGGAGAGGCCGGGAGGGAGGAAGACGAACGGAAGGACGGACGGCGCCGGACGCGCACGCCCCGCCGGGCCCCCCGCACGCACGCGCGCGCGCGCGCGCGGACAAACCCTTGTGTCGAGGGCTGACTTTCAATAGATCGCAGCGAGGGAGCTGCTCTGCTACGTACGAAACCCCGACCCAGAAGCAGGTCGTCTACGAATGGTTTAGCGCCAGGTTCCCCACGAACGTGCGGTGCGTGACGGGCGAGGGGGCGGCCGCCTTTCCGGCCGCGCCCCGTTTCCCAGGACGAAGGGCACTCCGCACCGGACCCCGGTCCCGGCGCGCGGCGGGGCACGCGCCCTCCCGCGCGCGCG…
TRINITY_DN30556_c2_g2_i2	242	no hit					CCGATCTAGAATAAATGATGTCTTTATCGGATTTGCAATTGGATACACCCAGTGCTTTTTTAATTTCTTCTATTTCAGTTTCAGTTTCCTTCTTATCGATTTTATCTGTATAAACTATTTCAGATTTCCAATCGGTGACTTTTAAATCTTTAGATTTCTCAAGGTAGAGCGTCACATCTGCTTGTGAATTTTCATACTTAGTATACGTAGTTATCAAATCAATACAATATTTTCTCTTCTCT
TRINITY_DN30579_c4_g1_i1	390	no hit					GCCTTAGTTATTGTGGCTGAATTTATTGATGGCGAGGGGGGAGGAACGTGCAGTCCATCTATATTATGTCTATGACAGAAAGCGGCCGCCACATGGTGGGGAAAATTTGGCCTCGCAACGTCGGAGCGAATTCATTTGGATGCGCGTGGTGGTACCACTGTCTCCCGGAACGGAGTATAGTATGCAAATTCCCAATAAATTAAAAAACACAACAATAAATTACGTACCTCTTAATGGTTCTGAAGAAAAAAATACAAATAGGTTTAATTGGCTTAAAAATGATTAGCTATATGAAAAATAATTTTTAATATAGGTACATTTGAGTTACTATATTATCATCAATAATACGATAGAAAAAGGTAATATTATTTAGTCGATAACGTAATAACG
TRINITY_DN30610_c2_g1_i1	315	gi|1327623245|dbj|GBF03822.1|	43	2e-27	81.6	hypothetical protein LPPLD21_03393 [Lactobacillus paraplantarum]	GCTGCTTCTGAGCCAACATCCTAGCTGTCTATGCAATTCCACATCCTTTTCCACTCAGCACATATTTAGGGACCTTAATTGGTGGTCTGGGCTGTTCCCCTTTCGACGGTGGATCTTATCACTCATCGTCTGACTCCCGGATATAAATCAGTGGCATTCGGAGTTTATCTGAATTCAGTAACCCATGACGGGCCCCTAGTCCAAACAGTGGCTCTACCTCCACGATTCTTCATCCGAGGCTAACCCTAAAGCTATTTCGGAGAGAACCAGCTATCTCCAAGTTCGTTTGGAATTTCACCGCTATCCACACCTCAT
TRINITY_DN30614_c5_g1_i1	206	no hit					CGAGGAAATATAATATTGTGTAAGCACAAGAAAACTATTGTGACGATAATAATTATAGATTTCTAGTTGAAATATTTATACTGTATCGTCTCTATCCCAGATAAGAACTATAGACGGCGGTAACTAGTTTTAGTCGGGAATCAGTCGGAAACACCTGTTTGCCTCTCTGCTGAGTCAAATATCTGTATAATAATGCCACACTCCTG
TRINITY_DN30628_c0_g4_i1	1246	gi|1233193642|ref|XP_022197189.1|	174	4e-21	106	1-phosphatidylinositol 4,5-bisphosphate phosphodiesterase epsilon-1-like [Nilaparvata lugens]	ATTACATTAGTTTTACTATTTGAAAGTAGATATGTCTCCGATACACATTACACCCTAGAACCTTCTCAAATAACTGGTGCTGCAGTGGAAGGGTACCCCGGTATCACTGAGGGGAAATCGTCCTCCTGCTCGTCTGCAGTTGTTTCCGTTTGGGGTCTATTTAACATTTGAGCGAGTTCTGTGTTAGGATCGAGGGCTAAGAAGGTATGAACACGGTTAGCAGCCACGGGCCTGGTTAGAGCTCCAGAATACAGCATGACAATTCTCCGACAGGTTTCGCTGTATGCAGGAGTAAGGGGGGAATTGCCGGCACCCTTATAGTTAGTGAGGGATGTTTGCCCTTCGTATACTGCAATGTCAAAAGCGATGTTCATTAAAAATCCGATATTGTCTATTTTG…
TRINITY_DN30651_c3_g2_i1	541	no hit					AGCATTTAAGTACATACATAAACATTATAATGATTATGATTATGTATTGAAAGCTGATGATGACACGTATGTAAAATTATATTTTATATTTTTAAAATGAAATATTGTAATATTTATTTATTATGCTGAATTGACAAAATGTATCAGGGCTCAGAAATTCATGTATTTGCATATTTCTTAGGAAGATTTTCATTAAAATCTAATAAGACAGAAATATCTTTCATACAGTTCAAATTCAAAAAATTATAATGCACATTTAAGGACTTAGAACATGTTAATAAATTTAAAAAAAATTTCAATCATTAAAGAAATCTAATTTAAATATGGTTGTCTATATTTTAAATCATACTACAGAATTCATAATTATTTTTTTATTGTGCATGCTTATATTTAATATTT…
TRINITY_DN30653_c1_g1_i1	234	gi|1335257298|gb|PNY16250.1|	77	7e-46	155	putative mitochondrial protein [Trifolium pratense]	GAAGCTTCGTGTTTGTTTTTCTTCAAACCCCAATCCGCTCTCGCTCGCCGCTACTAACGGGGTCTCGGTTGATTTCCCTTCCTTTAGCTACTAAGATGTTTCAGTTCGCTAAGTTTGAAAAGTCCAAAGAGCGCAGACTAGCCGCGGAGCTTGGATACGGTTTCCCGATCGGAGATCCATGGATCAAAGACGGTATCTCCCCATGGCCTTTCGCCTCTGAAAGCGTCCTTCCTT
TRINITY_DN30653_c5_g1_i1	212	no hit					GAAACTAACTAGGATTCCCTTAGTAAATGCGATTGAAACGGGAAAAGCTCAGACCGAATCTAATACCTTTTTTTTTGGTATTTGAAATGTAGTCTTTGGAATGTCTTCCGAATTGGTAAAGATTACCAAGTCAACTGGAACGTTGTGCCATAGAGGGTGATAGCCCCGTACATGAAAGCGACCTTGAAGTGAAATCGAGTAGGGCGGGACAC
TRINITY_DN30699_c2_g1_i22	287	no hit					CGCCGACGGCGCAGCTGGTGGTCAAGTCGGCGGGCGCGAACCGGTGGTTCAACAGTCCGCGTTCGAACAGTCATATTACTTGTTTATTATAAAGACATTGATCCTATACCAAGCATGAAGCTTTACTTTCAACAGTTACTATGGCAATCATAAGGCAGATGATGCTTTCCGATGAATCTAACACTGCAAGCACACAACCTAATTTAGAAACAATGGAATCGAAAACATTTTACCGGTCACCGGTCAATACAATGATCATGTCAGATAAGGTTATCGATGAACTGAGC
TRINITY_DN30726_c2_g3_i4	599	no hit					CGATCTCCCTTTAAACAATTCTTTAGGATTCATTTCCCACTGCGTGTAATAAAGCCTGAAAGTTCCACCGACTTGGCCTTAGAGCTAACACGCGGTGCGGCTTGCAGGTCACGATGTAAGTGTTAACGATGTAAAATAATATTTCCAAATACGCCATATTATGTCTTGTTTATTTAAACACATTTAAAAAAAAACAAATAAATTAATAAATTCATATTACATTATATTCTCTATTTATCATTATTACAAGTTCATTTAAATCATTCTTACGTAGCTAAGTTATAATAGAATAGTATAATTTATTTATTTGTGAAACATTCCAATATAATTTAAATAGTAAAATATCCATCTGAAGCTGTTTGTTTATGTGGAATCTTCTTCTAACCTTTCAATTCTTAT…
TRINITY_DN30727_c4_g8_i1	608	no hit					TTTTTATTTTTTACATATAAATAAACTTATTCTGAATGTTTATAGTCGTCAGAAAATGTATTACCGTTTTCCTTGATTTGTGAACATTTTGGTTTTTGGCAATACCACCTTTTGCATTTCCACCCTTCAATTGTGGTATAATTAAAAAAAAAATCAACGCTAAAAAACGATAAAATATATAAAACCATTAATGGGCTAAAATCACTAGATTTTACATAATTTTCAAAAGTTTTTCACCAGTCACCAGATTGCATCAAAAATCACCATATCTGGTGATAAATCTAACTGCAGTCACGCCGCCGTACCGGCATAGTCATGGAGATTACGAGTTAGTCCGATGTCATAATGTCGGAAGGGAGGGGAGTGCCGGGTGCGCATGCAATGTCGTCGTCCGATACG…
TRINITY_DN30729_c5_g1_i4	1779	no hit					TTTTATTTTTATGATTATAATAAACTGTTTATGTTCTAGCTAGAATTGCCAAAAAAATTTATCATATTAAATTTTGTTATTATTTTTATTAAAAAGTAATTTTGTGTGGTCATTTTTATTTCTTATATTAAAAGAAGATTTTGTTTTATTTTAATAACTTTATAGGTACTTAGGTAAGTTGTATTTGTTGTACTACTGCCAATGGGAGCAGGTTTTATCGCATATTGTATTGTGTTATTAATTTGTTGACATTTTGAAGAATTGAAAACAATGTTTAGGTACATTTTTAATTAATGAAAATGAAATCATACATAGCTTACTACCTACTGCCTAATTTTAGTTAAACTTTATAAATGAATTAAACAAAAGACCAATACCAATTAATAATTTACCAATAAA…
TRINITY_DN30737_c5_g4_i1	213	no hit					TTATAATAGATACATAAATCTTAGATGTATAAATCATAACATTATAACATATTTTTTTCTGATAAAGTACTCATACATACGTGTGATCATCACCTGTGAAGGAGTTACAATATGCCTCTGGCATTAATGTTGTCTCTGTGTGAAACCTTTTTATGTACTCTTGTACAATTTGATGCAGCTTACTGAATTCATTCATATCACCTTCAAAGTGTT
TRINITY_DN3077_c0_g1_i1	325	gi|1025646136|gb|OAA33867.1|	82	2e-19	87.0	hypothetical protein NOR_08759 [Metarhizium rileyi RCEF 4871]	GAAAAAATGAATAAGTATCTAGAATTAGACCCGAAGGCTAGTGATCTTACCATGGTCAGGGTTATAAAAGCCCGAACGGGTTATCGTTGTAAAGATATCCGATGAACTGTGGTAAGTTAGTGAAAGACAAAACTGACTAGTATAGCTGGTTTTCCGCGAAACCTATGTAAGTAGGTAATTTAATTAACATCTTAGCAGGTACAGAACTGTGATCTCGGACAATATGTAATATATTTGTCAACATCGGGGGGTTGTAGTGACTTTACCGGAGAGTATTTGCACTCGGAAGGGCAAAGATGAATGTTAAATAATCGGACATAGCGCG
TRINITY_DN30776_c4_g1_i3	345	no hit					AAACGATAACGATAAAAATAATAAAAATTTTAATTCTTTCACAAAAATTTTGTTTTGTATTTATATATTTATGTTGATTAATCAAAAACTCTATAATGATTTCTGAATTAATAAAAAGCTGTATATAGTTTTAAGTTCAACCAGGGGCGGAATTACCATTGTTCCGCCCCTAGGCATTACAACACTAGCGCCCCGTACATTGGCTTGCTCCCACGGGAGGGGGGGAGTAATGTTCCATAAAATAAAACAAAACTATAAAAATTGTATTTAGGTATTTTTATATTTATGCATACCAACTAAACAAATAAATATTGGTATATTTCTACTTTACCGGACACCTTTTTT
TRINITY_DN30806_c0_g2_i1	220	no hit					ATATAATACTAATGTTGTTCTACAAAATAGAATGTGTTCACATAACATTGTACCTTACATAATCGTGCGAAAATTTGTTCGATAATGGACGTCGAACATAAATGTTATGACTTAACCTTTATGCTGTGACTAAAGCTGGTATGATGGCAGTTGGCTGGAAATTTGGCTGGTAAAATAGTGACTGCAACACAGATAGGGAATGGCACAAGAACGGTATCCG
TRINITY_DN30811_c11_g1_i1	290	no hit					ATGACTTTTCAAATGGATCCATACCATATTTCTTAGATTATAATGTAAGTACTTTAAATCTAATCAAACTTGTTATTAGTGTATTATGTATTATGTTATCTTACTGTCGACGATCAACATTTTTTCTGAGAATAAAACACCGAATCTAGGAATAAAAATCCCTAAAGGCTAAAGTATACCTAACTGATGGCAACAGCTGTCAAAAATAATAATTAATAATAATAATAAAGGTGGGTACGTGGATGTCGCTCTGCTGTACAGTAGATTACAGGTGGGTCACTGTAATGGAT
TRINITY_DN30811_c7_g1_i2	378	no hit					GGAATTTAATAGATATTATAATCGAATAACTAGCTACAGAGTCTCAGTAGTCGGTACTGCAATATAATGGTACATGGTAATATCGTATGCGGGCAGCTCGGTGCCCTAACGGCTATTACATGTCAATATATTTTGTAGTGAATAGTGATAATTAAAAATAGTTCGATTAGTACGTAGGTACTAGGTATTACGAAAACAAGGTCCATAAACAGCGTTCTCTCCCAATAAGTACCTAATAGTTCTAATTTAAGATTCCATTATTAAATTTTATTAAGGTACCTAATAATAGTAATGGTTCTTTTTTTTTGTCAAATTATTATAACTAAGATAGATAATTGTTAAAAATTATTTTGACGATTTATTTACTAAAGAGCGCGG
TRINITY_DN30814_c3_g1_i8	1541	no hit					AAAAAAAAAAAATTTTTTTTTTTTTTTTTTTTTGTTAATCGATTTGTTGTCTCAAAATACTAGTCAGTCGTGTTCCCTGCCACGGGATGGGCGTGAATGAAGGACCCCCGGTCTTACGTTTATTAATCAGTAATATTATTTTGTAGGTGTCGATAAAGCTTATGTGCCGAATTCACACGCTATTCAAAACGATTTGTAGCGTGAAAAAAAGAAAAGTATGGCACACGGTTGATTGTTATTTTTTAAGCCTACATTTCAACAATCCTGAAGGAAAAATAAACTTTATTTTACATACCTATTTATATTGAGTTTAGTATTTTTAGTCGCAAAAGTATTTTTGTAAGACAAGAGTAGGTATTACTATTGAGTCGTGGTAACCGATAGGAACGGTCTAATCTT…
TRINITY_DN30824_c1_g1_i6	594	gi|383341229|gb|EID19494.1|;gi|987291234|emb|CVO00539.1|	85	4e-57	192	hypothetical protein HMPREF1043_0706 [Streptococcus anginosus subsp. whileyi CCUG 39159]	CACTGTTTGAGGCGAGTCATCCCCCTGGGTGGCTTGTTGAGGTGTGGTAATGCCGAGAATGATGTCATCTTATGCTCATTTTTTGGACTTCTAGTGTTTGGAAGTTTCTAAGGGCGCATGGTGGATGCCTTGGCAACAGGAGCCGAAGAAGGACGTGGGAATCTGCGATAAGCCTGGTGGAGTCGATAACCGGACGTTGAGACCAGGATTTCCGAATGGGGAAACCCCGCACGACGTGTCGTGTGACCACCGGTTGAACACATAGGCCGGTTGGAGGGAACGTGGGGAAGTGAAACATCTCAGTACCCACAGGAAGAGAAAACAAAAGTGATTCCGTTAGTAGTGGCGAGCGAACGCGGATGGGGCTAAACCGTATGTGTGTGATACCCGGCAGGGGTT…
TRINITY_DN30824_c1_g2_i1	416	gi|371552241|gb|EHN79496.1|	110	1e-43	155	hypothetical protein SMCF_951 [Streptomyces coelicoflavus ZG0656]	AGTGTTTTTTAGTAAGGGCTACGGTGGATGCCTTGGCATGCTGAGCCGATGAAGGACGTGTAAGGCTGCGTTAAGCCTCGGGGAGTTGTCAATAAAGCGTTGATCCGAGGATGTCCGAATGGGGAAACCTGGCCCTGGTTATGTGGGGTTACCCTTCAGTGAATTCATAGCTGTTGTGGGGGTTACGCGGGGAAGTGAAACATCTCAGTACCCGTAGGAGAAGAAAACAATTGTGATTCCGTGTGTAGTGGCGAGCGATAGCGGATGAGGCTAAACCGTGTGCGTGTGATACCTGGCAGGGGTTGCGTGTGCGGTGTTGTGGGGCGCAAATGTTGCAGGCTGCCGACTGCAAGCGCAATTTGCATGCATCAGCGGAAGCATCTGGGATGGTGCGCCGGA…
TRINITY_DN30832_c2_g1_i10	2573	gi|1028706056|ref|XP_016659729.1|	293	3e-47	186	PREDICTED: nucleic-acid-binding protein from mobile element jockey-like [Acyrthosiphon pisum]	AAATCTAACCTAACTTAGTAATAACAACATAACTTATAGCAAGACTCGTATTAGTAAATAGTTGTGATATTCTTGATTAGTTAAGTTTTACATAAAAATTATTGTTCATGCTGGAACGTTACAAAAATAGAACGTGCGCCCGGTCACCGTATTTATTCCGCTGCGCCTATAATACCTGACGCACACCGACCGATATGTTTAAATGTGTAATAATTGTATATATTATAATACACAGTATCTATAAAATATATTATGACCCTTTTGGCCTAAAAGATAAAAATTATATAAGCAGCTATTTTAGCTGTTACTCGTAAAAGTATAATTTTGGCCTACAATAATATAATAAATTATAAACCTCACAATTTGTCGGTGAACGGCTGGCCAGCGGCCACCCTTGCC…
TRINITY_DN30851_c3_g1_i1	624	no hit					TAAAAATTAATTTGGTGGCTTTGTCAATGTCAGAAACAAACCTACTGTAGATTTGTGTTTCAAAAGTACACCTAATAGTATTGACTAAAATTAACTAAAATACAGGAAAAATCTACAATAGATGACATACAATTATTGTTACATCTATGGCACACTGAATGCTCGTGGCACCCTTTTTGAAAACCACTGGTTGATGTTGCCTGGGCAGCGTGACTGTACCACTAATTTCCTTATTATCTCACAGTAGCCAGGAAACCTTAAGAGTGCGTCACTAAGGGCCAGTATTAGAATCATCAGTATGCTTCGATTACGCTTGACCGGCTGATAACAAATTTTATTACCAGCCGAATTCGGCCAGTTAGGAGTCTGTTAAATTCAACGGGAGATGGTAATACTTGC…
TRINITY_DN30856_c6_g9_i1	472	no hit					TATTTAACCGGGCAAATTCGGCCAATTAAACTCCTGGTAACTTTATTCAGAGATGGTTCAACTGGCCCTAAGTATTTCTTGAAAAATAGCATCATAAGCAGAGAACCATTACAATTTCGGGGAGGGCTAACATTTTTAAAATCATTGTAAATTTGTGAGCTGTCCTGGATTAAAAACTGTATATTTAAGGGGGGCTGATGGGATATTTGGCAGGCAAAGCCCCCCTGCTGCATAATTTTAAAACACAGAAATCAACATTCTTATCAAAACAAACTTTTATACATAATATTTTGTAACAATTTATGTTAAAATATGTTTTCTATCCAGTCCTCTTTGGAATCACACAATTATTTCAGGAGTTATCACACCGTACACAGCAACTACAGTGTTAAGAGGACG…
TRINITY_DN30877_c2_g1_i11	309	gi|1158428138|emb|SKY79385.1|	101	1e-18	87.8	Uncharacterised protein [Mycobacteroides abscessus subsp. abscessus]	GAGAAACCCGTCCGCCGGATGACTAAGGGTTCCAGGGTCAAGCTAATCTGCCCTGGGTCAGTCGGGACCTAAGGCGAGGCCGACAGGCGTAGTCGATGGACAACGGGTTGATATTCCCGTACCGGCGAAGAACCGCCCCTATCGAACCGGGGACACTAACCACCCGAACCGGGCCATGCGGTGACCATTGGTCGCCGCCGGCACCGGGGAGCGTGGGACCTGAACCGGGGAGGTAAGCGTATTAACAGGTGTGACGCAGGAAGGTAGCCGAGCCGGGCGATGGTAGACCCGGTCTAAGCGTGTAGGGCG
TRINITY_DN30897_c0_g1_i1	395	gi|1253181866|emb|SCQ54329.1|;gi|1253184196|emb|SCQ59736.1|;gi|1253186386|emb|SCQ57285.1|;gi|1253194528|emb|SCQ65919.1|;gi|1253194947|emb|SCQ67526.1|;gi|1253196852|emb|SCQ75025.1|;gi|1253197270|emb|SCQ76590.1|;gi|1253198365|emb|SCQ67451.1|;gi|1253198817|emb|SCQ69027.1|;gi|1253200821|emb|SCQ77064.1|;gi|1253201272|emb|SCQ78450.1|;gi|1253207961|emb|SCQ75570.1|;gi|1253208382|emb|SCQ77648.1|	65	4e-17	73.2	Hypothetical protein PFR_JS21-1_531 [Propionibacterium freudenreichii]	CCTTGGTAGCAGGAGCCGATGAAGGACGTGGGAATCTGCGATAAGCCTGGTGGAGCTGATAACCGAGCGTTGAGGCCAGGATTTCCGAATGGGGAAACCCCGCATGCTGTTGTGGTGTGTGACCACACGCTGAATGTATAGGCGTGTTGGAGGGAACGCCGGGAAGTGAAACATCTCAGTACCGGTAGGAAGAGAAAACAAGTAAGTGATTCTGTGAGTAGTGGCGAGCGAAAGCGGAAGAGACTAAACCTGTGGTGTGTGATAGCGGTTAGGCGTTGCATCATGGGGGTTGTGGGAGTCAGCGTGGCAGTTTCAATCGACTGTCGAAGTGATGTTCAAGCATGTAGGTGAAGGCCTTGGGATGGGCTGCCGGAGATGGTGAGAGTCCTGTAACC
TRINITY_DN30897_c0_g1_i2	400	gi|1464049749|dbj|GBL31413.1|	68	2e-18	87.8	hypothetical protein EMGBS11_03980 [Actinobacteria bacterium]	GGATGCCTTGGCACTAGAAGCCGATGAAGGACGTGTGAATCTGCGATAAGCCTCGGGGAGCCGATAACTGGGCTGTGATCCGAGGATTTCCGAATGGGGAAACCTGGCTCATCTTCATGGTGAGTTACCGCCAGCTGAATGTATAGGCTGGTTGGGGGGAACGCGGGGAAGTGAAACATCTCAGTACCCGCAGGAAGAGAAAATAAAGTAATGATTCTGTGAGTAGTGGCGAGCGAAAGCGGAAGAGACTAAACCTGTGGTGTGTGATAGCGGTTAGGCGTTGCATCATGGGGGTTGTGGGAGTCAGCGTGGCAGTTTCAATCGACTGTCGAAGTGATGTTCAAGCATGTAGGTGAAGGCCTTGGGATGGGCTGCCGGAGATGGTGAGAGTCCTGTAACC
TRINITY_DN30897_c3_g1_i11	319	gi|727072116|gb|KHF26723.1|	87	7e-26	106	hypothetical protein LR68_04456 [Anoxybacillus sp. BCO1]	GGCGCACGGTGGATGCCTTGGTACCAAGAGCCGATGAAGGACGGGACTAACGCCGATATGCTCTGGGGAGCTGTAAGTAAGCATTGATCCAGAGATTTCCGAATGGGGGAACCCAGCGACATGAGTCGTTATCCGCAAGGAAGGTAGACCCGGGGAACTGAAACATCTTAGTACCCGGAGGAAGAGAAAGAAAAATCGATTCCCTGAGTAGCGGCGAGCGAAACGGGAAGAGCCCAAACCGCAATTTATTGCGGGGTTGTAGGACACCGATAATCACAAACAGTTGAAGTGGAATGGTCTGGGAAGGCCAACCGTAGGG
TRINITY_DN30907_c0_g2_i7	423	gi|648216110|ref|NP_001280397.1|;gi|239789917|dbj|BAH71554.1|	144	5e-14	76.6	uncharacterized protein LOC100570519 precursor [Acyrthosiphon pisum]	GGAAATTTAGGTGAAGTATACCCAGCGGACCGTAAAGCTCAATTTGATAGATTAGTCGATTGCTATGATCAAATGTTTCAACATGGATTTGTAACAGGAGCACGTCCGGAATTAACAACATTTCAAGATATAACGAACTTCGTCTATACAGATATTCGTGTCAAAACCACTGAAGGTGAAAACGGTAAAACTGTAACAGATGTTAATAGTCCACAATTTTCAAATTATCTACAATTGGAATTATTAAAACGAGTATTCGCCGAGAAATTCGTTCCGAAGGGCCCACAAGATATAATGAAAATATTGGAACCAATTCGTGAAAATCATAAACTCAAGACCATTGAACATTCTGACGATGCACCTGAAACAAGTGATAACAATAAAAAACGTAAACTCAAT…
TRINITY_DN30936_c5_g4_i2	226	no hit					CCTGTCAACATCTTCATCATCAACACGAGCGGTCTCGCTTCCTGCAAAATCATAATATACTCGTAGTTAACGGCTATCAGAATATAACTCTGACCAGCTCCAACAACGAGAATATTACACTATAGGCGTATAGCAGACAAGCATATTATGCCGATTCTTGCATTTTTTAGAATTAGTCATCCAATTTTAATGGTTTTATGAGTATTTGTAACTGCCGATGCAGCTC
TRINITY_DN30937_c6_g6_i1	238	no hit					GGATATTACAAAAAAATAAATAGCACAGTAGAAGATGGAAAGAGTTATATAGATAAAGATTATTATATATACTTAGGAGCAATTTATATTCATACACAGTCATTAGTTGTAAAGAAACCCTAATGGGTCCATCACTCCATCCCATTGAATAATGAGGAAAAATGATGAGATTAATTCATAAAGATCGGAAAACACTAGAAGATGAAAAAATAAAAATTATTACCGATGAGGAGAGATC
TRINITY_DN30943_c6_g3_i1	335	no hit					ATTTTTTTTCAGTTCTATTATTAAATAATATTGATGCGCAAATGAGGTACGACCTTTTAAACAGTCGATGCCCAAACGACAACAGGTGTTTTATGGTAAAACAAATGACCGTAGATACATAACATTTTCACTTCTTACTTAAAAACCGCTACTAATATAATAAATTACAATATTAATGCTATTCTTTTGTTGTTTGTCTGTACGCCCTTATCCCTAATCCGTGCAGATGATAATTGTTGGAGGTAATCACCATTTTAGAATAGCGTTTAATAGCATATTATAATTTGAAGTTATGTAAATCAGGAATACTAAAAATATAATATATAAAAATGGAC
TRINITY_DN30944_c4_g8_i1	202	gi|1211641342|emb|SNE84802.1|	57	4e-16	78.6	IS630-Spn1, transposase Orf1 [Streptococcus pneumoniae]	ATGCAGGTTACCCGCGACAGGACGGAAAGACCCCATGGAGCTTCACTGTAGCTTGATATTGAGTATCTTTTAAACATGTACAGGATAGGTAGGAGCCGATGAAATAGGAACGCTAGTTTCTATGGAGGCAATGGTGGGATACTACCCTTGTTTTATGAACATTCTAACCCGCGCCACTCACGTGGCGGGAGACAGTGTCAGG
TRINITY_DN30944_c6_g1_i1	292	gi|159883100|gb|EDP76604.1|	88	7e-27	106	hypothetical protein HG1285_03318 [Hydrogenivirga sp. 128-5-R1-1]	ACGGCACCGTCGGATCACTAAGGCCGGCTTTCGCCCCTGCTCGACTTGTTGGTCTTACAGTCAAGCTCTCTTTTGCCTTTGCACTCAATGTCTGATTTCCGTCCAGACTGAGAGAACCTTTGCACGCCTCCGTTACACTTTAGGAGGCATCCGCCCCAGATAAACTGCCCACCTGAAACTGTCAAGTGTCTTGATTCAAAGATCACCATTAGGATTCTAGCTCTTCCAGAGTGGTCTCTCACTGATGGCTCTGGTTCTCCCGGAAGAGAACCTTCATAGCCTCCCACCTAGG
TRINITY_DN30946_c8_g3_i1	468	gi|588025242|gb|EXD08168.1|	156	7e-97	292	hypothetical protein J457_4177, partial [Acinetobacter baumannii 136706]	GTTCACCTTGGAGACCTGCTGCGGATATGGGTACGGCCCGGCGCGAGATTTACACCCTCTCCCCCGGATTTTCAAGGGCCAGCGAGAGCTCACCGGACGCCGCCGGAACCGCGACGCTTTCCAAGGCACGGGCCCCTCTCTCGGGGCGAACCCATTCCAGGGCGCCCTGCCCTTCACAAAGAAAAGAGAACTCTCCCCGGGGCTCCCGCCGGCTTCTCCGGGATCGGTCGCGTTACCGCACTGGACGCCTCGCGGCGCCCATCTCCGCCACTCCGGATTCGGGGATCTGAACCCGACTCCCTTTCGATCGGCCGAGGGCAACGGAGGCCATCGCCCGTCCCTTCGGAACGGCGCTCGCCCATCTCTCAGGACCGACTGACCCATGTTCAACTGCTGTTC…
TRINITY_DN30946_c9_g3_i1	299	gi|262401223|gb|ACY66514.1|	97	3e-20	90.5	hypothetical protein, partial [Scylla paramamosain]	TTCCAGCTCCAATAGCGTATATTAAAGTTGTTGCGGTTAAAAAGCTCGTAGTTGGATCTCAGTTCCAGCCGGGTGGTCCTCCTACCGGTGGTTACTGCCCGCGCTGAACGGCATAGCCGGTTTCCTTTGATGATCTTCATCGGTTGTCTTGGGTGACCGGCAAGTTTACTTTGAAAAAATTAGAGTGCTCAAAGCATGCGTGACGCATGAATAATGGTGCATGGAATAATGGAATAGGACCTCGGTTCTATTTTGTTGGTTTTCGGAACACGAGGTAATGATTAAGAGGGACAGACGGG
TRINITY_DN31153_c0_g1_i1	267	gi|355505209|gb|AES86351.1|	52	1e-25	102	ycf68 protein [Medicago truncatula]	GACGTTAAGGGACACTCTAAGATCCTTTTTCAAACCTGCTCCCATTTCGAGTCAAGAGAATGGTACGATCCCGCCGTCACCCCAGAATAAAAGGGATGATCTCGTAGTTCTTGGTCTGTGAAGATACGTTGTTAGGTGCTCCGTTTTTCTTTTTCCATTGAGGCCAAACCTCAACCTGTGCTCGAGAGATAGCTGTCCATATACTGATAAGGATGTATGAATTCTCGAGAGGAGAGGCGCCATGATGGTCCCCCCTGGACCGCCCGG
TRINITY_DN31305_c0_g1_i1	403	no hit					GAAATGTGTTCAGTGTGAGTTGAGTCGCAATTCACTGACGTGATAAATAATATAATATATATATTTGAAACCATTTCTTCTTCGGAAACGATTGTTTAAAATAAAAACTATGCGTGAGAAAAAATGTAAGTACCCAACCGTCTAAATCATAAATTAATATTACAATAATGTATTTATACAGTCATATACAGTCAGTTACGTGTTAGCCACCGTCGTTACACATGCCAGTGCTCGTTACCTAGCTCAAACGAATGCGCAACTGTGCAAGTCTCCGAAGTCTAATCCTAATTCAGTGGGAAACGGTAAAATATGAATAAACTTATAGATACATGGCAGGGAAGTAAAAAAAAAAAGTATTTCATCTGTTTATCAATGTATATTATAATGCTATGTATTTAT…
TRINITY_DN32027_c0_g1_i1	260	gi|1229884620|ref|XP_022162490.1|	86	4e-49	177	uncharacterized protein LOC111028243 [Myzus persicae]	GTTATATTCATTTTGTCTGTAGTTATTTCCCGTGAAAATGATCTCATACAATGGAATATGCAAATTAATATTTTAGATTGGGGAAACTGTTCTCTAAAAACATTTTTCTCTGTGAAGTCTTTGTCGGCCATAATGCATTTAATATTGGTCCAGTTTGGATTATGCAGTTTAAAAATTGAAGCCATAAGTGTAACAGTTCCTAAGTCTTCAGAAGTTAGAATGGAATAACCAACAACTTCACTTTGCCCATTACTATCGAC
TRINITY_DN32087_c0_g1_i1	222	no hit					GCCCATTCTTCCGCCGCCGAAACCGCTTCCGGTAATGTCGACAAGTCTTCACAACGATATTTCGCAGTACCGCACACCGTCAGTTCTTCGGAACCGTACCATATCACGAATCTGGGAGATTTGTCGCTCACGGTTTGTGGGGTTTTACCACCGTCCGGTACGACCGCCGAAGTGTTTGCCGGATCGCTGAGAATTTTATTAAAATCCGTAGCGATTATACCG
TRINITY_DN32347_c0_g1_i1	551	no hit					AATCGTAATAAAAAATTATGTAAAACATACGACGATCACCGTTTTGGTAAAAAATACCGCAAGTCTCCCGTGTTCAATTCCTTGTGTCTTTCTACAAACCACCATTCGGACGGTATCAGAGTTTCCAGTATAAATCTAGTCGTAGACGATCCGTCGCGCCGCCGAACGTCAAACGCGCGGTCGGCGTTTCCTGACGGCATCTCGACGGTTTCGTATTGCGGGATTTCCGGAACGTTCAGCCGTGGTGGGACGACGACAAATCCGTCCTCTTTCTTCTCGTCGCCCGTTCCCGCCGAAGACGTAATGAAATCCGACAGTCTAACGGTTTCGTCTCGTACGTTTTTCGTGTTATCGAATCTAACGTATTTTACAAACGGTTTTTTAAAATCTTCGCGAGTC…
TRINITY_DN3235_c0_g1_i1	328	no hit					ACATAGTACCACAGCAGTCAACAATTTTTCTAAATTTCAATTTATGTAGATAAATTATTTTAAAATAAGTCTAATATGTGCGTTTTGTTTATCGTATACAAACCTATAACAAACTTTTCACCGGTTTCTGTCTATATAAAAACGTTAATACCACCGTGACTTTTTCGAGTACATGCACACAGCCACAAAGGTCAAAGATTGTACAAACACAAATATTATGTTACAATATTATATTGATACAAACATAATCATTAATACCTATTATTAGTGTCTTTGTATCTGCAGTGAAACAATTTAACAGTTTATAATTTTTAAAACTTCCGTTGTG
TRINITY_DN32360_c0_g1_i1	264	no hit					CTAAATCGACGTGCGTAAAACCCATGTTACCCGTTTCTGAATATGTGTCGAGCGACGAAAACGATAGCGACGAGTCTTCGCGTTCGGAGCGCGCGTTCTCAAATAAATCCGTTCCAGTTTTGCCTGACAATAGTTGTACATCTAAAACAGTAACGATAGCGGCGAAAGAAACCGAAATAGAAACATCGTCGTCCGAAACGGTCGCGACGGATACGACTTCGGCGGCGGCCCTTCCGGGATCGTCGCCGTCGTCGTCGGTACCGG
TRINITY_DN32392_c0_g1_i1	212	no hit					ATTATATGTTAAACTTTTTTAAAGCTAATAACTCCCTAAATTTGAATACATTGTACATTTTTTATACAATTAATATTACACTTACGATACAGTCTACGATACAGTCTTTACTTCCAACTCCAGCTTACCTTAGCTTACATGAAGTAGATAAACAGTACTAATCTTTGATTGTGTACCTTCAAATAGTAATATAGAATCACTGACACTCAGGG
TRINITY_DN32402_c0_g1_i1	224	gi|751175381|gb|KIL61379.1|	69	3e-23	97.8	hypothetical protein M378DRAFT_167020 [Amanita muscaria Koide BX008]	GGCCATGTTTCCGTCGTTCAACTGGGCGAACAAGGAGGGGGACATGTCGAGGTCACCCCAAGAGCAACCGGGGCACTCGTCAGCGACGTAAGCCTCGGCAGTGTTGCCGTTCTGGTCGTTGGTGATGTGGAGCCATTGACCGCAGTTGTTGCCATTGTTGGCGTCCGCTTGGTATTGGGGCTGGTTGAGGGCGACGATGGGCTGGTCGTTGTTGGACCACCATC
TRINITY_DN32408_c0_g1_i1	376	no hit					GATACGCCACTGTATAATACGTCTACTCCCCTATAAAAACGTGGATCTAATCTTTTTGATATGGTGACCCATTATAAAAAACTTCTTCCGACGGGTAAACCATAAAATACAATTTCTGTACTACTGTAATACTGTAGTAGATTATGGCGTTACTATATCATTTAATCTTTTAATATATGTACTTGGTAGTATATTTGGGACCCATTTAAAATATTTTGTGACTTACAGACTAGGAAACACACACAAACAACATTGCTTAAAATGTTCAAAACTTTTAATTGAGTGCCTTATGTTGACAGTACGATTATATAGAAAATCAATCACAGTGGCAGAGTGTTCCGAATTATTATACCATATCCTTTTATCTTTATCAACG
TRINITY_DN32749_c0_g1_i1	221	no hit					GCTGAGTGGGCCTCTCTACAGCTGACTGCACAGGAAAGCACATGACTCAAGCCTACCCCACTCTGTGCTCAGAGCCTGGCCCTCCTCACTACAGTGCTGTAAGGAGCCCAGGGAAGGGTTACAACCCGTGTCTAAAGACTGTCTGAGGTGCTCTGCCTAATCAGGGCTGCATCAGTGACCCAGGCAGAGACTGCAGGGGAGTCCTCTGTGCCCTGGCTGGC
TRINITY_DN32810_c0_g1_i1	363	no hit					CACCGACTACAGCTGCTAAAATGCTGATTTGAATATGTAAGTATACTCCTTACCTGATAATCTATGGAGCACACAGTATCCACAATATTTGGGTCATGACATCGATTTTTATCGACCACAACCCGCATAACACCCAATCCAATCATTCCAGCCACTCCGCCGGCAAGAAATGGTCTAACACCTGCCATCTGAGATATGATTAACCTAGAACCTACATTAGATGTTGGAGGCGTCATCTTAAACAATTCTCCAAAAAATTGAAGGCCTCTTATAACGGGTGTGGCGATTGAACGTTTTTTAACTTTTGACTGAGCGAGTAATTGACAACAGGATAAGTGCTTTAGTGGAATCTCAATATTACAG
TRINITY_DN33072_c0_g1_i1	398	no hit					GTTCGATCGATAATCGCGTACACGCTCACGCTGAATCTGTCTTTATAATATTTATCGCTTGACTGTACATCGGTCGTACTGACGTAGGCACTGATGGACGAAAAAATGGGTAGTTTTTATTAGGTAGCACGCATGAAAGACAGAGACAACACAATATTATAATGTCAGTATCCAATCCCCTCAAGAACGATTTCGACATTATATCTGACCCGGAAAGACATAATAGCTGCGGTCGCTATTAATGAAATCAAAAATATTTAGTCCATTAATTGCTGTGCTCTAAAAACAATATTATTAATCAGATTATACCTAGTTGAAAATCAATGATATTATTATTAATAGGGAGAAATACATCATAATGTCTGATTGTATTGTTTTTCTATTACGGATCGATTATT
TRINITY_DN33305_c0_g1_i1	532	no hit					GCCGGATGCTTGTGATCATTTTTTTGTGAAATTATTAAATCAAGTTTCTCACCAATGATTGCTGTTACGTTACATTTACGATTTGTACATCTGAAGTGAAAAGTTCGGTCCTTCAATTGTTTATTTTCACTTAGCTTATATCCCTGTATCAGAACACATCGTCTTCCTCGTTTTGTTACAAATATATCATCTATGGAGTTCATGGTAAGAATATTTACTTAAGCGACTACGGCACTACACACTCGACAAGCGACAACGGACTGATTGTCTGATATGGACTTATGGTGCAATAAATATGGATAGGTACCTACTGCATTTTGTTACACTATTAATACAACTTTGAAAATTATCTGTGATTACGAATTTTATCGCTTTCTACTATAATATTTAGTATCGTAG…
TRINITY_DN33339_c0_g1_i1	497	no hit					GTAAAATATTTGTATTTTCATATATTCAATTTGACCCGAAACAGATTCATACCAAAACACTAGCAACGTATAGCTAGTAATATAACCAATAACAAAAAAAATGCATAGTTCGTTGAAATCTTAGTTCAGCAACTTATCAATTATCACAAAAATTATTTTTCTCGCTGTCTCCACCTACCTCCGGATTTTGACAGGGTGCGCGCACTTGTACAGTGACCAGTTGTGCCATTTGAGTTTTTATAGGGTTGCCAAAATTTAGCAAGCCAATTTTTTTTAATCGTCAGACAACCTTTTTCAACATAGTAAATACTAAGGGATATCGAGGGGTACTCTTTTTACTCCTTAAATTTTTTGGGAATAGTAAAGGCTTCGTTTGTTATTACTAAATTATATTAAATA…
TRINITY_DN33420_c0_g1_i1	210	no hit					TGAATTAGTGAGATCAAAAATACATTCTCTGAACAAAAATATGTTTTCTTTTGTGAACATTTACCTCATCTGGGGGGTGTTGAGCAATAATATTCTCTGCATTATTGGTTAGATCCAGCATTTCTCAAACATACTGGTCTCCAGACCCCTTCATGCTTTTAACAATTATTAAGGACCCCAAATTACTTCTGTTTATGTGGGTTATATCTA
TRINITY_DN33878_c0_g1_i1	216	no hit					GGTCGCTAGTGGCCATTACGCCAGCGTCCTTGCGTAAACGCGCGGTCCTCGGACGGCACCAGCACATTACGTAGCGCGCTATAACACTCCCCGAAGGAAGCCACGTTCACGCTACCTTTTAGTACCGGCGCCGACCGACGCTGGCCCGAGCCCGGCGGAGTGCACCGGCGAGAAGGCCGGATGATCCGCCGGGCACGAGTCTGGCCACGAGCGGAT
TRINITY_DN34290_c0_g1_i1	427	gi|37182719|gb|AAQ89160.1|	84	1e-32	123	ALLW1950 [Homo sapiens]	CTGTAGCACTCGTGATTTGCTCCTGGTGAGACCAATAACAGAAAAGATAAACGAGCCTGATGGTGTTAGACTAAGCATGCAGAATAGGACGAGGACGCTGCGCATGGGGAGGTGGAGGGCAGCGAGAATGAGGCGGTACAGGGTAGCCCGGCTTGTGGCACCCCGATGCATCCTTTCTCGACCCTCCTGGAAATCTTCCAAATTCACTTTTGTTCACAATCTCTTCTTCGTTAGACTTAGCGGCACCAGCTTCAACGTATGTTCCCAAAATCGTCGAAGTAAACAACAGTATTGCTACTGTTGATATCCACCACAACCGCGCCATTTCTGTCTTCTTCGATTTCAGTGAAAGACTGAAAATAAAATCACGGATTCTAACTCGAAACTATACTTCGACAA…
TRINITY_DN34440_c0_g1_i1	257	gi|1509839172|ref|YP_009522737.1|;gi|1464426087|gb|AXQ37172.1|	82	4e-28	115	NdhA (chloroplast) [Vicia sepium]	GATCGTTGAAATGAGAATTGATACAATGGAAGTCCAAGATATAAACTCCTTTTCCGGATTGGAATCTTTCAAAGAGGTCTATGGAATTCTATGGATACTTGTACCAATTTTGATTCTTATCTTGGGAATCACAATAAGTGTACTAGCAATTGTATGGTTAGAAAGAGAAATATCAGCAGGGGTACAACAGCGTATTGGACCTGAATACGCTGGTCCTTTTGGAATTCTTCAAGCTCTAGCAGACGGAACAAAACTAC
TRINITY_DN34979_c0_g1_i1	903	gi|406716817|gb|AFS51908.1|	137	1e-09	68.6	DekiORF30 [Dendrolimus kikuchii nucleopolyhedrovirus]	GTGTCTTTACGAAAACACAGTTCATTTATCGTCATCAAATGTTCGATCTTTCGTTTCAATTCCACGTAACCCGTTTGACTCTTCCAACCGAACAGCATAGTGACCTCAGTTTCTGGATTTGTCGGATTTATCGCATTCAATGATTTTAGATACGAACGTACTGGTACAGTTGAATCGTAATTGTCAACATTTGCTCTAATACAACAAATCTTACACTGACCGCGCACTTTCAATTGTTCCGTAGTCACAATAATTACAAATCCGTGATTGGAATCGTTTTGGTGTTTTGAAACAGACTCTACATTCCGTTCAGTTTTAAAGTAATCCATGGGCTCAGGTATATGTTGTGGTAAAAATGACGCACATAACCAATCTTTATATGCTTTACATACAGGTAAT…
TRINITY_DN35422_c0_g1_i1	233	no hit					GTTCCGCTGGATCTCATTACACGCGTGATACGCCGACTTAAACAAACTGGGTACCGAGTACGTTCTTTCTTCGTTGGCCGTCATCGTGGCTGTCTCTACTTCCAGACCATTCACAACCAGAGATTGGCTAGCGCGTGCTATGTACGTATATAACAAGAGGCGCAGTACGCAAATGGCGAGAACACTTCGCACAATCCAAGTTGACGCGAAGTCACAACCACGCGTACTTGGGC
TRINITY_DN35831_c0_g1_i1	275	no hit					GAATATTGTACTCCAGATAGATCTCTTAGCACGATTAGTGTCCGTGGCGTCAAGATTAATAACATTATTAATTTGAGGATTATTAGGAAAACCATTTCTAGAAAAATAATCACGTATAGTGTCATCGGATATGGTAAGTAATGTATTACATGTACCATAAATTCTAGGCAGAACAGGAGTATACCCCGTTTCGTCATCGGAAGTAGGTTTTTCGGACAACAATTTAGTGAGTTCAAGACCAAGTTTTTTATATTTATTAACATTTTTATAATTGT
TRINITY_DN36079_c0_g1_i1	241	no hit					GTCAGTGTTTCCGTGGTAATTATCGGTAATGAAATCGATGTCAAACCCCAAAATTCAACACGTTTGGGTGGTTCGTCCGTACACGGACTCCATACCATTCTGTACCTTCGGGCTTCGAGCAACGAGCTGGTCGGATTGTAACGTTACGCTTTTCGTTAAGAACTGTCGACAATATTTTATACACCTTAAAAAAAAATTGTCGCAGAACACTAATTGTACATCGTTAAATTGAACGAACTGG
TRINITY_DN3625_c0_g1_i1	460	no hit					CGGCACTCTGTTGAAACTAGCGAACGAAAATTTGCTATGTCGTACGTTTGTGGGACGGAGACAACACGTGCGGGTGCGACGTCCTCTTAAGTATCTCGAGGTTAAAAATCTCATGATTTTAATTAATGAGCACAAGATTTTGTATATTTATGAAATACGCTGACATTGTGCTTATAGCTGTATAGGTCTTTGTAACATCTCTCTAGGAATCACCTTAAATACCTTCATGGTAATCTCACGTTGTGAACTTGTGAATCGACCCACTAATCAATTATTAAGTGAATATAACAGCTGAGCAAAAAAAATAATTCCACTCACCAGTTTTATCAGCTCCATAGACTACAGTGTGACCAACATTATACTTTTGAATTTTCACGTAGTCGATTCAAAAACAAAATT…
TRINITY_DN36508_c0_g1_i1	251	no hit					GCGAATGTTTTTAGAATTTAAAGGTAGTAGGTAGGTAGGATTTGGTTAATTGAGTTGGAGTTGAATTTTTGAGATTGTTTTAATCTTGACTAACCAAGTATCATGGACGATTTTACGAAGGAAAATTAACTGAAAGGCCTGACTTTATTTTGGGTTCTTGGCGTAGTCCCATTTAGGTATCTTATTGCCACGAGACAACAGTTGTCTGATGTAATAGCTTTATAAATTGTAAGAGTTAGTTGCTGGTGGAT
TRINITY_DN36554_c0_g1_i1	236	gi|1016458000|gb|KZD03406.1|	78	1e-31	118	hypothetical protein AUP45_22295 [Thalassospira xiamenensis]	GTGCTTTTCATCTTTCGATCACTCTACTTGTGCGCTATCGGTCTCTGGCCGGTATTTAGCCTTAGGAGGAGCATACCTCCCGCTTTGCGCAGCATTCCCAAACTACGCGACTCTTCGAAGGAGCGACACACAGGCTTGGCGGCCGACCGTACGGGGCTGTCACCCTCAACGGCGTCCCGTTCCAGGGAACTAGGCCGGCGCCGCGCCAAACGCTTCCTCTGCAAATTACAACTCGG
TRINITY_DN36819_c0_g1_i1	288	no hit					GTCACCTAAGACAAGAACTCGAGTTTTCTTGGGAAAGGGCTGTGTTACAAATTGTTGCAAATATTTTTCAAAATCTCTGCACTTGTATAAAGTTGATACCTGGAAGTGGTGAGAGAGTGGTGCTGCATGAACTTTTATTCCGTAGTCTGAGTCTATTATTTGTATTGCCTATTTAATTAGTTAGCCCATACAACAACAAAAGCCTAGATCAGGGATTCAGATGCCATAGATAATATTTTTACCTTTATGTTTGATAACAGGTCAAGTGACTCTAATATTAAAGCTAAT
TRINITY_DN36908_c0_g1_i1	339	no hit					ATTATAATACATTGGGGTTAATACGCCACTAATTTGAACTTTGTCCAATGGTTTGTTATTCTTCCAAAACGTGCTTTTAATGTTTATATTAAGGCATCGTTTATTACAGAGAAATAGAAAACAAAAAAAAAACGTCAAAGTCTCTTTCGGCTATACGTGATCTCTAAATCCAGACGATGGGCTGCTGTTACGTGAGTCTGCACCATGCATCTTACCGGACCGGTGATATATTTTCTTATGCAAATTTTCTCTTACAGATTTTACTCTTTTTGTTTCAAAAATGTACGCAGGTAATATAAACTGGTAGGCTTCTCATATTATAAAGCTCTAAACTTGTGT
TRINITY_DN37356_c0_g1_i1	276	no hit					ACTACCAATAATGATTTATGTTATATCTATCCTGATGAAAAATAAATAACTGAAAACTCCTGAACAAATGTTAAAATAAAAGACGGAACCCTCTCCTCCAATATTTTGTTTTTAGGAGATCGTCTACAGTACATATGTAGTACAGATTTAGTGGTACTTGAATAAACTGGGCATGCATATAACTATGGACAGTGGTTTTTTATTGGTCTATTCACAATGCCGAGTGATCGTATCATAAATTACTCGTAAGGAACACATAAAAATAATAAATATAAA
TRINITY_DN37403_c0_g1_i1	323	gi|574137889|dbj|GAE68423.1|	70	1e-21	77.4	hypothetical protein JCM18909_1559 [Cutibacterium acnes JCM 18909]	CTGGTTTCGACTTGGAATGGTTGTTCCAGGAGAAGCGGGCCGAGGACCCAGGGTCAACTCGTTAACGATCCTTGGAAACCTATAAGTGCCGAGAACACTCGCACTGACTTCGCTCTCGCTGCCTGATCAGTGATCGAAGGGTCAGCCCGGATGTAGCCTTCCGTCCGGATCCTGGCCTCGTTTAGAAGGCTTGCCGTACAGCTGTGGTCACGGGGGCTGTACGGGACGTTTCCGTGACTGGGCTTGTCTGCACCATGTCGGTGTGAGTGCAGGAGCCGAGCAATAACGACAGCATCGACTGCGCCCGGAGAATGTCTGGACGG
TRINITY_DN38423_c0_g1_i1	328	gi|1336691509|gb|POG55167.1|	58	8e-25	101	hypothetical protein AUR65_011425 [Haloferax sp. SB3]	GCCTGCGTCACGACTCCTACCTATCCTGCTCACTAGCGACCGTGTCCCAGCGACAGCTTGCAGTAAAGCTCTATAGGGTCTTCGCTTCCCCTTGGGGGTCTCCAGACTCCGCACTGGAACGTACAGTTCACCGGGCCCAACGTTGGGACAGTGACGCTCTCATTCATCCATACATGCGAGCCGCTACTGAAGCGGCAAGGTACTACGCTACCTTAAGAGGGTCATAGTTACCCCCGCCGTTGACGGGTCCTTCGTCCCGTTGTACCGGGTGTTCAGATACCCGCACTGGGCAGGATTCAGTGACCGTACGAGTCCTTGCGGATTTGCG
TRINITY_DN38599_c0_g1_i1	213	no hit					GAGAATACTGTAATTAACAAAATAATACAATAAAATACCATACTCAAGAGTCGAGATACAATTCCAAGACTTAAGGTTTCTTATAAATAAGGCCCGGATTTCAATGAAAAAGGGTTTATATTTTTTGGGTCCTCTAGGACAATGCATTCAAAGCACATAATCAGTTTCATGTAACAGATACTTTAAAGGGGAAACTATTATTTTGAATTTTCG
TRINITY_DN3918_c0_g1_i1	223	no hit					GCTCGGTCTATTAGTACGCATCAGCTACATACATTACTGCACTTCCACTTGGCGCCTATCACCGCATGTTCTTTGCGTGACCTTACTGGCTATTAGCCATGAGAGTACTCATCTTGAGGTGGGCTTCACACTTATATGCTTTCAGCGTTTATCCCTTGCAGTGTGGCTACTTGGCGTTTACTGTTGGAACAATAACCAATACACTATAGACTGCTTTGAAAAG
TRINITY_DN39362_c0_g1_i1	367	no hit					GAGTTTGGACGGTATAGGTACTCTGAAGTTTAAATAAGTAATTTTTAAATGTTCTCCAACTAAACCACAAGCAAAATCACACTGTTACTATCGTCAAAAGGGCGTAAATTAAAACATTTTAAAATTAAAAAAGCTTTGAGAATAACGCAGCAAGAAATATAAAGAAATATCCGAGTAGTATGTATTATCTATTAAGAAATTAAATGCCCTATTTCCTCCGGGAGAGTGAGTGATAGAAGCAGGAGAAGATATTCAGAACTTAGGAGTTCTATATGAGTATTCTATACTCAGTCCTTCAATTAATGTTAACTGACTTTTTTTTATTAAAAAAGCAACAAAATATCAAATTTGAAATTAACCAAAGGAA
TRINITY_DN39489_c0_g1_i1	261	gi|966108380|gb|KTE97037.1|;gi|1194546177|gb|OUC68397.1|	74	3e-21	93.6	hypothetical protein AC564_3197 [Lactobacillus paracasei]	TGTGGGTAGCGGTGAAATTCCAATCGAACTTGGAATAGCTGGTTCTCTCCGAAATAGCTTTAGGGCTAGCCTCGGAATGAAGCGTGTTGGAGGTAGAGCACTGTTTTGGTGCGGGGCCCATCTAGGGTTACCAAATTAAGATAAACTCCGAATGCCAATCACGTATGTCCGGGAGTCAGACAGTGAGTGATAAGATCCATTGTCGAAAGGGGAACAGCCCAGATCGTCAGTTAAGGTCCCTAAGTGTGTGTTAAGTGGAAA
TRINITY_DN39490_c0_g1_i1	266	gi|1111027738|ref|XP_019264946.1|;gi|1102289676|gb|OIT36047.1|	86	1e-37	140	PREDICTED: desiccation-related protein PCC13-62-like [Nicotiana attenuata]	GTATGGATATGGCGCCACCTTCTCAAACAACCTTTCGTACAGCAAAGCACGTATCACGGCGTCTTGACCCGATTCCACTCCAAGAAGCCCCGCCACCAACCGCTTAGCAGTCGCTGATTGGAGCTGGGGATTGGTGCCCACGTAGCCAGTAAGTCCAACGTAGGGAATAACGTAACTTGCAAGGAGATAGTTGACAGAGTTAGCATACGGATTAAAAGGAGGTTTCAAAGTTGTATTCAGTGCGGCGTTCATGATAGTGCCAAAAT
TRINITY_DN39708_c0_g1_i1	302	gi|642060682|emb|CDQ90705.1|	65	6e-35	135	unnamed protein product [Oncorhynchus mykiss]	CATTTCACATGCTGTTGTGCAAATGGAATAGACAACAGGTGGAAATTATAGGCAATTAGCAAGACACCCCCAATAAAGGAGTGGTTCTGCAGGTGGGGACCACAGACCACTTCTCAGTTCCTATGTTTCCTGGCTGATGTTTTGGTCACTTTTAAATGCTGGCAGTGCTTTCACTCTAGTGGTAGCATGAGACGGAGTCTACAACCCACACAAGTGACTCAGGTAGTGCAGTTCATCCAGGATGGCACATCAATGCGAGCTGTGGCAAGAAGGTTTGCTGTGTCTGTCAGCGTAGTGTCCAG
TRINITY_DN3974_c0_g1_i1	284	gi|1375932499|gb|PTN68795.1|	69	5e-26	103	hypothetical protein C6M98_10670 [Corynebacterium diphtheriae]	CGGGACCTAAGGCGAGGCCGACAGGCGTAGTCGATGGACAACCAGTTGATATTCTGGTACCCGTGTATACGCGCCCAATGGTGAATCGGGGATACTAACCACCCACAAGCATCACGGTATGCAACTTGTTGTATGTGTGGTGGGTGTGCGTGGGACCTGATCTGGTAGTAGCCAAGTGATGGGGTGACACAGGTTGGTAGCCAAGCCACTTATTGGATTGTGGTGTAAGCGTGTGGCCCGTGATATAGGTAAATCCGTATCACATTCAAGGGTGAGGCGTGATG
TRINITY_DN39924_c0_g1_i1	206	no hit					GGCAAATTTCAGGGAGAGAGCCGGCAGACTACCAACAACATCTTTATACGGTCGGCGAGTGTAAAATAATTATGCTCGTCGATCGTATTTCTTTTCGAAAAAATTGTTCTAAACTATTCCTTTTACGTCACACGTTATCTACGGATATCCTCAGTAAAAAAAAAATCACATAGATATTTATAATAAAATGTTTGTCCACCCACATA
TRINITY_DN40217_c0_g1_i1	204	gi|1316029930|gb|AUH25659.1|;gi|1316029932|gb|AUH25660.1|;gi|1316029940|gb|AUH25664.1|;gi|1316029948|gb|AUH25668.1|;gi|1316029950|gb|AUH25669.1|;gi|1316029958|gb|AUH25673.1|;gi|1316029960|gb|AUH25674.1|	68	2e-41	144	PsbC, partial (chloroplast) [Aquilaria agallochum]	GTTAGAGACCAACGTCTTGGAGCTAATGTAGGCTCCGCTCAAGGGCCTACCGGTTTAGGTAAATATCTAATGCGTTCTCCGACCGGAGAAGTCATTTTTGGAGGAGAAACTATGCGTTTTTGGGATCTGCGTGCTCCCTGGTTAGAACCTCTAAGAGGTCCTAATGGTTTGGACTTGAGTAGACTGAAAAAAGACATACAGCCG
TRINITY_DN40270_c0_g1_i1	217	gi|599424926|ref|XP_007417429.1|;gi|328850154|gb|EGF99323.1|	55	1e-33	123	hypothetical protein MELLADRAFT_94726 [Melampsora larici-populina 98AG31]	GCTACCACGTGTTGGATTATGGCTGAACGCTTCTAAGTCAGAATCCGTGCTAGATACAATGACCTTGTCCCGCGCATTTACCGTTGTGTCGAAATAAGGCGTAAGCCTGTGAACCATTATAAGCGATTGATTGTGTGCTGAGTGGAAAGACTTGGTGCATAAAGTTGCATATAGTATTGAAAATATGTGCGGGGGTAAATCCTTTGCAGACGACTTG
TRINITY_DN40405_c0_g1_i1	206	gi|815032335|emb|CRH48521.1|;gi|815045463|emb|CRH46279.1|;gi|1190738724|emb|SFW06690.1|	51	7e-24	97.1	Uncharacterised protein [Chlamydia trachomatis]	GTTGATTTCGTCTATTATATATAGAATGCGTAGAGAGGGGAGAGCAATTATGATAAGGATTACAGCTGGTAGAATAGTTCAAATGGTTTCAACTTCTTGTGCATCTATTGTGCTTGTATGTGTTAGTTTTGTTGTTAATATTAGCGAGATGATATAGAGGACTAAGGAGCTAATTAGGAAAACAATTATTAGTGTGTGATCATGGA
TRINITY_DN40421_c0_g1_i1	283	no hit					ATATAATTGAAGTGTGTTTTAATAAGTCTTCTCAACTCGTTATCAAAATTTCTGACAGAACATTTTGGATACCAATAGACAATTTGAGTATTTGTGAGAAACCACGACTGTCAAATATTTTCAAAACTCCATTTATATAATAATAACTGATGGGACAAAATGATTTCCGAACGTGTGGTTAGACGGCGTCTCGATTAGGCATTTTCGCTACACGCCGGAGTAGATTATCTCTTTCGACAAGTAATAATAATAATGATAATAATAAATAATAATAACTAGATCG
TRINITY_DN40532_c0_g1_i1	218	no hit					ATTAAAATGTTTTTGAAAAATATATCAACAATTTTATAGTAATAATAATAATTAATAATGAACTCTTTGTAATCGGCAATAACCAAACGTATCTGATTGAAAGTTGTGCCACGCACATGTGCATTGGGTGATGTGCATATCCGTTTGGTCGAATTCAGTTACGGTCTATAAAAACGGGACTTAAGGCCATTGGCACAAATATACAAGGGGACTTGGGG
TRINITY_DN40877_c0_g1_i1	861	gi|1121122661|ref|XP_019549833.1|	262	9e-91	288	PREDICTED: uncharacterized protein LOC109419999 [Aedes albopictus]	GAACTCTATTGGCAGAGTCATGTAATGTCAGCCACCTAGAAGGGACATGCTTAATAAAGCGCCTAATTGGAAGTTTTAACTTGTCTAAAATGGTTTCAAATTCTTCCCAGCGGGTTGGCCAACCTTTAAAATAGTAGTATATTGAAATTATTAGTTGTTCAGCATTTTCACCAAATTTATCAATACCTTTAAGAAAGGCATTATGTATGGTGTGTATAGAACATGTTCCAATGTTGATTAGATTTTTTGATCTACAATGTAGAATTTGATCATTTATAAGACGAGCAACTTTCTTATTAACATTTGGACCATCAGATCCAAGCATCAACAATTTAGTTAATGATAAATTAGCATTTTCCACAGCACTAACTATTTTTTCACTCAAGATATCGGCAGTAG…
TRINITY_DN40904_c0_g1_i1	248	gi|590113611|emb|CDN41082.1|	36	9e-09	58.2	Putative uncharacterized protein [Paenibacillus sp. P22]	GGGTGATAAGATTCGTAGCCGAGAGGGCAACATCCCAGACCATCAGCTAAGGTGCCTAAATATGATTAAGTGGAAAGGATGTGACGTTGCTTAGACAGTGAGGATGTTGGCTTAGAGGCAGCCATCATTTAAACAGTGCGTAATAGCTGACTCATCGAGTGTTTCCGCGCCGAAAATGATTGGCGATCAGCGTCATACCGAAGCTCTGGAGTTCATTTGGATTCGTCCAGGTGGATTGGTAGGGGAGC
TRINITY_DN4119_c0_g1_i1	238	gi|355505211|gb|AES86353.1|	63	2e-16	83.2	hypothetical protein MTR_4g006070 [Medicago truncatula]	GATCTAGAATGTCGGCTTAAGTAGCGAAAATATATGTGAGAATCATATACCCCGAAACCCTAAGGGTTCCTCCGCCAGGCTCGTCCGCGGAGGGTGAGTCAGGTCCTAAGGCGAGGCAGAAGTGCGTAGTCGATGGATAACGGGTCAATATTCCCGTACCTGACATTGTTGGTGCAGAGGGACGTAGAAGGCAATCGCCAGCCGGATGTTGGTTACCGGTTCAAGTATTCGAGGTGAC
TRINITY_DN41540_c0_g1_i1	414	no hit					ATCTTTTTCACCTCAGTATTTTTATTTTTAATTTTATCTTCCGGCGTAAAGTCATTTACCACCATCCCATACATACCTTAATAGTATTAAGGAGCGTAATATTGTTGCGTGTTACTACAAAAAAGGTAGGTAAGCTTAAAAATAAACGAAATCGTTTTGCATGACCCGTCTTACGATATAGTAAAACGGTCTGTCACGGGCCAAAATTAATTTTTAACACTTTACATGGGCAATTTCGAGAGCGTTCAAAGCACGAACAATACGGATGGACAGAAAAAGGAAACGAAAATGACCTTTTGAACGGCAGATGGATGTTCCGGTTGAGAGGCGAACAATGGGTCAATATGAACATAGTGCACGTAGAACGATACTTGCGACGGTATTTTTCTATACCCTTTA…
TRINITY_DN41653_c0_g1_i1	246	no hit					AGTGATTATAGCCGGCCATATATTTTTTATGCCGTTTTTACGAATAAGCCCTTGTCGTACCTCGAATCCCTTTCAATTGCCACAAAATTCCGCGTAGTCCTAAAAAATCAAACCGCGGCTGTATCAACTGATGGCCATCTACAATATAATGTATTCACCAACTGTATAATAAATACAATATACATGGCACTGTAGAACGTTGGAAGATCATACAACTTTATTTTATAAAAATATACATTTTTGAAG
TRINITY_DN41720_c0_g1_i1	1172	gi|1230188513|ref|XP_022178966.1|	390	0.0	707	uncharacterized protein LOC111039686 [Myzus persicae]	ATTGAAACTGCAATCTGATTTGATCTGTGTATTGAATAAGTCTGGTTTAGAACTGAAAAAATGGTCGTCGAACACTACGTCGGTGTTGGACGCAGTGCCGGCCGCAAATCGGGTGCACGCACCTACGCCGTTCGAAACGGTCGACGGTCAGGGTACCAAGGTGTTAGGTTTAGAATGGCATCCCGACGGTGATTACTTGTGTTGTGCGTTAAGTCTTGAAAAATCACCTGTTTATACCAAACGTGGTATTTTGTCGTTAGTAGCTCGAATATTCGACCCACTTGGATTGTTCGGTCCCGCGGTGTTTTTAGCTAAGTTCATCATGCAACGAACCTGGCTTCATGGTTTGTCATGGGACGAACCTCTCTCTCCGGACATTCATGATGAATGGGCAGCCTT…
TRINITY_DN41797_c0_g1_i1	517	no hit					GTGGAATCGGAAACTCATTTGCGTTTTACAAATGTAGGATTTTTGGGAACCCATTAGATTTAATAATTTATTTATTGATAAGCCTTTGAATTGCTATATTCCAAAAAAAAAACGCACTACCCCAAGAGGATTTTCGTCGTTAGAATCGGAAAATCTCAAAGTTTGTGACACATATTGGAAAACGATAACGATTCTTGTGGATAGTATTTCATTATATTTGAAACTCAATGAGATGGCTATCATGGTTGTCTTTTAACATCTCATATTCGAAAAACCTAAATATAGGTATTCTATCACAATCACTAGTATGATATTGTGCTCAAAGTTCGTAGGCAAAATCTAGAAAAACCAGGTGTAATTAAATATGATATGGTTGGGGTGTATCGCGTATGTAACGTG…
TRINITY_DN41995_c0_g1_i1	260	no hit					CAATGGTCTAAAGGAACCTAGCAGGTTCGGAGGTTTATTAAGTTTAGGGAACAGTATGATTGTGCAGAATTTCCAAATTGGAGGAAAATAGGAGTCTTAATAAATAGCGTTGAAAATGTGAGTTATGTGGATAATAACTCTAATTGGTAGACTTCTGTAGAAATCAGGTCTAAAACAGGAAGTTTTTCAATTGATATTTCAGTATAGAGTATTTAACATAATTTGGTATGAAGGGTTTAACTGTTAGAGTTAGACAGTGG
TRINITY_DN42298_c0_g1_i1	221	no hit					CTGGAACTTTGAGAGTATTACTATTGACCCGAATAAATTGAATATCATTTATGTTATTATAATCAACTATTTTGGTTGATTTAGTTTTATTTTCTGGAACCAAAATAGTGTCACTATCAACCTGTATGAACTCAATATCGTCCAAGTTATTATTATTTAGGACCTTAGTTGATTTAATCGATTTTTTAGATTTTTCCACAGGAAATCCATCAATTGCAGGG
TRINITY_DN42769_c0_g1_i1	309	no hit					CGTTGACGGCCCGAAGGCCAGTAGAACGTGCACGTAAATTATTGTTTTTGGCGCCCACTGGGCAAGCCCAGCAAGGCAACCAAAGTATTCCCCAATTCATGGGTGTCACCGTTTGTGGTGTGGACTACAATGGTCTCTAATCATCTTCGATCTCCACACTTTGGTTCTTGATTGAGGAAGGTATCCTTGGAAAATGCCTTCGCTGTAGTTCGTCTTGGGGCGGTCTAAGAATTTCACCTCTCACGCCCCAGTACGTTTTCCCCCGAACAACCCTCCTTCATTCCTGGTCTCGCGAGTCTACAATGCAAG
TRINITY_DN42881_c0_g1_i1	710	gi|1028724135|ref|XP_016664032.1|	99	3e-13	76.3	PREDICTED: uncharacterized protein LOC107885102 [Acyrthosiphon pisum]	ATCATATAGTAATATAGTTAAAATAACATAAAATTTAAACTTATAATACATATAAAAATAAATTCTATCTAAATATTTTTAATTGCTATACAAAAACTATAAAAAATTGTGTTGCTTATAAATATATATTTTATCAGATATTTTTATTGACATATTGTTCTATAGGTAAACTATGTTTCGACCATGGGAGGTTTGCTTAAAAGGTGATTCTGATGAACCACAACCCTTGAAAAAATTTCATGTTAATTTAAAATCTGTCATAGCTTACTTGGAGCACGGAGTTCATCCAGCTAGTATACCCGATAAAGGTAGTCGTGCAAATTTTAGGAGATCTTGTCGACCATTTGTAATTCAAGATGGTATTCTTTATTACAAAAAAACAATGGCTAAAGTAGTGAT…
TRINITY_DN42977_c0_g1_i1	218	no hit					GGGCATTACTAACAAGGTGTTACACATACAGCCTTTCGCTTTCCCTCTGATTATTTTCTCATATTACTATGAACCAAAGGGTCAGTGTAAATAGTTTACGGTTTGGACTACTCAGGTAGCTAATCTGTTTCGCTCCCCAAACTTTCATCTCTCAGCGTCAATTCTTACCTGGAAAATTGCCTTCGCCATTAGTATTCCGTTAGATATCAACAAATTTC
TRINITY_DN43218_c0_g1_i1	628	no hit					CTGGTTTTTAAATAAAAAATGCTTATCAAACCCCAACGAAAGTTATCATAAGTGTATGTACCTACCTACGTATTCGCTGAATCTTTCAGTAGGCAATGGAAAATGTAATCGTGCGTATTTATGCATAAGTAATTAAACAGAAATATCACGTGCAAATATACATACCGATCATTGTATGGCTCTAATATTCAACCGTAATTGAATGACAGGTACATAATATGTAATTATCATAATGTTTTATAATTCGCACACAAATATTGATCATACATTGAATTATATCAATGACCCAACCTAAACCAACATACAACAATTAATGACCAATTCGCATAAACATGGAAATTTATAAATTATTACCAGCTAGAATGGAAATAGTGAAAAATCCACTTTTACTTAAGCAAA…
TRINITY_DN43253_c0_g1_i1	224	no hit					GTTTTTTTGTACTTTATTAGCTTTCTGATACGTAGGTTTATTGACTGGTTGTTATGTCCTTCCTATTGGTTGACTGGAAACCGTAGTTTCTAGTCGGTACGGTGTTTGTTGTAATTACTTGTTCAGTGGTTGTTCGGTAGTTAGATATATTTTGGTCGCATTTCGACTGCGTTTATTAATTCTGTCTTGGAAGTTCTATCATTGCGTATATCCATTGTTTTTCT
TRINITY_DN43684_c0_g1_i1	209	gi|795018071|ref|XP_011859081.1|	69	5e-21	94.7	PREDICTED: uncharacterized protein K02A2.6-like [Vollenhovia emeryi]	GTTGTATCCTTGTAAAACAACTAACACGGGAGAAGTAATTAAGCATATGAATGATTACTTCAGGTGTTATAGTATACCTAGAAGGGTAATATCTGACAGAGGTTCAACGTTCACGTCTAATGCATTTGGAGAATTCTTAGCCCAGAAAAAAGTAGATTTGGTATTAGTGGCAACGGCAACACCCCGGGCAAATGGTCAGGTTGAGAGAG
TRINITY_DN43904_c0_g1_i1	212	gi|568967135|ref|XP_006513505.1|	70	6e-41	146	PREDICTED: serine/threonine-protein kinase STK11 isoform X3 [Mus musculus]	GAAGACTTGTTTGACATTGAGGACGGCATTATCTACACCCAGGACTTCACAGTGCCTGGACAGGTCCTGGAAGAGGAAGTGGGTCAGAATGGACAGAGCCACAGTTTGCCCAAGGCTGTTTGTGTGAATGGCACAGAGCCCCAGCTCAGCAGCAAGGTGAAGCCAGAAGGCCGACCTGGCACCGCCAACCCTGCGCGCAAGGTGTGCTCCAG
TRINITY_DN43928_c0_g1_i1	352	gi|641656805|ref|XP_008180106.1|	59	4e-33	92.4	PREDICTED: uncharacterized protein LOC103308469 [Acyrthosiphon pisum]	GCACTGCAAGGAGAAAATATAGAATATAAATCAATCGATAATATGTGTGATCCAGACAATGCCATTAATTATCCAATGGAGTTTCTAAATTCTTTTGAAATATCTGGTCTGCCACCTCATAAATTAATTTTGAAAACGGGCGTTCCTGTCATGCTTTTAAGAAATCTACAACACCTATATTGTGCAATGGTACACGTTTATGTATAAAAACATTAAATAAGAATGTACTGGAAGCAACTGTATTAACTGGATATGGGAAAGGCACAAATGTATATATTCCTAGAATACCCATTAGGCCAATGGATCTACCATTTTAATTTGAAAGATTACAATTTCCATTGAAACTTGCGTT
TRINITY_DN44171_c0_g1_i1	598	gi|1233193642|ref|XP_022197189.1|	149	1e-14	83.6	1-phosphatidylinositol 4,5-bisphosphate phosphodiesterase epsilon-1-like [Nilaparvata lugens]	CTTGCAGTAAGGACCATCTTCTCTTAGCGTGCGGTATTTTTCTATAGCTGCTTTTAAGTACGGTAAATACTTGGCAACTCCATTCCATGCCATCAGTACTGGGTTCTTCGTAAGAATGTGAGTGATGATCATATTGAATGAAGTTAACTCAGCCATGTTTAAGTAGATCATCGTGATCTTGCACGCTTCACTCATGATGTTATCTTCTTCAACCGAGATATCTCTTATCGTATAGAAAGCGATTCGCTTAAACTCAAAGCATGCAGCCATAGATGATGTAACTCCTTCTGCAAATTTTAAGCTTGGGCGATATTTTACCAGATTGGGGTCATCTTTGTTACATAGAGAGCAAGAAGCATACGCTCTGATTCGCTTCTCATACCAAGCTACCATGTTTTG…
TRINITY_DN44198_c0_g1_i1	227	gi|292806849|gb|ADE42521.1|	75	1e-43	152	photosystem I assembly protein Ycf4 (chloroplast) [Vicia faba]	GTTTATGTGTTTTTAGTGGGCCTTGTATTAATTGTAATGTCTGCTTTATTGGTTCATGTTCCAAAATTCATTAGTTGGGGGTCAGAAAAACTTGGTTGTCGTTCACAAGACGCATGGCTTGACATTGTACCGGGGTCCCGAAAAATTATCAATTTATTCTGGGCGTCTTTCACTCTTTTAGGTTCATTAGGAGTTTTATATATTTCAGTTTCCAGTTATTATGGGAG
TRINITY_DN44637_c0_g1_i1	969	gi|1410988552|ref|XP_025208584.1|	241	1e-152	453	uncharacterized protein LOC112603960 [Melanaphis sacchari]	GTTTCTTCATATGGAGTTGAATCTACAGATCTTGGTTTGGTTCTAGCTGGTTGTACTTCAGGTTCAGGAGTTGGAGATGGCGTATTACTAGGCCGGCCTCTTTTCTTTGGAGGAGTTATCAATGATTTTGTTCTTCCTAATAAAATTAGGGTGTTTGCTAAACGTTCTTTGAATGCTAGTAGGTCCATTGTGTTTCGATTTAACATATTACAGTGATTAGTATGTTTCTTATACTCTAACCAACTGTTTACAGTAGCCATATCAAACGCATGAGCAACTAACCTCAGTGTCCATTTTCGAGACTTGATAAAAGTTCTGTAAAAGCTAACAAGTTGGTCATGCACGTCTACTCCTCCCATTGACTTATTATATAATCCAATGACTTCCGGTCTTTCAACA…
TRINITY_DN44778_c0_g1_i1	268	no hit					CTGTAATTTTTTTTTAAAGTAAGTACCATATTTGCAATAGTAAAAAAGGTTAGTTTAGCAAGCAAAACAAAATAATTTAACGCCATACAAACAAAATATGACCGCGTAACGCCTGCAATGACCCGCCAATATCAATGCGTATAATATGATTACAGCAACACCAGTAATACCATTGATTATATATAGTATAATATGTATAATCAATAGTAATACGTACCTATGGATGGATGGTCATCAACTACCATGGTATGTTTAAATATTTGGCGGG
TRINITY_DN44857_c0_g1_i1	212	no hit					GTTTTAATTTTTAATGCGCGTCGGTCCGTGTCTGTTGTCTCGAACTTGGCATACCTACTTGTTTAGTGTTCTCGTTGAGAGTTTTTCGGATTTGAATATTATTTAATACAAATAACAGTCGCGTAACAGTCGTTATACATTCTTATAAATAAAAATGTATTTATTTATTCTTTGCGCGGGCAGAAGTGGTATCTATATGCCGTTAAAAAGGC
TRINITY_DN44904_c0_g1_i1	364	no hit					ATAATATGATAATAATATCCAAAATACATCTTAAAGAAAGAATTTCATTTTAACGACATAAAAATAGTTCAAGTTCCTTAAAAATTTGAATTGTGTTCAAGGTCAAGTTCTGTTCTATGATATAGGTACCTAGGTAAATGAATGATGTTCACTTGTCGTTCAAAAAATATCAACGTGATCATCGTGAACAACGTTAAAAGCGTTCATTGCGAACATGTTTTTTCCGAACACTGATCATATTATTGATTTTATTTAAACACAACCGTTACACTTTTAATGATATACTTTTTCATAATATAAATGCATTGGTTTGCTATATTCAAAATGTAAACTTATAAAATACATACAAAAAAAAAGAGGGCGT
TRINITY_DN4531_c0_g1_i1	262	no hit					TAGTAATATTTATAAATTATAAAATATCCTTAAAAATAGATGCTTTGTGCTTACATACCGTTTTTGCTTAGAATCGTTTTACGTATTAAATGATTTATCATCGAATTAAAATTGAATACATCCTTTAGTCTTTGCGGTGATCTAATCAATGACGAAGTATGTAAATTCGAAACCTACAATACAACAAATCGACTTCCCCGTTTTCTTTTTGAATGAACTATGTACATTAAAAAAATTCACACGCATAGATAGTTTGGATGTG
TRINITY_DN45851_c0_g1_i1	222	no hit					AGCCAGAGTCCTGCAAAATCTGAAGATTTTGTTAGTCCACGCGTTTGCATGTGCTGCGAAAGTTGCCGGAAATCCCAACAAAACCCTCCGCCGGGATCCGCTGCTGAAGAGGAAAGCGCTGATAATATGACTACTTTAAGTGACATTGGTAGTTCTAATGTCGATTATGTTACAGCCTCTGTCAGGTCGCGGGAAGAAAGTGTCAACTGGAATAGATCACCG
TRINITY_DN46044_c0_g1_i1	227	no hit					CACAGCCCTTTCCCTGCATATCCTCAAACTTTCCTTGATCCTGTGTCTCTTTGGTTTTACCACACCAGGGTTGGAATGAGATGAGGGAAATAATGCGGTTGTGATGGCCAGACTGTGTATTATAGATCTGAAAGTACACCCTGGTGCACCTCGACAATGAAACTCTTTTTAAGACGTGGGTTTTTTGGAACCATATCAACCACACTGGAGCTCCTGCTCCATTTAAG
TRINITY_DN46291_c0_g1_i1	406	gi|985425719|ref|XP_015378339.1|	135	1e-39	154	PREDICTED: uncharacterized protein LOC107172563 [Diuraphis noxia]	TCATTGGCTTGCAGAAGAAGAGAACCAATGGGTTCAGCACGTAGTACCGTTGATAGCGGAGGATCAGATACCAGAGAAACGTCCAATCAAATTGGCATTAGTAACAGTCAACCAGTTGGATAACTTATTCAAGGCATACTCATGCTGGAGACGATTGGTGAGCGCAGTAGCATGGATCGCACGGTTCGTCAGGTATCTTAAGGCAAAGAAGAAGGTATGCGAGCCTAAATTTCTGACAGTGCCCGAACTAAAAAACGCTGAGATGATAGTGTTAAGACAGGTACAAGCTGAGTGTTTCGGCAGAGAGATCAAAACATTGGAAAGACAAAACGAAGTACTCCGAAGCAGCAAAATAAAGAGCTTATGCCCCTTCCTAGAGAACGGAATGTTGTTAGTCGG…
TRINITY_DN46427_c0_g1_i1	377	no hit					GTAAGCTCGTTCGAATACAAAATTTAAAATAAATTAAAATTACATTTATTTCGTCCTGATTAATGTAATTTGAATATTTGATATCTTGTCGTTTTCCATAAACAATTTATGTTAATTCATTTAAACAATATTTGCATTTTTCATAGACTCCACAGACATAAGTATCTTAATAAAATAACGAATGTTTAATTGAATTATAATTTGGAAGCGACCAACCCAACACGCTGTGTGTGGTAAATATTGGAATAGTATTATTATTAATTTATTTCATTGTTTTTCGTGACATTGTATTCATTGACTGGATTACATTTTTTTTAATTACGAATTATATACCTAATTTAAAATTCAAAAAGCTCAAATTTCTAAAATGGATTATT
TRINITY_DN46572_c0_g1_i1	298	no hit					TTCCTACAATTTAACTGTATTACATGTCAAAAAATAATTTAGGTAACTTGTCGCCCAGTCTCATAGACCTATAGTACCTATGCGCTGCACTTATACCTGAGGCGGCGTGGTGATCAGAAATAATATAGTACTACTATTATAACGGTGCGATTTATACGTCGGAGGACACGTCCCATTTCGATATTCGCGTGTATTGTGTATTATATTTGTATGCACGTGCAGTAATATTACGACGACGTTCCGGTCGGAATAACAATGTACGATTATATTATGATGAAGGTATAGGAAGGAATACGCG
TRINITY_DN46820_c0_g1_i1	227	gi|985424053|ref|XP_015377537.1|	75	1e-35	136	PREDICTED: uncharacterized protein LOC107171796 [Diuraphis noxia]	ATCCTGAGAAGCGTCAGAAAATCCGTGAATCTCAAATTCTTGGTTTGACGCTTCCTTCGCCTTTCTTGGAATCTCTAGTTTTTGAAGTTCTACAAGATCTGTCCAAAACTGCTGCCATCTTGACTTTATGTCAGCTGGTAGAGGAGAGTCCCAATTAATTTTCATCTGCCACAGTTGTTGAAGGAACACCTTGCCTTTCACTAAAACTGGAGCTAAAAATCCAAGCG
TRINITY_DN4812_c0_g1_i1	598	no hit					GTTCAGTGACTTGCGTTACCTATAATCATCAATCATCATCAATTTTATATGATTAATACAGGTACGCTCGATACGCAATTGCTGATTTCCCTCTCGCAGTTAGCACAAGCCTACTCTAAATCTTAAGCGGCCCGGTGACTTTTGTTTTCAATCCATTAATCGTAATCCATGTCCTGTACCTATAGTGTACATATTTTATGTATACCTACCACCTACGCCCTACATCTAATTCCAAAATATTGTCAATTTTGCTTTATTTTATAACCTAATGCACACGTGGACTTAAGAAATTCCGGACTCGAGTATTGTATATGCTCGTCCCACACTACACCCCAAGAGAATAAGTGGAGACCCACGTTTACAAATTATTTGCTAAATTCTCAGAGGCTGGCCATCCAC…
TRINITY_DN48517_c0_g1_i1	317	gi|1398104762|gb|PXY51719.1|	58	2e-18	84.7	hypothetical protein CIT14_21800 [Virgibacillus profundi]	GGGGACCCCGAGTGCGAGTGCATACAGTCCTCGCTTTTCGTGACCGTAAGGTGGTCACAGAATAAGAGCTGGGCAAGACCGGTGCCAGCCGCCGCGGTAATACCGGCAGCTCGAGTGATAGCCACTTTTATTGGGCCTAAAGCGTCCGTAGCCGGCCGAACAGGTCCGTCGGGAAATCCACTCTCTCAACGAGTGGACGTCCGGCGGAAACCAGTCGGCTTGGGGCCGGGAGACCAGAGAGGTACGTCCGGGGTAGGAGTGAAATCCCGTAATCCTGGACGGACCGCCGGTAGCGAAAGCGTCTCTGGAGAACGGAC
TRINITY_DN49050_c0_g1_i1	279	gi|1090868887|ref|XP_018712500.1|;gi|1037338720|gb|OBA22004.1|	60	9e-13	69.3	hypothetical protein METBIDRAFT_39660, partial [Metschnikowia bicuspidata var. bicuspidata NRRL YB-4993]	CTTTTCTTGTTAACAAGTGCACTGACCTCGGAATCGGATTGACCGGAGATGGGGTTAGCGGCTTGGGAAAGGCGGTTACTTTTGGACTGCTTCGGTGCGCCCTCGACGCTCCTTGAAAACCTGGCGGCGTGTCTTATTCGCACACCTGGTCGTACTCATCACCCATCAGGTCCTCATCGGTTAGCAGCCTCTAGTCGATAGAAGAATGTAGATAAGGGAAGTCGGCAAACTAGATCCGTAACTTCGGGAAAAGGATTGGCTCTGAGGGTTGGGCCTAGG
TRINITY_DN49427_c0_g1_i1	211	no hit					GTCGTTACTTGGACTCATTCCAGGATTAGTATATCTGTCTCAAGGGTTTCGCCCTCGATTCCTTCACTTTTTCAGCCAGATAATAATCGGCAGGCTAGAGAGACCTAAACCGCACGTATAGAACTGAAAAAAGACCTTGGCCGAAGAGAAGAATGAGAACCCAAAAGAAAGTAGCATGGATGGACACGTGACGGGACTTGCCGACATGACG
TRINITY_DN4950_c0_g1_i1	278	gi|965660005|dbj|BAT76424.1|	53	1e-10	64.3	hypothetical protein VIGAN_01442200, partial [Vigna angularis var. angularis]	CTTTCCAACCGTGTTTGTCTAAAGTAGAATTTTGTAACTCTGTGCAGCTATAACATTCACTGCTAATAACTCCCACTACCCCGATGCTACAACGCTGTTCGCTTTAACATAACATCGGTTTAGGCTCTTCCCCGTTCGCTCGCCGCTACTTAGGGAGTCGTGGTTACTTTCCTTTCCTCGGGTTACTAAGATGTTTCAGTTCACCCGCTTACCTCTCACATGCCTATATATTCAGCATGGAGTACCATGGCTTCACCATGGTGAGTTTCCTCATTCGG
TRINITY_DN49614_c0_g1_i1	276	gi|915686183|ref|XP_013341377.1|;gi|662535634|gb|KEQ92950.1|	65	9e-38	127	hypothetical protein AUEXF2481DRAFT_42647 [Aureobasidium subglaciale EXF-2481]	CGTTCAAGTGCTGGCAGCTCTCATCCTCGGGAATGGTGGAGATGGCGGGGTCGGAAGTGCGGTTACCGGTGACCTCGTAGTCGCGGTGTCGTTGGGAGAGAAGCGGTTGATGTTGGGCTGATTGACGATGTGGAGGGCGGGGAAGTTCTGCCATGCGAGACGGGTGTTGTTCTCGGGACATGAAGAGATGTAAGGAGCGAGGAGGGACCAAGACCAGGACTGAGGAATACCAGTCTCAAAGTAGACGTTCATGGGGAAGAGACCGCTCATCTGGCG
TRINITY_DN49837_c0_g1_i1	259	gi|166895614|ref|YP_001661408.1|;gi|166706946|dbj|BAF98410.1|	67	2e-38	139	NADH dehydrogenase subunit 9 [Cycas taitungensis]	TCCGCATTCGACGCTTGGTATTTCAAGCATTTCCTATCTATTCGCCCGCCCTAGATTATTCATTATCCGATCCGTCGCTACGCGCCATTTGTTCCCAAGGACTAGCAAAATCAAAATAGCGGAATTCTTGGGTCATCTCAATTGGTTCAGAAACCACACGTTTCTCCGAATCATCGTAGCGTACTTCCACATATCCACTCAGGGGGAAGTCTTTTCGTAATGGATGACCCTCGAAACCATAATCTGTTAATATACGGCG
TRINITY_DN4995_c0_g1_i1	262	no hit					CACTGCAGAAGATAGATGGCTAGTTTGAGATAATTGTTTTGGGGTAGGTACTCTGCTGTATTGCGATGAAGTGTAAGTAGTAAGCTTTTAACTAATAAGTGCATCGAAAATAAGCACATTTCCTTAGTTTTAATCAGTGTTGTTCATAATGTGTATATAGGGCAGGCTAATCCTCATGCATCATTTTTTATTATTAATGACATATTAAAGCGTCTGATATAATAATATAATATCACTACTAGCCCTCAATACAAAAGATCGG
TRINITY_DN50063_c0_g1_i1	219	no hit					GGCTCCTTGGTCCGTGTTTCAAGACGGGTCATTTAAAGCTATTACACCAACATCCTCAGTAAGAAGAACATTAATTTGTTCCACACAATAAATTGCGCTTACTGCCTTCCTCAATCTTAAGCATTGTATCAAAGCTCAGGACTATAACACAGTCAGAGACTGCTACATTTCCTTAAACCCTTCTCCAACACCCAAAAATTGATGTTGGTCTGTTAATCA
TRINITY_DN50160_c0_g1_i1	241	no hit					GTAACTAAATATATTTTGTGTTTTAATTTCTTTTTTTTTACTTAACTTAGATTTTTGTAAATGATAAATTAACCATATCAGCATTATAAAAGTTTTAGAGCGGATACAATTAAAGTGAATGTAAACTTATATAATTACCTACTGCAAGTTTGCTACACTATGTTAAATATTGAACACAATGATTGTGCTTTAATTACATACTCTTAGGTACCGTTTTAATTAGTTGATAAAAACAAAAAAC
TRINITY_DN50450_c0_g1_i1	236	gi|662504968|gb|KEQ62583.1|	78	2e-40	150	hypothetical protein M437DRAFT_49674 [Aureobasidium melanogenum CBS 110374]	GCCATAACCGACTTCAAGTTCGAGTAATCGGGAAGAGTCGAAACGGCGTTGTTCTCGATGGAAACAAGACCGTACTCGTTCGCAGTCTCGAAGTACATGTAGACGATACCACCAGACCAAACTTCGGTCATGTTGTCACCGTAAAGGGCTACAGATTCACCCCAAGTTCTGGGACGGTGGGCGTTGCAGCCGTACTCAGCGAAGAAAACGGGAACGCTGTAAGTAGAGAACTCCTG
TRINITY_DN50659_c0_g1_i1	271	gi|328700311|ref|XP_003241214.1|	76	2e-31	123	PREDICTED: putative nuclease HARBI1 [Acyrthosiphon pisum]	GTCGTATTCAATATTTAATCATTAGTCATCAGTCATTACCTTCCAAAGTAATTATGAAGAAGAGAGTTTCTGGTGATTGCATCTTCACCATCATCATCACGACGATGGTCTGTTTCTGTCATGTCTTCAGCTTCATTTAACTGATCCAAGTATTGAAAGTTATCTTCTGGTAACTCCTCCTTCATATCCCTACAAATGTTATGCAATATTGCTGTTGCAACAATTATTGCCTGGACAGTTTTTAATTGTAATCGTACCCCTAAAATTGGAT
TRINITY_DN50751_c0_g1_i1	211	gi|1467798006|ref|WP_117011681.1|;gi|1462401571|gb|RFP25934.1|;gi|1462403984|gb|RFP28325.1|;gi|1462412547|gb|RFP36864.1|	69	3e-36	131	MULTISPECIES: biopolymer transporter ExbD [Duganella]	TGTCGATGTCCGTAGGCTCCGATAGCGGAGATGAAGATCAGGTCATGTCGGAAATCAACACGACGCCCCTCGTGGACATCATGTTGGTTCTGCTGATTATCTTCCTGATCACGAGCCCGGTTGTTCTGAAGCTGATCAAGATCAAGCTGCCGGAAGAAGCCAACCAGGTGATTCAGACCAAGCCGGAAGATGTCAACATCGTCGTGAGCTG
TRINITY_DN50982_c0_g1_i1	232	gi|662505596|gb|KEQ63209.1|	62	1e-28	116	hypothetical protein M437DRAFT_47330 [Aureobasidium melanogenum CBS 110374]	GTCCTTCGCCGTCGCTGCTGCTTTCGCTGGTGCTGCTGTCGCCTTCCCCCAGGGTGTTACCCAGGCCATCTCCCCCAAGTCTGGTCCTCCCTCGGGCTGCTCGGAGAACCACGCCAGCCCCTTCAGCATTTCTATCACCAATGTTACCACGAACGGCAAGCGTGACCTCGAGTCTCGTCAGACCAAGGTTTTGACTATCACTCTTAAGGACGGCACCCTGACCGACGACGAG
TRINITY_DN51058_c0_g1_i1	311	no hit					GTGAGAGTCTTTGGATGCCTTTTTTTAAACCAAAATGATGGTATTTGCCTAATCCAATTGTTCTAATACTAGAAATCTTAGATGAAGATGAATTAAGTAATGTTCTGGTATCAAGTGGTAGTGCTTTAAGACATTCTATGCATTGGTGGCTTTTTAAAGTATGCAAAAGTGCATTAGCCGTAGTGTGGGGTACATTAAAATCAACTATCCAGGACGACAATAATGATTTCAAGGAAAGTTCACTTTTAACACTACAACAGTTTCCAGAATAATTGGGATTGATAGTATTAGAAGTAAGATATTGATTGTTT
TRINITY_DN51282_c0_g1_i1	271	gi|361071307|gb|AEW09715.1|	38	1e-15	76.6	PsbB, partial (chloroplast) [Betula pendula]	GCTAGAACCTTGTTCAGAGATGTTTTTGCTGGTATTGATCCAGATTTGGATGCGCAAGTAGAATTTGGAGCATTCCAAAAACTTGGAGATCCAACTACAAAAAAACAGGGAGTCTGATAGAAATAGGTTTGTTCCTTTTCGATTCGACTTTTTTTGTTGTTATTTGAATTTGATATAGGGAACTAGAGAAATATTGATTTCAATCATTCCATTTTGTTTTACTCTGGTTCTTTCTTTTTCTTTATCCAGGAGATAATTCCCCCAAAACAGG
TRINITY_DN51525_c0_g1_i1	219	gi|918828552|ref|XP_013431322.1|;gi|662519033|gb|KEQ76592.1|	73	5e-41	149	Septin [Aureobasidium namibiae CBS 147.97]	GACGAAGATACTGTCGAGGAGAACGCCGAGCTCCGTGGACTCATGCCATTCGCTATCGTCGGATCAGAGGACACCGTTGAGATCGGAGGTCGTGTTGTCAGAGCTCGTCAATACCCCTGGGGACTGGTCGAGGTGGACAACCCGCGCCACAGCGACTTCCTGGCAATTAGGAGTGCCCTGCTCCACAGCCATTTGGCCGACTTGAAAGAGATCACACAC
TRINITY_DN51647_c0_g1_i1	221	gi|408902650|gb|AFU95972.1|	73	1e-46	156	PetB, partial (chloroplast) [Byrsonima crassifolia]	TTGCCGATGATATAACTAGTAAATATGTACCTCCTCATGTCAATATATTTTATTGTTTAGGAGGAATTACACTTACTTGTTTTTTAGTCCAAGTAGCGACGGGTTTCGCTATGACTTTTTATTATCGTCCAACCGTTACGGAGGCTTTTGCTTCTGTTCAATATATAATGACTGAGGCTAACTTTGGTTGGTTAATCCGATCAGTTCATCGATGGTCAGCG
TRINITY_DN52566_c0_g1_i1	235	no hit					TTTCACAACTGCGGCGCACCCGTCGGACATCGGTACCGGGACTACGAACACTACTACAGCCGTTCTGCCAAACAGTATTGTCGGCGCGGTCACTATTTCTCCGATTGCCGTCAACTCCGCCACCGAAGTCGCGACAACCGTTACTAACAACCGGCGTATTTCAAGCAATTCGGGCAAATCGCTAAAGACTAAACGTAAATATTCGTCAAAACCGTTCGCTGTGAAAAATCCTCTG
TRINITY_DN52607_c0_g1_i1	252	gi|1267919637|ref|WP_098583003.1|;gi|1261783779|gb|PFK23276.1|	45	5e-21	93.6	replication protein [Bacillus cereus]	GCCATATACTCTTTTTGTTATTTGATCTACATGAATAACTTCCCCAGTTTCAGTATCTACTAATTCTCGTTTTTTTTGACCTACTAAGGTTTGACTTTCAGCATGATATTCCAGATTTTTCTCATATTCCGTCATGATTTTAAGCTCCCCTTACTTAATTTATATTTTAGTAACTGCTTAATGTTTTAAATCTTATACTAAAAACAAAAAGAAGTAAATACTTAAATTTAAATTAAGTAAACACGAAACAAG
TRINITY_DN52796_c0_g1_i1	270	no hit					TACACTTATTTTATTTATATAATCCAAACATTAATTCACATTCAGATATAATTTTGAACACAAAGTCAGAACTAGAAATGAGACCTCCTCTATTTTCAAAATTGAATAATTTACAATGTGGGCTACTAACATAGTCGTGATCATACTTGTAATGCTATATGGGAGTGAAACGTGGACAATTACCATTTACTAATATGAACAGAGAAGACAGAAGATAATAAGATTATAAGAATATAGACAGAAGTACAGAAGTATAGAAGCCCGACGATG
TRINITY_DN53090_c0_g1_i1	205	no hit					GCTCAATAAATTAACTGGAAATAAGTGCATTCTCGATTTGTCCCCAACTGACCAATTACCTAGTTGTAAACCTTGTTGAGTCCCGACAAGACTCTATATCCGATAACCGCTATGGATATAGGATATAGATGTTATCACATTCATATATAATATTATATAACTATAGACATTTGTATGCACGAACAAGCCTTAAAAACTATTAAAG
TRINITY_DN53267_c0_g1_i1	312	no hit					AGCTAAATGAATATTGTAAGCCTTGAACAGTAATGAACACGAAAATTTTCATGCTGCTAATAAAAGTTTAAGGAAGTCAAGGATATTAAACAAAATATTAAAGAATATTCACTTGAGCTTTTAAGACTCCAGAATAATTTTTTAATTTTTAATCCAACATATTTGTAAAGTTTATCAATATTATACAGTTTACAATATTAGTAATTAAGATGACATCATGGTCATCTCGTCCACCGTGTGGTATGTCTTTAAGTGCTTACAAACTACATAGTAAATTTACGTTCAGTAGTTTTTGTTCATATTATCGTTAGT
TRINITY_DN53323_c0_g1_i1	330	no hit					GTATGGGTGATGTTTCAAGTACATGCTTAAATGCAGCAATATAGTGCTGTTGTACATTCTTCAAAAAGAACAATATATCTTTACCGACCATTTTTTTCTCTTTAAATTCTTCTTGTATTAAGTTATTGACAACAATATCTTTAACCGCTACCATTTTTTCCACTGTCAGTAGATCATCAACTTTAGTATTAAAAAATGACTTTGGAATGTATTCAGTCTTACAAATTCTACCAACTAAAGTACATAAGAGGCTGTGCAATTCAGTATACATTACATGCACCAACGGTTCTGATTTTTGCATAGTACCTGTGTATTTTATAAATATTTTTG
TRINITY_DN53351_c0_g1_i1	230	gi|1229878478|ref|XP_022183112.1|	76	3e-18	89.7	zinc finger BED domain-containing protein 1-like [Myzus persicae]	ATCTTATATTGCAAGATCTAATACTGATTTTGGGTATGTTTGATGAAGCCACAAATAGGATTTCGGGCAATTATGTTACATCTTCTCTAGTTATTCCCTTAGTATGTGGAATTCATAGAAATCTTTCATCTCAAAAACCAACTACACCTGAAGGTAACATTATATTACAAAGCGTATTAGAGTCTGTTAAAAAACAATTATTTCCATTTGAAGAACGTACTATTCCTCGG
TRINITY_DN53445_c0_g1_i1	210	gi|1230278408|ref|XP_022180469.1|	69	5e-29	120	uncharacterized protein LOC111040764 [Myzus persicae]	AAACAATAAGCCATATAATATCAGTGCTTTGGTCACACCACGTATTACCATTGACTTACCTGTTGGTAAGATGAACACATCAAATTGGCATCATTTACAAGGCGTACAACTAGCCGACCCTACATTCCATCTACCAGGCAAAATTGATCTACTCATAGGAGCTGAACTGTTTTATGAAATTGTACAAGATGGCAAACAGTTTGGACCAGG
TRINITY_DN53632_c0_g1_i1	205	gi|1229889608|ref|XP_022165177.1|	43	4e-20	94.4	protein lozenge-like isoform X2 [Myzus persicae]	GCCGTCGACTCGTTGTCGAATATCATCGTGTTTCGTATGTGACTCAGATACGGATTGGGGTACAGCTGAGAGTACAGCCACTGCGTGTGTGGTTGCAGGAGCGGCGCGTTCAGGAACAAGCTGAACAGCGACGGCGCCACGAGCGGAACGGGTTGCGTGACGGGCGGCGGGGGCGCAGACGCGGACGGGTGTTGCGAACGCGGCG
TRINITY_DN53642_c0_g1_i1	222	no hit					GATGAAACAAGTTAAAGTAGGTTGTGAACCCATTGTGCACTTCGTAGATTTTCGCGAAAGAACTTTCTATACATCCCTCACCCAAAATTACTCATAGCACCCTTGAATACTATCTATAAAAAATGAATAACTAATAATAAAGCACATTTTCCACGGTAAAATTCTACACGTGACACAGGCATATTCAACGCCAATACCAACGACATCAACGCAATAGGTAGG
TRINITY_DN54291_c0_g1_i1	255	no hit					CGAAGTATTAATAGTTTAAAAATATTTTTCGCATTAAATTGTTATTTATGACCTACAATATGTCAACTGTTTGTTTATTTATCGTTTTGTATTAATAAAAATTGAGAGAATTGTGATGGTCACCCATCGAGTCCACTTATGTAGCATCGACTCCACCAGTAGACTCCGCCACATACGATCTACACAATATATATGTAGGTACACAATATACCAAGATTTACATATTAATTATTTGATATTTTTAAGCGGTACAAG
TRINITY_DN54342_c0_g1_i1	524	no hit					GGTACAGTAAAATCTATAAATGAACATTTTTGTTTTTGTGGATTTATATTAAATATTACATAAAATAAAATAAATTAAATTAAATTAAATTAACAAAATTTCAGAGACAGGGTTTGGGTGAAGTCATTGGGCAGTGGGCATCCGTAGATGAGACTTCATGACATGTAGAAGTGGGGTTATTCACTTAGTAGGTCACGACAATATTCGTTTTAGGCGCCTTCTGGGGACACCAGGCATTTTTGGGAACAGATAGTTACTGAGACCAGGTGGTTGCGTTGGCTGTGGAGTGCACGCGTTAGTAGAAAATCTTGTCAACGTACACACTTGAATATTCAAACGAAAAATAACGAATTTAGTTAGGATTTTTTTTGTAATTAAAAAAATATTATCTCTAAGTTG…
TRINITY_DN54682_c0_g1_i1	511	no hit					GCTCAAGTTAAACCAATAAAGAATTAATCATGATTCTATTAAAATCTGTCTCGTCGTATTTGTTAAAGAGTATGTTTTTCCAAATAGTCCGTAAAAAACTGTAATTGTAAATGTTGATTAGAGTTTGACCACAATCTCATTTTTGATTTTTAATTATGATAATGGAGCGAGGAAGCTATTGGTTGTAGATTTTCGGTTAACATTTTTTTTAAATACGTGGCACCATACTATTTATAATGAACTCTTGTACCTATATTACAATAGCAATAAAAAAATGTTGCAACTTAGTAACCAAATTAGGAAAAAAGTTCGAGGTCAATACGACCATTTTGATGAACTTGGCGTGAATTTAGATCTACCACTTTTGGTATAGCAATTACCGAGATATTATAAAGTTGA…
TRINITY_DN54867_c0_g1_i1	343	no hit					AGATTACTGATTAGCAAATGTCTTAAAAAAAATTCACACCATTATGGACTTAGTGGCTAGTCCTTAGCCCATGTATATTTTACGAATCAAGGACTTTTTTAAGAATTGTTGTTAATTATTATTGCTTATATTGTTTAAATTTGACATCTTTTATTGGGCCATGCTGCGGATATATAAGTATCAGCTGCGCGTTGTTCAGAAATTGAGTGTTACATTTTATCGTAGCCCAGCTTTTTTTTCCAATTCATAAACTTTCTAAACAATTATTTTATGTTTCACGAGCAATGCAATTTCATGAAATTCAACCATTCAATGGTATGTAATTTTAAAAAAAAAAGTAGTA
TRINITY_DN55079_c0_g1_i1	264	no hit					CGCGTGAGAGTCAAGACACGTCTAGGAGGTTACCTAAACATATCTGATCCTTAGTCGTCTTCTAATTGCCTTGGGGTGCGCCTGACGTATCCTATACTCCGAAGAATTTTGGACGATGTCAAGCCTAAGGCAATATTTCTAAACTTGAACTGGAGACATTTAATCCAAGTTTCAATCTTAGAGGCATTCAGTCATTAACTTGCATGCGTACCTTTTCCCCACGATGTGGTCACATCAGGGAGGCGACATTGGCATGATAAGGAG
TRINITY_DN55208_c0_g1_i1	525	no hit					TCAATGTTTTGTTACCATCTGAGTATATTGCAAATATACCTATTGCAGTTGCCAGAAGTAAAAGAGACATGTTGGGTATTTTTATTGACACAACTGCTCCCTACAAATTGTACTGGTATATAAATGTGTTACGTACTTGCATAGGTAATAGTTGTGCGGAATTATTAACTAGTCCATAATTATATATATTCAACAAAGCTTATCGTATGAAATATTATTTATCTAACCAATAGATGAAAAGATTGAGTGCGTTGTCCACGAAAATATTATCACGGTGACATATTATGTAAAATGCAAATATCTTGAACATCAACCAGTTCCGTAACTACTCTCTGTGGCGCCCCCGGCAAATTTTATTTTGACCTTTATTTTTGTTTTATTTGATTGGTATAATAATTT…
TRINITY_DN55420_c0_g1_i1	425	no hit					GTGCCATGAGTGATAGCGAAGTACTTAGCCCAGGCTTTGTGCTCGTCTAGCTCAGGTAAACGACCGCCTTAACCATAAGGGTGCTAAGGTAGCGAAATTCCTTGTCCGCTAATTACGGTCCTGCATGAAGAGGGTCACGATGCGTCCGCTGTCTCCATAAGGTGCCTAGCGAAACTGAATTGACTGTTAAGATGCAGTCATAGCACAGCAGGGCAAGAAGACCCTATGCAGCTTTACTAGAGACCACCAATCAGTGTTACGTTTGGGTTATCGTTTGCTTAGTTTGTTATAAAAATGAATTATCATAGCTCATACATTGCTCAGCTTCACCACCGTATCACCTATAATTAGGCTAGTTAGGGGGTCTGCTAGTTTGACTGGGACGGTCGCCTCCCATAG…
TRINITY_DN5543_c0_g1_i1	262	no hit					CCCTAGTCCCTAGTGTTATAATAAAATATAAATTTTCACAATCCTATTAGTTTTAAAAGTAATACTTATATGTCGTTGAACTGGTTGATTTAATTTTAGATTCCCCAAGATTTTGTGTAATTATGGTTGGATATGTAGGGGCGTTTCAATCACAGAGAACACGAATCCGGTAACATCTAAAATATTCTTGGATCGCATGCCATGGTAATCACCACTAAACCGACTTCTCGACGAAATATATCGATGCTAGCAGGCTAGATCG
TRINITY_DN5543_c0_g1_i2	276	no hit					ATTTCTTAGTAAGGACTAAGGATTAACTCATCAATTCAATAAATAATATACGTCGTAACTCGTAACCGATATATTATGTCGATATAAATGGATATGGATACCCAACTTGCCAAATTCCCCAAGATTTTGTGTAATTATGGTTGGATATGTAGGGGCGTTTCAATCACAGAGAACACGAATCCGGTAACATCTAAAATATTCTTGGATCGCATGCCATGGTAATCACCACTAAACCGACTTCTCGACGAAATATATCGATGCTAGCAGGCTAGATCG
TRINITY_DN55610_c0_g1_i1	213	gi|494903616|ref|WP_007629661.1|;gi|319436867|gb|EFV91928.1|;gi|1034705746|gb|OAV78411.1|;gi|1063308272|gb|ODQ84573.1|;gi|1375735493|gb|PTM88008.1|;gi|1387115741|gb|AWH94382.1|;gi|1419391442|gb|RBA30072.1|;gi|1485481750|gb|RKE65559.1|	38	5e-24	83.2	MULTISPECIES: cold-shock protein [Dietzia]	GGGTGATGTTCTCCGCCTGCAGGCCCTTGGCGCCCTGCGCGACGTCGAAGGAGACCTGCTGGTTCTCCTCGAGCGAACGGTACCCGAGCCCTGGATGGCGGAGAAGTGGGCGAAGACGTCGGCCGAGCCGTCGTCGGGGGCGATGAAGCCGAAGCCCTTGTCAGCGTTGAACCACTTAACGGTGCCGGTAGCCATATTGGCGTCCTTTCGAGA
TRINITY_DN55942_c0_g1_i1	217	no hit					GATCTCACTGAATCATGACGATCATGCTACTGAAGTCGAGATCGAGACGCCGTCTCGTCGACGCCACTGCGGGCTCGACAGGCGTGTAGCAGTCAGATCCACCGAGGGCCCGAGACGGAGTTCTTTTACGACGCCAAACGTCATCGCATTGCGGTTTCCTTCGGCCGACTTCGAGCGGGTGCCGGTGCGAGTTCCGATCGAAGAGACATTCGAGTTT
TRINITY_DN56404_c0_g1_i1	257	no hit					GTCCTTTTTTAGGGATAGGTTCCATTTTTCAATTTCGCATCCTATTGTAAAGGCGAATGTGGCACGTCTATAGCCCACAGCATTTAGGCCATAATGACTTGTCTTAATCCCTTTTATCTGATCCGATGTAATAGCGAACCACTTTATACAAATAAATAAAGTGAGGGTTTTCGTTAATTAAAGGAATTAACCAGATCTCACGACATTAACTAAAGACAGCCATGCAGCGCTTGTAACATAGTATTGCGGTACTACCG
TRINITY_DN56477_c0_g1_i1	281	gi|157689686|gb|ABV65429.1|	93	9e-60	191	photosystem II CP47 chlorophyll apoprotein, partial (chloroplast) [Clusia rosea]	AACAAGGTTCTAGCACCATGCCAAATGTGCCCGAAAAAGAAGAGCAGAGCAAACGAAGCATGTCCAAAAGTAAACCAACCCCTTGGACTGCTACGAAAAACACCATCTGATTTTAAAGTAGCACGATCTAATTCAAAAATTTCACCCAATTGAGCACGTCGAGCATATTTTTTCACAGTAGCAGGATCACTATAACTGACTCCATTGAGTTCACCACCATAGAATTCAACAATTACACCGACTTGTTCGACACTATACTTTGATTCTGCCCTTCGAAAAGG
TRINITY_DN56592_c0_g1_i1	338	no hit					CACAAGTAACCAGCCAAAAATGTACGATCGACAAACTTGCAAAATGATTGACATTATTCAGTAGATAACGGTTTTGATGACAATTTCGGTGTTTGAACTTGGAACTTATTTCCAGTTGAGAAACATATTATAGGTGGCAAAATTTTGAGCAGACGTGCAGCTAAATAAAAAAAAAAATTGATAATCGATGACGGCGATGGACTTGTTGTTTCTCGACTGGTGAAAAACTACTAATCACCGCCGACTATGTTTTCTAACTTGAATTGACTAAAACGATTACGGTTCTACTTGGTCAAAATGCTAATGACCACTGAATAACTTATAAAAATGAAACATAG
TRINITY_DN5697_c0_g1_i1	480	no hit					GCCCCCTAAATTATCCAGGTCCCCGTACTACAGGTCCATCTCCCTCCCCCTTATGGAGGCCCTGTGTATACGTACCGACTCCTCGTCGAGGCCTGGGAAATTTCAGAACACGATATACACATGCTATACCTCGATAGCGGTATCCTGCAGAGCCAAGTTAAACATCTGTAGGCACCTGAAGATTTTTTGTACCAATTCTTATTGAAATAATCTAAAGAATTCGGCAGCAGTAAAATATAAAAAATAAATGTTCTTCGTACTACAACAGCCTTCGTGGTTTCAAATTATAAATAGACTTATCGTTTTCCCCAAAGCCCCCGGTGGACCCTCGATAATATACAGATACGTCGTATCGTCCAATAGCCTCCAAATGTAATGAGGAAATCTACAAACTTCCGT…
TRINITY_DN57894_c0_g1_i1	334	no hit					AATAACTTCAATATAATATGCAAAACATTCAACGTGTCGATAAAGTAACTGTGAGTCAACATCATGTATGTACCAGCCGAACGTCAGACATCGATTCGATATTTCTGAACTTAATTCAATATGGATGCGAACAATATTTTAAAATTTTTTTATAACTATATAACATCAATGCGCGATAATAACAACTATTTTTGCTGTATCCTGTAAGTTACAAGTGTCGTCGTTGTTAGTCGTTTGTTCGTAGATAATAGACAAACACCAATATTTTAGGACAGAATAACTTAATATGTAACGCATTCCATCATTAACGAGTTCAATTTTCAAATTACCAAAA
TRINITY_DN58317_c0_g1_i1	845	gi|1418892412|ref|XP_025407380.1|	282	4e-102	328	uncharacterized protein LOC112681328 [Sipha flava]	CTGCGTTTCACAATGCTGACAGCTGTAAATCCATCTATTCGTGTAAGAGATGCAACAAAAAGCACAATACGTTGTTGCACTTCGAAGGTCAGCAAGGAGCACCCACGGAGAAGACTATCGAAGGTGACAATGATAGCGTCGTATCTGAGTCGAGCCAGCAACGCCCGAAGGTGTTATCGGCCCAGGGTAAAAGCGGACATGTTTTTCTAGCCACAGCATCTGTTCTTGTTGCTGATAGCCATGGTGAGCTTAGAAAATGTCGAGTTTTGCTGGACAGTGGGTCGCAAATTAACTTTGTGTCTTCAAAATTTGCAAATCAGTTGCAGCTGCCCCGTCGGAAAACATTATTGCCTGTGAGTGGTATCGGAGCACGCCAGATTCAGTCAGTCTCCAGCATCG…
TRINITY_DN5928_c0_g1_i1	564	no hit					AGAACTACAAGAATATCAGCTAGAAATCCGGAAAATCCAAGGAAAACAAAATATTGTAGCAGCTATTTTGAAAGAATACCCCAAAAGAAAATAAAAATAAACAAGATTGAGGCCCAAAAGTACAGCACTGAGTTAAAAGTAATGATCTCAAAAATAGGAAAATTTTAAGAATATGACCCTCAAATAATGAAAAAATACACTACAACCAACACACATCTAACAAAAAAGGACAAGATAATATTTAATAGAAACAAACCAACTAGCAACTGGAGTGTATTAATACCTTGGGCAGTAACACAACTATCATGGGGCACCCGGGCAGATATAGAACATACCACACGTTAAGAGAAACGTACATTTTTAAAAACATGCATAAAATAACGGCTCAAATAAACAGAT…
TRINITY_DN59634_c0_g1_i1	278	no hit					GGCTTCACTACTGATGCAGGATTATCTAGGTGAAATATTATATACTCGCCAAAAATAAATACCATATGCTAATGTCACATAATTTTATAAATATTATCTTATTGACAAGCAATCAAAATCATATGTTCCAACAAATACTTACACATGTCGACCAAGCTTATTGCTTGTTTATGTTGTGAAAATGACGTCAACAGTGACATTTGACAAGTGTTTATGATATGATGGTAAAAAACAACAACAGAAAAACCTTTGGGTACCTGCACAATGCATTATAAGGT
TRINITY_DN59719_c0_g1_i1	464	gi|1229887305|ref|XP_022163934.1|	132	9e-44	167	uncharacterized protein LOC111029283 [Myzus persicae]	GTACGATTTACCTGGGTCATCGGCTGGTGTCTGGTTAACCGATAATTTATTCTGAATATAGGACATATCTATTACCGCCGCGCCTTTCGGGGTTACCTGATCTGCCATAGCCTTTGACGCCGTAATAAGCCCCCGAACCTCTGCGGACAGCCCCACATCATACTCGTCCGTTTTTTCAAGTATAACTAAACTACCCAAAACTGAATCATCCTCGAGCTTAAATTGGGTCCATAAACTTTCTAGGTCGGTTACGGCAACCAAAAACTGGGGAACTAAGTCAGGCTCGTCCTTAACACGCAACGCCAAATTATGGATGGCCCTAATGTTCGACACCGCAGTGGTGCGTTTAACTAAAGCGAGTGATTTCGTCCGAGTTTCACGCTCGCTTTCTTTTTCGTT…
TRINITY_DN59805_c0_g1_i1	665	no hit					CGCACATAAGGAAGACCTTAAATAAACTGAGATGGACGTGAGACAGTACCCCTAAGACGGCGGACCATCGCCTGCGCTCACACCACCAACAGTTCCCAGATTCTGTCTTTACAGGTCCAGAGTTCAGTCAGTGAGGCCGGAGCCTCACATCAGAACCCAACAAGGAGACTGGACACGACGCTCATTCACGAAGCGACTCGCCGTACCGTAACTCCAAATGTTTGAAGGATGACTGTATCCAACGGAGATCAATCCACTTTTCCTTAATCGCAGACTGACACTTGCGTGACAGTCCGGCTTGTCGAGCAGTCTGCAAGCAGACTGTTTATCCCGGCTTCATCCTGCCCCACCTTCAGATCGACCGAGGTCAACCTCACCGGCAAGGAATCAGATAAAGCA…
TRINITY_DN60116_c0_g1_i1	311	no hit					AATTCACACAGCAATTCTCGAGACTCAGTTGTATGTATTGTAGACACATATCTTATAATATATTGCATTATATACGTTCAATAACCCCGCCATATTATTATACTATGCACAAAGCTCCAAATGCAAATATTCACACTAATATAATACAGTTCGAGAAAACAGACGGTTGTAGTAAAAGTATAATAATATTAATGCGCCTCGCTAATAGCAGTAATAATGTACATGCACATCGCACGGACCTTATCATCGTTCACAGATGAGCCGTTTCGGGGTAGTTTTAATTTGAAAAATTGAAACCTCCCAAAAGATCG
TRINITY_DN60643_c0_g1_i1	264	no hit					GGTATGCACACGTGTGCCACGAAAAACGGAAGTGAACGAGTGTCGAGTAGTATTGCGTGTATGCAGACAATAGAAACCACGGAGGGCTTGCGAATGCTTTTCGTATTTTTGCAGAAAAAAATATTACGTAACAAATGGCTTGTCGGCGGTAGACGCGCACTGCGCACATATTATAACAACAATATAATATAAACAAAGTATATTATTATACGAATTCGCGAGTGCGCGTTTGAACATTTCGCAGGCGCCGCGACAGCCGACGGG
TRINITY_DN61622_c0_g1_i1	204	no hit					GGATGATGGCCAGAATTATGTGGGCGTAAAATATATGTTTTGTACAGCACGCGATCGTCAAAAAATCTACGTATATTAAAATTGCAACAGTATTAACTCTTATATAGCTTTTAATGTTCTATTCGATTAATCTTAAATATATTTCGATTCAAATAATAGGTTACACGGTTATGTTTCCAGCATTACGCTTATAAACGATTAAAC
TRINITY_DN62140_c0_g1_i1	297	no hit					GTTTCTTATGGTAAAGTGTATAAGTAAGGGTTTCCATTTTATTAAATGGATAAAATATTCGTATATTTAATGAATCTGAGTTTGACTTACACGATATGATGTGGATATCCCGAGTGCGTCTTCATTCCTCACTCCACACCTGTGTTGTAGGTTACCTCAGAGAGTACCTATATTTAAGATAATCTATTCGGCTAAAAATATACAGATCTGATGATCAACTATGATATGTTGATAGTTCAAGTGTAAAAAATTATTATAACAATTTGTATACCTACTCAGTTAAAATTTTAACAATGC
TRINITY_DN62641_c0_g1_i1	255	gi|1045399525|dbj|GAU19215.1|	77	3e-45	158	hypothetical protein TSUD_198970 [Trifolium subterraneum]	GTCTGTTATTTTCCCGGCCCCTGGGGAGTTTACTCAACCCATTCCCCAGTCTTCCGCACTGCTCAAGTAAGTGTGCGACTCCGTATGAGGACCTCCTTCCCTTCTGCCCACTCTCTGTTCACACGGTTCTCAAAGCAGAGGAGGAAAGGTGGGCAGCAGGTACCACGAGCCCTCTGTCCCACACATCTATCCAGAAGCAAGTGTAGTTCACCGGTTCCACCGAATGCTCCTATCTATCGGCAAAGATCGTGTGAG
TRINITY_DN62700_c0_g1_i1	224	no hit					CATCCACTTACCTGTTTTTGTTTTTTTTAATTGGTGTTTGAGCTTCAGTAACTATGACAATTAGCTATTTGTAGGGGTTACGGTTTGTTATGGAGCACGTGCTTTATGTGGCGCAAGGATTTGTCGCCAAGAATCAGGATGGTCACTGCGGTCACACGTCAGGGACTAGCGATGCCAGACGGTGCTTGACGGTGCACACAGCACACGTAATATAAGCGACTGTG
TRINITY_DN63838_c0_g1_i1	293	gi|1229875562|ref|XP_022169538.1|	88	7e-54	182	uncharacterized protein K02A2.6-like [Myzus persicae]	GAAAGCTTTATAGAGTCATGTAATGTTTGTTTAAAATTTAGCTGTTCTAAGGTAAAAGAGCCGATGCTATGTCATGATATTCCTGAACTACCTTATATAAAAATTGGTATGGATATTGCACAGTTCCAAGGAAAAAATTATATAGTAGTTAATGATTACTTTTCTAGATGGCTAGAGGTGGAAGAAATCAGAGGTAAAACTACTAGTGATGTTGTTGAAAAACTTAAAAAAATATTTAGTAGGTTTGGTATACCCAAAAATATTGTTGCTGACAATAATCCGTTTAACAGTAT
TRINITY_DN64449_c0_g1_i1	227	no hit					TGGCCCTTGACACCAAAAAGATTGCCGACCCCTGCAGTAAAGTAACAAAGTTCCAAAATCAGCTTCACTCAATACTCATTAAAAACCTATCAAAAACGACTATTAGCTATTGGCAAATGACTAATGACTGGCGAAAACCGATTAATGACTAATAACTCGCGAAAACGACTAACAACTAATGTCTATGAGTTAATGACTAATCAGACTAATGGAAATGGATAGGTAAG
TRINITY_DN64543_c0_g1_i1	260	no hit					CGCACGTTACCCCTGTCGTAACATTTAGATTCCGTAACACAAGCGTTGTGTTTTGCGCTGTACGCCGCTCCGTCCGAGCACGTGTGCATTTCACTCTTGGACGTTTCGCACACGTAATATTGATTTGCCGACAACTGTGCCTGACCGTCAGCGATCGTGAAATTATAGTTTTACACGTTTTCGTTTCGGGATCTATCATCTCGCTATCGGGACAAGGTAATATACTATAACCGCCCGAAGAATCGACGCATTGGGCCCTG
TRINITY_DN64570_c0_g1_i1	208	no hit					GCCGTTTTGTCGGTCCATCCGTGGTCGTGAAACAACCACAATTAACACATTTGAGCGACCGACCACAATAGCCATGCCTAACCATACCATACCCGTCCACAATGCCAACACGGGTCCCCGGGACCCCCAACCGGGTACAACCGGTACCCTTCCCGCAACTGAAGCCACACGAACACCGGGAATCCCGGACCATTGCTGCGTCCATCGG
TRINITY_DN64814_c0_g1_i1	407	no hit					TATGTTTTCATACTTTAAATACAAGTAATAAGATCGCGTGCGATATATTTTGTAGGAGTGACGTAACACGTCTCGTAAATCTACGGATTTGTCGGTCAACGCGGCGCTTATACAATTAGGTAATTGAGTTTCGTACGCGGCCGATACCGTAATATCCGCGAGATCTTTGTAATACGTATTTTTTATGAAATAAACGCAATTTGACTGTAACGATTTCGGCTTCTGGAGACTGATCGATTACCGGCCGATCGATGCGCACTATTATCTCGTTACTTTGTAGTTTCAAAACGTTACAGTCTCTTTCTTCGGTTTCGTCGCACAAATCGTCTAAAATTCTTTGTTTTATCTGTATCCGTTTCACTCGAGAGCCTTCACCGACTACGTCTTTTAAAAGTTCCA…
TRINITY_DN65029_c0_g1_i1	203	no hit					GTATGTTTAATACTTTAATGTAACTTGTATAATTATTAGGTAAATCGTGGCCCGTAGTTAATAATGTATAGTACCTATATATTTATAGTTAGGGTAGGTTAGGTTTACACACCTATAATAGTTTAATCCGAACAAATATTTGTTAACCTAAAACATGATATCTATATTTACGCAGTGCGTTGTGGGGTTATTATGGGTACTCG
TRINITY_DN65183_c0_g1_i1	304	gi|121720665|ref|YP_001001585.1|;gi|170784794|ref|YP_001718710.1|;gi|309322196|ref|YP_003934111.1|;gi|456331045|ref|YP_007476405.1|;gi|456331051|ref|YP_007476411.1|;gi|674840325|ref|YP_009054016.1|;gi|749111893|ref|YP_009116037.1|;gi|817530511|ref|YP_009137010.1|;gi|827045416|ref|YP_009141752.1|;gi|1024800098|ref|YP_009250261.1|;gi|1043378421|ref|YP_009266756.1|;gi|1088472767|ref|YP_009310569.1|;…	81	7e-56	180	photosystem I subunit VII [Nuphar advena]	GCACGAGTTTTTGCCAGTAAAAAACGTATTCGTGTGGTGTTTTTTGAAACGTATCAATAAGCTAGACCCATACTTCGAGTTGTTTCATGCCATAAATAAACTCGAATACTTAAGAAATCTGTCGGACAAGCGGACTCACACCTCTTACAACCAACACAGTCCTCTGTTCTTGGGGCAGAAGCTATTTGCTTAGCTTTACATCCATCCCAAGGTATCATTTCTAATACATCTGTGGGACAGGCTCGGACACATTGAGTACATCCTATACATGTATCATAAATCTTTACTGAATGTGACATTATAT
TRINITY_DN65328_c0_g1_i1	254	gi|68131208|dbj|BAE02566.1|;gi|68131210|dbj|BAE02567.1|;gi|68131212|dbj|BAE02568.1|;gi|68131214|dbj|BAE02569.1|	84	2e-45	154	PSII D2 protein, partial (chloroplast) [Saccharum officinarum]	GGGACCGTTTTGTTTTTGTGGGTTGGTCCGGTCTATTGCTCTTTCCTTGCGCCTATTTTGCCGTGGGGGGTTGGTTCACAGGTACCACCTTTGTAACTTCATGGTATACTCATGGATTGGCAAGTTCCTATTTGGAAGGTTGTAACTTCTTAACTGCAGCAGTCTCTACTCCTGCTAATAGTTTAGCACACTCTTTGTTGTTACTGTGGGGTCCTGAAGCACAGGGAGATTTTACCCGTTGGTGTCAATTAGGT
TRINITY_DN65549_c0_g1_i1	217	no hit					ATTTAACCCGGGAAACAGTTGCTAGTAGACGGTTTATGCGGGGCACAGATCCCATAAAAAGTACCTGGGTGTATCCAAAGTTAATTTTGTAAATTTACTCGGTATCGCAAGAAATTGCGTTACCGAGTAATTAAACATGTATAGGCTAGAATTATTAATATTCTTTCCTAGCGTGTTTTCTTATTTTACTTTGTTATATTTTATCAATCGCGAAGCG
TRINITY_DN66029_c0_g1_i1	227	gi|1321659345|gb|AUN27917.1|;gi|1321659346|gb|AUN27918.1|;gi|1321659370|gb|AUN27941.1|;gi|1321659371|gb|AUN27942.1|;gi|1321659395|gb|AUN27965.1|;gi|1321659396|gb|AUN27966.1|;gi|1321659419|gb|AUN27988.1|;gi|1321659420|gb|AUN27989.1|;gi|1321659442|gb|AUN28010.1|;gi|1321659443|gb|AUN28011.1|;gi|1321659466|gb|AUN28033.1|;gi|1321659467|gb|AUN28034.1|;gi|1321659545|gb|AUN28108.1|;gi|1321659546|gb|AUN28…	44	3e-19	85.9	ATP synthase F0 subunit c (mitochondrion) [Malassezia furfur]	GTGAATAATGTAGATGAATTAAGAGAAAGGATCATAAATGAAACCATAAGAGCGAATAGCCCAGTAGCCTCAGAAAGAGCGAATCCAAGAACAGCGTATTGGAATAGTTGGTTTTTAACACTAGGGTTACGAGAAGAACCTTGGATAAGAGCAGAGAATACGATACCAACACCAACTCCGGCTCCGGCAAGACCAACAGCAGCAATACCTGCACCGATGTATTTAGG
TRINITY_DN66114_c0_g1_i1	359	no hit					GCTACCTTGGTTCGACTTCAAGCCAGTCGGCACAATATAATCAGCATGAAACCCCGTCTCCACATAATCTACAATAATTAAGTTAATTTAATCAAGAGCGCAATGATTAAGTTGATCGATATTTTTAATCTAGAGCGTTTTATATGAAGTGTCTATAGCTTAGTATATTAGTGCTTCCTAGCCCGTGACGAGCGGTTAGTACCCCAGTGAAGTTGACATTCACCGTCCCATACTTATGGACGATTACTCGGGACTCCAGCTTCAAGCGTACGAGTTCCAGTACGCTATCCGTATACTTAGGGAAGTTAAGTCTTGAGCGCATCCATAAAGAATTGCTATACTCTATACCCCTACGTGTG
TRINITY_DN66144_c0_g1_i1	212	no hit					GTATATTATTGTGTATGCAGTCTGTCGCCTCCTATATTTGTATTGTTTATAAGGTGTGTAAAGGGTGTATGTGTGTATGAGTGTGTGTTTTAGTCGAGACCGGCTCCGAGTTCGTCAGCAGTCAAAATAAATGAAAACATGAATGAACGTCCGCCACCGCGCGCCCAGAGGTCTACCCGGAGGTCGTGACCAAAGTGGGTGATCCAAGTCGG
TRINITY_DN66214_c0_g1_i1	213	gi|985403020|ref|XP_015369305.1|	67	2e-16	82.8	PREDICTED: RNA-directed DNA polymerase from mobile element jockey-like [Diuraphis noxia]	GGAGACTAATGGGACGGAAGGAGGAAATGGAATCTGGAGATTTCTTAGGCTTGGCAATCATTATAATGGTTGAAAATGTCCATAGTATTTGAAAGTAAAAAAGTCTTAAAATACAATTTAAAATATGAGTAAGGTGTATGATAGCGTTTTTAGGTAAGCTTCTGGTAACTTCACCTGTAATAAGATCAAAATCTGAAGATTTTTTATGAGGGT
TRINITY_DN66493_c0_g1_i1	202	gi|1219005676|gb|OXK53256.1|	67	7e-40	140	hypothetical protein CDL37_05800, partial [Escherichia coli]	GCCCAAGTAATCAAGTCCACCCTCGCTAAAGATTTGAGATCCAGCCTTGAACCACACAGCTTCGCCGAATTTAACACCGTTGCGGGACAAAAGCTCTGGGAAGACACATCCCAAAGCTCCCAACATGGCCCATCTAGAGTGGATGACTTCAAGCTCACGGTTCTTGGCAAATGTCTCTGGATCAGCAGAAAGTCCAGCAGTG
TRINITY_DN66604_c0_g1_i1	237	no hit					TGTAGACAAAGAACTAATATTATTTTTGAATCAATTATGAATATTTTGATTTGATTATATTATAAATAATATTTTATTCATACATCATACAGGAACTATGAACACATACTACGTACTAGTGTACTACATAAAATGTACAATAATATGGGGCAATATAAAAAATTCTTATATTCTTATATAATACAATATTAGTGTCACGCGCTTCCAAAATAATAGTCTTTATTATTTGAAAAAAAA
TRINITY_DN66869_c0_g1_i1	265	no hit					GTCGTTCAAAAAAGTAGAAAAAACTTGATAACCACAAGAATGATTGTAAGTTATATTATTTTGCCATGACGTTATGAAAGTAAAATTAATATTTTCAAATAGGTATATTATAATTTATAACTTTTCGAAACTGTGAGTGTACACCGTTGGACCTTGTGTATTATATCACAGTTATATCACATTATAATCATTTATTTTGATTCAATGAATATTGTGGTAATCGGTGTTTATAATATTATTACGTAAATGAAAATCACGATTTAGC
TRINITY_DN67471_c0_g1_i1	292	no hit					CATTAATTAATGACTGCTCCAACCGAAGAATCGTAGTAGAGCATATATGGCAACACCAACCAATAACGCTAGTAGCGTTGAGCGAACCCGTTAAATGACGATGATATTATAAATTGGTTAACTAACGAGTTTATGTTGATAATAGAAAGCGAGTAGCCATAGAGGGTGCAAGCCCCGTAGTTTAAACCATTATAATATACAGAATAAGCCTGCATAGCATGGCCCAGCCAAACATAGAGGTGGACATAGATACTTTCTGTAGTCGTCAACGATGAGACGTGATAGAGCACAG
TRINITY_DN67787_c0_g1_i1	307	no hit					CGTAATCAGTCGCACTAAATATGAGCATCATTGTTGTCCAGTGAAATATATATGACTTAAAATTTTTGTTTAAATTGGTCAATGGTTATATAGACTGTTTAGAATTGCTCAGATTTATAAATTTGATAAGTGTTTACGTCACACAAACTAAAAACTAGGTAAGCGCTTATAATTTTTAAGTACAATCACACAGTATACTAACTATGCGCTATAATGAATTCTCTTTTAATTACACCCATGAGAACGATACCCAAATTGATCTATTTCATTTTAACTTTTTTTTTTAGATACGCCTCAACTACCGGAG
TRINITY_DN67806_c0_g1_i1	262	no hit					GCTGTAACTGTGCGAAGAGTGTCTGATGAATAAATGAATTTTTAGTGTTAGGTATAGTTGTATAATGTAGAGTGCATTAAGGAAATAAGGACATCGCCGTGTTTAAAATGTACAGCACTCTCTAGTTTAATGGATCCATAATATCATGATCATGATGCGATACGTACCTGCTGAACATTACTACGGTCTACAGTTAGTTGTGAATAAAGGTAAAAATTGAAACATATCAATTATTCACAACGGACGTTGAAGCAAAACAAAA
TRINITY_DN67918_c0_g1_i1	744	gi|657392477|gb|AES69826.2|	198	5e-60	199	hypothetical protein MTR_3g035630 [Medicago truncatula]	ATCTCGATGATTTACTTCACGGGCGAGGTCTCTGGTTCAAGTCCAGGATGGCCCAGCTGCGCCAAGGAAAAGAATAAAAGAAAGACGGATTTGACTCCTTTATGCATGCTCCAACTTGGCTCGGGGGGATATAGCTCAGTTGGTAGAGCTCCGCTCTTGCAATTGGGTCGTTGCGATTACGGGTTGGATGTCTAATTGTCCAGGCGGTAATGATAGTATCTTGTACCTGAACCGGTGGCTAACTTTTTCTAAGTAATGGGAAAGAGGACCGAAACATGCCACTGAAAGACTCTACTGAGACAAAGATGGGCTGTCAAAAACGTAGAGGAGGTAGGATGGGAAGTTGGTCAGATCTAGTATGGATCATACATGGACGGTAGTTGGAGTCGGTGGCTCTCC…
TRINITY_DN68033_c0_g1_i1	1929	gi|1503133443|ref|XP_026822397.1|	319	0.0	626	zinc finger MYM-type protein 1-like [Rhopalosiphum maidis]	GACGTATATTAATATTATATTATTATTATTTATTTGTGTATTTGTTTTCAATTTTTAAAATGAACTCAGTGCAGCAAATACTGTAATGCAATTTTTCGACAATCTCGTTGGAGAAAAAGATGGAAATAAAAAATAAAAGTAGGCCTACTCCAGATTTAAATATTAAACAAATTACTAAATGTAAAACGAGAGATTATGTAGGACAATTTAAAAGTGATATATATAAAACCCATGACTGGATTTGTGGTTGTTCAGAAACTAATCGTTTGTATTGTTTTCCCTGTCTACTTTTTGGTCAAAAATCTAATGATGCCGCTTGGGTAAAGAATGGAATAAACGATTTAATTCATTTAACTTCTAAAATCAAAACACACGAAAAATCAATGACACACATTAATT…
TRINITY_DN68041_c0_g1_i1	268	no hit					CTAATACAAAGACAAAACACACTATTCGCATTAATTATTTTTTTTGTATACGAAAAAACCTAAGATAATATTCTGTAGAACAAATGAAAATAATAATAAACGAACAAAGTTAAGGGATTCCAGTGCACTGTTTGTTTTCTTCTCTCTGGCCCTCGCACATCATAGACAAAATTCATTCATGCAAAATCATTTTTTTTTCATCATATTTATGAGTATTTTTAGATCTAAATCATCCATTAAAAAAATAATAGACCATAACATTTATGAG
TRINITY_DN68207_c0_g1_i1	381	no hit					AATTATACAAAATTACATTTTTAGTAGATAGTTATGTAGAAAACACAAATTAAATTAGTTAGTGTGACCAAATTATATCTTTCTTTTTAAGGTTCAGTAATATTTGTATAGATATTTGTATACCAGTACAAAATGATTAGAAGCTACAGAACAAAACGTAGGAGAGTCCAACAGGAACTTGAATTGCTGAACTCTTTACCATCATCGAACAATGATAGTATTCCTATTATTACGACTGTACTGTCAACACCAATGCAACCTAAATTGACTGGATCTGCCCCAAATTCATCACCCAAATTCCATGATATTAGTACAAGCAACAGTATTGGTTATAGTTTTGAAAATGAATCTGTTTCTAATATTGTTAATAATCGTTCTGAT
TRINITY_DN68493_c0_g1_i1	266	no hit					ATAAAACTAAAATAGGTACTAGGTAGGTATTTGAACAGTTATTTATTATATAAATAATTGAACAGTTTACAGTTATAAAAGCTCTATTTAATAGGTATACCTACAAACGAAAGTAGGCAGGCAATAATAATCATTTTAAAAACAATTTATAAGAAATATCTACCACATCTACCTAGAGATGAGTGATAACATTAACCATAAGATAAGAAATTCCAATAATAGTTATTGTTTTATAATATTTGGTAATATAATACAATATTACGAAT
TRINITY_DN69308_c0_g1_i1	784	no hit					ACGCGGTATTTTAATTATAATTATTATATAGGTATACCTGCTACCTATGTGCTATGTCTGTATAAACATAACTGCAAGAATCACAACTGGCTCGCGAACAACGAGTGGATGAAACTAAAATTTCGTTATGATGTACAAACTCCATTAACTTCCGCGTAATGGATTCTCGAAATCGCTGTTCTAATTATTAATGTCCTGTGGAATACTGGAACCCATGAAATAACCGATTAAAGTCGTTATGATGATCATCATAGTCGTCGAGTAGCAATTATGCAAAACCAATTTTTAATTTTTCGCAAGTTAAAAGAGATACGATCGTATATTATCAAAAGCGATTACCGTGGTAACCAGAAAAAGGTATAAACCCCGGTCGTACGTGCCCCGTGAATTTCATCTGCT…
TRINITY_DN69475_c0_g1_i1	376	no hit					ACGTCATTAATAATTGGCATAATATTTTCAGAGATCGACGTTGTTCGTATATGTACGGTTAATTTAACAATTAACGTTTATTCAATGTTATATGAAATCAGATTTCATTGATTCGAAATTTCAGAGCTGTAATAAGAATTATTAGATGGCGAGGGTAAACTTCAGCTTCAACCCTTTCCTCCTTCCTAAAGTAATCAAACTAAATACACTATAATATCATCCAATATAACGACATATTATATAGCGAAGTTGACTTTGGCGTTTACTTTTAAGCGTAGGACTAAGACGAAAATTAAACATGATACGATGGTAAGTGTATATTAATATACACTCGTATAAATATAATAACGAGAACAATGATTATAATACATTGGGG
TRINITY_DN70319_c0_g1_i1	222	no hit					GTTAAATCTTCGAATAAAAGTAGGTAAATAATTTTTAAATTTCGAAGTAAAACATTTTTGCTTTTATACTATAGGTAGTGGATAAAATAGTTTTTCACATCAGAAAAATATCTCTTTTTCAAAATATGTGGGTATTCATTTAGGGACGGCACATACTTGTCGATGGGTATTTGAAAGAAAAAAAACGTACATCCCGTCTCATCGACAGACATTGTATTATTT
TRINITY_DN70513_c0_g1_i1	232	no hit					CAGAGATCATTGTGTAATAATAATATTATAATATTATTAAAATAACTTTATACTAATATTATTTGTGATGATACCTAATGTTCTAATAAGTTAGCATACGGTTAGCAGTCGATGTAAACGGACGTTGATCGTTTGTGCTGTTCGCTTATCTATATTTTGTATTGGCGGTATTTTAATTAATTAATTAAAATTTTTGAATAATATATGTTGGTGTGCTCGGTTTGTAATGAAG
TRINITY_DN70809_c0_g1_i1	756	no hit					GTGAGGTACAAGGATACATCGGCGAGGCTTACAAAATCGGTGAGAGCGAAATAGCGATCAGGGTTACAATGTGGGACGGAGTCCCCAGCTGATAGCACTTAGCTTAAGCAAGCGGCTACTACTCGCCGGAAAGAAGCTCAGGATGAAGGTACTTAAGCAATAGGCTGGTGGGAAAGCGGAGACAGTGGCGGTAGTCGTGTGTCGTCCTAATACCCTCATATCGTAGGCGGCTTGCGATCAGCTTGCTCGTTGGTGTGGATGATCCTAGAGTCATGGCTTTTTACCGATGGATACCCCTGGCTAGATCGGGAGTCGTGATTGCCGAATATAATATACCGTTTTCGCCTCATCTTCCCGAGTGGTCAGCACTGGCTTCTTCTGTCTTGCTGATCACGGTCG…
TRINITY_DN71790_c0_g1_i1	228	gi|1404964317|gb|PZP89741.1|	75	2e-39	147	F0F1 ATP synthase subunit alpha [Lawsonella clevelandensis]	GATTAAAGAGGGTGACGAAGTTCGTCGTACTGGGGAAGTACTTTCTATTCCCGTCGGCGATGCTTTCCTTGGCCGCGTTATTAATCCGCTGGGCCAGCCTATCGATGGTAAGGGCCCAATAGAGTCTGAGGCGGAACGCCCCCTCGAGCTGCAGGCACCTACTGTACTTCAACGTAAACCGGTCAGTGAGCCTATGCAGACAGGCTTAAAGGCTATTGATGCAATGAC
TRINITY_DN71794_c0_g1_i1	408	no hit					ACCATGTTCATTGTTTATATATTTGATACGATGTACTCACATTTCTCCATATTCCCTATTTTTAGATGATATTATAAAAAACCAATTATATAAGTAAGGCATTTGCGTCATTTCTAATGAAAGTATGAAACAGACATAGGTATTAAACCTACATACCCTGCAGGTTGTGGCCAAGGAAGGGGCTTGGGAACTTGGAAAAAAACTATGATATAAGAACAAACATATTTAACAACATTTAAAGTCCGGTCAAAATATAGGTAGGTAGCTTCCCATCCAGTAAAACCTGAAATACACCGCAGAAGGGATTAACATATTGTTATTTGAACTTAACAAAAAAAAACTAATAGGCACCTCATACAGGCATGTATAAATACAGGTATATATGTAATATGTATACAT…
TRINITY_DN72460_c0_g1_i1	543	no hit					GGTTCTTGTTTGTTAGCTCGATAATTCGAAACTAAAAAGGACATCCGCATCACGTAATCCTTAATAAAATTGGCACGAGAGTCATAATAATCATTAAGAGCTCTTGCAATGTCATCCTTTGACTCAGCAGAACAAGTTAAGCTAGTCAATGATGACACAATAAACTGATGAGTAGATTTTAGCAGAGGAGCGATATCGGCAACAGTACCAATATCACGGTTGGTAGCATTAACGTAATGGTCTAACTGCACACCAAACTTCGATGGGTTTGGAGTATAATGATTGCAATCGATGTTAAGCGGCAACTCAGAGTCTGCTTGTGCGTAGGCAATAAAAATTATAATCAGGGATGAACACGGTAAATTGCACATATTAAATATTCCGGTTTTTCTTCCGTAA…
TRINITY_DN72728_c0_g1_i1	239	no hit					CGTTGGAGCAGATGTTTTGAGCAGATCGTGGTAGTAGTAGCAATTATTCAAGCGAGAATTTAAGTTGTCGTGCTTGAAGACTGTAGTGGAGAAGGTTTCACTGTGAGTGGAAAACAGCCAGTGGTCAGTCGGTCCTGAGTGATTGGGGGAACCCTGAAGAAGGCTTCTTCGGAAGCTGCGATCACGAAAGGGAAGCAGGTTCATATTCCTGCACTCGTAGGTCCGTGCGTTAGTCGGTG
TRINITY_DN72862_c0_g1_i1	356	no hit					GGATCGGTAATGTACCACTAATGACTAAATATGTTCAGTGTTCCTAATTAATAATAATAATGTTTAATAACGATTATTTAGGTAAATTTAACATGTTTAGTACCTATTTACACATCACATAAAATAATATTGGATCCTCTCACAACCATTATTTAGTAAAAATTCGAATCAACTAATTTTCCGTACCGCCACCACACGGCATTCTACGTACCACCATGGTGTACTTAGGTTTGAGAACCCCTGCTGTAGAATGTATATCGTACACTGCTCAATATTGTGCCTATCAGCAAAGGAAATTATTTAACGAATACTGGTTTAACATCTACAAGGACAACCATCACAATTCAGTGATCTCG
TRINITY_DN735_c0_g1_i1	241	no hit					GGATTATAAAAGTCCGAACGGGTGATTGTTGCATAAATCTCCGAAGAACCGTGGTAGGTGTAGTGAAAGACAACACTGACTTGGATAGCTGGTTTTCTGCGAAACCTATAATAGTAGGCAATTTAAATAAACATCTTAGCAGGTACAGAATTTAATCTCAGACAAGACGTTTATGTCTTATTTTGTACAAATTGGGGGATCGTGAAGATTTTATCAGTGAGTATGTAGACTCGGAGATCGG
TRINITY_DN73550_c0_g1_i1	326	gi|355505214|gb|AES86356.1|	58	2e-42	118	NAD(P)H-quinone oxidoreductase subunit H [Medicago truncatula]	AAGATGGATCTTCTATATTCATTACTTGTCTCAAATAAGAGAAAGAAATAAAACAAAACTATTCATAGATATTTACGATATGTTCCTTATGGTAACTGGGTTCATGAATTATGGTCAACAAACAGTCCGAGCTGCAAGGTACATTGGTCAAAGTTTCATGATTATCTTATCTCACGCAAATCGTTTACCTGTAACTATTCAATATCCTTATGAAAATTAATCACATCAGAACGTTTCCGCGGTCGAATCCATTTTGAATTTGATAAATGCATTGCTTGTGAAGTATGTGTTCGTGTATGTCCTATAGATTTACCCGTTGTTGATTG
TRINITY_DN73797_c0_g1_i1	348	no hit					AAACAGTTTAAAAAAAAAATATAATACGTAACGTTTAGAGTCACGGTCGTAACGGCGGTGATATCATAACGCGATGGTCAAATTAACGATTCGTAATACGATTTCAATTCTTCGTAAGCCTTTGGGCTTTCGGAAATTGGCTGTGTTTCCGTTGCGGCTTTCCTTTCCGCACTGTCGACGCAAAACATCGTTTCGGCAAAACACCTACCGACCACTCCTTTATCGTTTAACATGTAAAACGAAAATATAGGTACGATCGCAAACATGAATTCGTTTGAAAACGGCGCGTTCTGCGTGCTGTTGACGTTCGTCAATTTCGCGTACGGTTGGTTTTGTTTGGCGGACGTG
TRINITY_DN74051_c0_g1_i1	352	no hit					GATTTCTATATATAAGTAACAATAATAATCGAATACTATAGGTAATTTCCAAAATTGACTAATCCTTTTTATCCACACACCGTCCAATTTATTATTTTAATAACTTACTTACTTACCTGATATAATATATTATAGATACCTATAGGTTATACAGATTATACACCATATGGTCACATACTATCGTGGTCCCCCCCCTCCCAGAAATTTTTTCTGGATACGGCCTTGCATACTATGTACCTAATGCGGATTGTTACGGATGTAACGGAATAGGTAAATATGTAATATGGATAAATTCAAAAAACGAATTTAGGTATACAATATAATAGCACTATTAGCACAGCTGTCGGCTTAC
TRINITY_DN74062_c0_g1_i1	204	gi|922360846|ref|XP_013454343.1|;gi|657385803|gb|KEH28374.1|	64	9e-28	113	protein CLT3, chloroplastic isoform X2 [Medicago truncatula]	CTTGTCTTGCTTCCACATTTTCAGTCCCGATATCAATCTATGTATTCACACTGCCATTGCCATACCTTGGTGTTGCCTCCTCTCTTCCAACAGGCTTTGTGGCAGGGGCCATAGTTCTCATTTTTGGCTTACTCATTTATGCATGGACCCCTTCAGATGGTTGTTCCTCAGGTGCTTCCTTCTCAGAGGCTTCCAACTAGAGAG
TRINITY_DN74609_c0_g1_i1	247	no hit					GTTGGGCTTGTGGTGGTTTCTCCTATATGGTTAGCCCTGGTTATCCAGGGTGTAGGAAAACTTGGAGCATTGTAATATGAGTGTAAAATTATACTAGCGGTTCGTGTTACAATACTGTGATTTGACCGGTGGTCCAGAAAAGGACCGTTTAGAGAGTTACGACGTACGGACGTAATGTAACATTGTACCTATCAATAACCTTATATTTAGATATACTAGTAATTAATGGATGAACGGACACAACGGG
TRINITY_DN74935_c0_g1_i1	406	no hit					GTGAAACTTTGTTTGAACAAAATACAATTAATATCCGTATTATGTTTACACGTGTCGCCGTCAGGCATATTTATAGGGGATATTAGTCTCCAATAATTTTTTCACCCGTCTACTAATAGCTACAATCACTTCTACAAAACGTCGGTCCGCGCGTCCTGTATACTTTCGCTATCGCGGTATAAACGGCGTCGTTGGTATATTATATCGTTCCAACAGCTCTATGTGTACGTCTTAACTATCAATTCATAACTCAGATAAATGTGCTTTTGTATGGTAGTAGTATAAGCCCACCGCTTATTTGAATATACAAGTGCATCGGCTAACGTGATAGCCCGTTTAACATCTAGTAATCTCCGAGTATCGCAAATAAATTGATAATCAGTTAATATCGAAGAGGTA…
TRINITY_DN74963_c0_g1_i1	362	no hit					GGCTATAATCATAAAATAATAAGAAGCGTTGCAATGATACGAATAAAAGCAATAATAACGATTTTAGCACTGACATATATAATAAACAAACATTGTAATAATTGGAAAAAAATAAGTGACTACTCATCTCAGACTATTATTAAACATAAAAACAAATTAACACCTAATGAAAAATGAACATTCAGCGTAAACGGAGCAAATGCATTGCCCCTCCAACATGGTAAAGAAACAAATATTATAGCAGTGGTTGGTATACGGAGTAAACGAGAATACGAAGGAATATATTATATTATGCAAAGCAATAAGCATTTCCACACAAGTTAAACAAGTTAAGGAATCTTCAGGGCAAAACTGAAACAAGA
TRINITY_DN75171_c0_g1_i1	253	gi|641670714|ref|XP_008185316.1|	56	9e-11	67.8	PREDICTED: RNA-directed DNA polymerase from mobile element jockey-like [Acyrthosiphon pisum]	GTAATGACATAGGAAGAGGGCTGTTGATAAATTGTTCGATGGTTTCAGAGTGGTCAGAGTTTGGTATTATATCGGCGTGAGGTGTGAAAATTTTCGATAAGTGTTTACCGAATAGATTGGCTTTTTCGATATCGGAGATGGCCAAGGAGCCGTCTGAATCTGTTATGGGAGGGAGTTGTTAAGTAAATTTTTAGTTGTTTTCCAAAGTGAAAAATATTCGGATTTATGTTTTAATATTAATTTTTTTATAGTG
TRINITY_DN75345_c0_g1_i1	229	no hit					GTCGTATTGGAACTTAAATATGTACCTATATTTTTACCTGTTATCTATAATGAACTTACCTATATTGGGCTGCCACCACAGGTGAAAACCCTTATCCCTTATTTGTTACTACATATACCGATAATTCTATAAATTAAAAAAAAACATTTATTCATTCGTTAAAAATATACGATAAACACGATAGTGATCAACACCCTAAAAATAAACACGAATCATCCCACCATTTACG
[truncated: 108 more rows]
[truncated: 28 more columns]

## Sheet: 108_similar_contigs_P123_LSR1
Supplementary Table S4 | Blast results of unmapped contigs from de novo assembly
P123_contig	LSR1_contig	Blastn e-value
TRINITY_DN41540_c0_g1_i1	TRINITY_DN9794_c0_g1_i1	6e-111
TRINITY_DN56592_c0_g1_i1	TRINITY_DN93257_c0_g1_i1	3e-93
TRINITY_DN70319_c0_g1_i1	TRINITY_DN92691_c0_g1_i1	4e-110
TRINITY_DN82689_c0_g1_i1	TRINITY_DN92438_c0_g1_i1	1e-151
[truncated: 104 more rows]
